# Supplementary material for: Rhythm control without catheter ablation may have benefits beyond stroke prevention in rivaroxaban-treated non-permanent atrial fibrillation
Source: Sci Rep. 2022 Mar 8;12:3745. doi: 10.1038/s41598-022-07466-z (PMC8904581; doi:10.1038/s41598-022-07466-z)
Supplement: Supplementary file 1 — Dataset S1. [file 41598_2022_7466_MOESM1_ESM.xlsx]

## Sheet: AAD Matched_detail
No	AADgroup	Age	Gender	preCHFadmission	HTNhistory	DMhistory	Priormajorbleeding	Ischemicstroke	TIAThromboembolism	Labile_INR	LVEF	eGFR	ACEI_ARB	BB	Statin	Aspirin	Plavix_Brilinta	AntiPlatelet_NSAID	Followupdate	Followup_time	Safety	sitesbleeding	GIbleeding	Effectiveness	Newischemicstroke	Newhemorrhagicstroke	New_stroke	Newembolism1	MACE	nonfatalMI	HFreadmission	ARF	CVdeath	Allcousedeath	Riva_dose_gp	PS_score	PS_Weight
00100202	1	63	0	0	1	1	0	0	0	0	64.7	77.2	1	1	1	0	1	1	2017-12-31	33	0	0	0	0	0	0	0	0	0	0	0	0	0	0	2	0.680876	0.680876
00204002	1	65	0	0	1	1	0	0	0	0	65.3	31.9	1	1	1	0	0	0	2017-12-31	38	0	0	0	0	0	0	0	0	0	0	0	0	0	0	1	0.572316	0.572316
00230336	1	83	1	1	1	0	0	0	0	0	48.9	16.8	1	0	0	0	0	0	2017-12-31	45	0	0	0	0	0	0	0	0	0	0	0	0	0	0	2	0.632035	0.632035
00361164	1	84	1	0	1	0	0	1	1	0	53.1	42.8	0	0	0	0	0	0	2014-08-22	8	0	0	0	0	0	0	0	0	1	0	1	0	1	1	1	0.672561	0.672561
00539585	1	62	1	0	0	0	0	0	0	0	62.4	63.4	1	1	0	0	0	0	2017-12-31	34	0	0	0	0	0	0	0	0	0	0	0	0	0	0	1	0.778393	0.778393
00558732	1	86	1	0	1	0	0	0	0	0	65.8	59.4	1	1	0	0	0	0	2017-12-31	33	0	0	0	0	0	0	0	0	0	0	0	0	0	0	1	0.564076	0.564076
00563782	1	66	0	0	1	0	0	1	1	0	64	55.2	0	0	1	0	0	0	2017-12-31	44	0	0	0	0	0	0	0	0	0	0	0	0	0	0	1	0.672296	0.672296
00598527	1	76	0	0	1	1	0	0	0	0	55.3	45.8	1	0	0	0	0	0	2017-12-31	49	0	0	0	0	0	0	0	0	0	0	1	0	0	0	1	0.533009	0.533009
00758778	1	59	1	0	1	0	0	0	0	0	31	64.1	1	1	0	0	0	0	2017-12-31	35	0	0	0	0	0	0	0	0	0	0	1	0	0	0	1	0.732036	0.732036
00803722	1	74	1	0	1	1	0	0	0	0	69.3	97.8	1	0	0	0	0	0	2017-12-31	37	0	0	0	0	0	0	0	0	0	0	0	0	0	0	1	0.561468	0.561468
00841119	1	76	1	0	1	0	0	0	0	0	75.5	81.4	0	0	0	0	0	0	2017-12-31	25	0	0	0	0	0	0	0	0	0	0	0	0	0	0	1	0.564329	0.564329
00845762	1	59	0	0	1	0	0	0	0	0	54.4	86.1	0	1	1	0	0	0	2017-12-31	34	0	0	0	0	0	0	0	0	0	0	0	0	0	0	1	0.733112	0.733112
00889193	1	85	1	1	1	0	0	0	0	0	60.5	26.7	1	1	0	0	0	0	2017-12-31	22	0	0	0	0	0	0	0	0	0	0	0	0	0	0	1	0.708179	0.708179
00902688	1	71	1	0	0	0	0	0	0	0	61.1	71	0	1	0	0	0	0	2017-12-31	38	0	0	0	0	0	0	0	0	0	0	0	0	0	0	1	0.697723	0.697723
01011564	1	68	0	0	1	1	0	1	1	0	60.4	66.4	0	1	1	0	0	0	2017-12-31	26	0	0	0	0	0	0	0	0	0	0	0	0	0	0	1	0.742745	0.742745
01011564	1	67	0	1	1	1	0	1	1	0	60.4	66.8	1	0	1	0	0	0	2017-12-31	41	0	0	0	0	0	0	0	0	0	0	1	0	0	0	2	0.828962	0.828962
01281130	1	85	0	1	1	0	0	0	0	0	66.4	31.8	1	0	0	0	0	0	2017-12-31	39	0	0	0	0	0	0	0	0	0	0	0	0	0	0	1	0.685942	0.685942
01508672	1	70	0	0	1	0	0	1	1	0	61.7	66.2	0	1	0	0	0	0	2017-12-31	34	0	0	0	0	0	0	0	0	0	0	0	0	0	0	1	0.733188	0.733188
01508672	1	69	0	0	1	0	0	1	1	0	61.7	66.2	0	0	0	0	0	0	2017-12-31	39	0	0	0	0	0	0	0	0	0	0	0	0	0	0	2	0.733188	0.733188
01622007	1	70	1	0	0	1	0	0	0	0	61.6	83	0	0	0	0	0	0	2017-12-31	34	0	0	0	0	0	0	0	0	0	0	0	0	0	0	2	0.708044	0.708044
01622007	1	69	1	0	0	1	0	0	0	0	66	83	0	0	0	0	0	0	2017-12-31	38	0	0	0	0	0	0	0	0	0	0	0	0	0	0	1	0.684618	0.684618
01782525	1	90	1	0	1	0	0	0	0	0	73.3	52.1	0	0	0	0	0	0	2017-12-31	37	0	0	0	0	0	0	0	0	0	0	0	0	0	0	1	0.564076	0.564076
01960441	1	86	0	1	0	0	0	0	0	0	66.7	41.2	0	1	0	0	0	0	2017-12-31	23	0	0	0	0	0	0	0	0	0	0	0	0	0	0	1	0.726752	0.726752
02101866	1	64	1	0	1	0	0	0	0	0	62.4	84.3	1	1	0	1	1	1	2017-12-31	48	0	0	0	0	0	0	0	0	0	0	1	0	0	0	2	0.591923	0.591923
02107282	1	81	0	0	1	0	0	0	0	0	54.7	67.3	1	0	0	0	0	0	2017-12-31	47	0	0	0	0	0	0	0	0	0	0	0	0	0	0	1	0.657389	0.657389
02122688	1	70	0	0	1	0	0	0	0	0	75	66.4	1	0	0	0	0	1	2017-12-31	36	0	0	0	0	0	0	0	0	0	0	0	0	0	0	2	0.630451	0.630451
02127640	1	81	0	0	0	0	0	0	0	0	68.3	75.9	0	0	0	0	0	0	2017-12-31	27	0	0	0	0	0	0	0	0	0	0	0	0	0	0	1	0.688303	0.688303
02164739	1	86	1	0	1	0	0	0	0	0	74.3	42.6	1	0	1	0	0	0	2017-12-31	42	0	0	0	0	0	0	0	0	0	0	0	0	0	0	1	0.564076	0.564076
02169208	1	81	0	0	0	1	0	1	1	0	38	34.2	1	1	0	0	0	0	2015-05-18	4	0	0	0	0	0	0	0	0	0	0	0	0	0	1	1	0.725459	0.725459
02190358	1	60	0	0	1	1	0	0	0	0	63	76.2	1	1	1	0	1	1	2017-12-31	26	0	0	0	0	0	0	0	0	0	0	0	0	0	0	2	0.605119	0.605119
02390196	1	84	1	0	1	0	0	0	0	0	66.6	79.5	1	1	0	0	0	0	2017-12-31	29	0	0	0	1	1	0	1	0	1	0	0	0	0	0	1	0.564329	0.564329
02417536	1	82	1	0	1	0	0	0	0	0	56.6	43	0	1	0	0	0	0	2015-05-04	4	0	0	0	0	0	0	0	0	0	0	0	0	0	1	1	0.519318	0.519318
02419496	1	79	0	1	1	1	0	0	0	0	34.7	28.7	1	0	1	0	0	0	2017-12-31	21	0	0	0	0	0	0	0	0	0	0	1	0	0	0	1	0.644712	0.644712
02772569	1	68	1	0	0	1	0	0	0	0	65.3	83	0	1	1	0	0	0	2017-12-31	42	0	0	0	0	0	0	0	0	0	0	0	0	0	0	1	0.684618	0.684618
02772569	1	69	1	0	0	1	0	0	0	0	65.3	83	0	1	1	0	0	0	2017-12-31	39	1	0	0	0	0	0	0	0	0	0	0	0	0	0	2	0.684618	0.684618
02912012	1	83	1	0	1	0	0	0	0	0	63	28.6	1	1	1	0	0	0	2017-12-31	31	0	0	0	0	0	0	0	0	0	0	0	0	0	0	1	0.519318	0.519318
03001290	1	62	0	1	1	1	0	0	0	1	75.1	67.8	1	0	1	0	0	0	2017-12-31	25	0	0	0	0	0	0	0	0	0	0	0	0	0	0	2	0.697203	0.697203
03183005	1	86	1	0	1	1	0	0	0	0	67.2	42.6	1	0	0	0	0	0	2014-03-27	1.4	0	0	0	0	0	0	0	0	0	0	0	0	0	1	2	0.576189	0.576189
03278924	1	79	1	0	1	0	0	0	0	0	54.9	80.9	1	1	1	0	0	0	2017-12-31	50	0	0	0	0	0	0	0	0	0	0	0	0	0	0	1	0.57816	0.57816
03364554	1	83	0	1	1	0	0	0	0	0	49.4	71.4	1	1	1	0	0	0	2017-12-31	49	0	0	0	0	0	0	0	0	0	0	0	0	0	0	2	0.698195	0.698195
03493113	1	83	1	1	1	1	0	0	0	0	54.4	30.7	1	1	0	0	0	0	2015-08-11	21	0	0	0	0	0	0	0	0	0	0	0	0	0	1	1	0.643453	0.643453
03522005	1	57	1	0	1	0	0	0	0	0	43	51.2	1	0	0	1	0	0	2016-01-20	1	0	0	0	0	0	0	0	0	0	0	0	0	0	1	1	0.670999	0.670999
03660816	1	70	0	0	1	0	0	0	0	0	69.8	66.7	1	1	1	0	0	0	2017-12-31	25	0	0	0	0	0	0	0	0	0	0	0	0	0	0	1	0.630451	0.630451
03660816	1	70	0	0	1	0	0	0	0	0	53.2	66.2	0	1	1	0	0	0	2017-12-31	28	0	0	0	0	0	0	0	0	0	0	0	0	0	0	2	0.643508	0.643508
03695613	1	75	1	0	1	1	0	0	0	0	52.1	36.6	0	0	0	0	0	0	2017-12-31	34	1	0	0	0	0	0	0	0	0	0	0	0	0	0	1	0.518087	0.518087
03950153	1	72	0	0	1	0	0	0	0	0	79	65.8	1	1	0	0	0	0	2017-12-31	37	1	0	0	0	0	0	0	0	0	0	0	0	0	0	2	0.550623	0.550623
04006111	1	76	0	0	1	1	0	1	1	0	56.1	82	1	1	0	0	0	1	2017-12-31	32	0	0	0	1	0	0	0	1	1	0	0	0	0	0	2	0.754237	0.754237
04020264	1	77	0	0	1	0	0	0	0	0	76.2	109.1	0	0	1	0	0	0	2017-12-31	24	0	0	0	0	0	0	0	0	0	0	0	0	0	0	1	0.565679	0.565679
04270101	1	66	0	0	1	1	0	0	0	0	72	84.4	1	1	0	0	0	0	2017-12-31	28	0	0	0	0	0	0	0	0	0	0	0	0	0	0	1	0.64189	0.64189
04270101	1	66	0	0	1	1	0	0	0	0	72	50.7	1	1	1	0	0	0	2017-12-31	32	0	0	0	0	0	0	0	0	0	0	0	0	0	0	2	0.490087	0.490087
04476063	1	81	0	0	1	1	0	0	0	0	59.9	28.9	0	1	0	0	0	0	2017-12-31	36	0	0	0	0	0	0	0	0	0	0	0	0	0	0	1	0.533009	0.533009
04602277	1	79	1	0	1	1	0	0	0	1	58	27.1	0	0	0	0	0	1	2017-12-31	45	0	0	0	0	0	0	0	0	0	0	1	0	0	0	2	0.531642	0.531642
04661511	1	76	0	0	1	0	0	0	0	0	61.2	34.6	0	0	0	0	0	0	2017-12-31	40	0	0	0	0	0	0	0	0	0	0	0	0	0	0	1	0.520689	0.520689
04689804	1	66	1	0	0	0	0	0	0	0	62	123.4	0	0	0	0	0	0	2017-12-31	22	0	0	0	0	0	0	0	0	0	0	0	0	0	0	1	0.697723	0.697723
04792658	1	75	1	1	0	1	0	0	0	0	54.7	54.1	1	1	0	0	0	0	2017-12-31	27	0	0	0	0	0	0	0	0	0	0	0	0	0	0	1	0.687267	0.687267
04815181	1	66	0	0	1	1	0	0	0	0	67.1	74.3	1	0	1	0	0	0	2017-12-31	38	0	0	0	0	0	0	0	0	0	0	0	0	0	0	1	0.64189	0.64189
04819036	1	90	1	0	1	0	0	0	0	0	59	52.2	1	1	0	0	0	1	2017-12-31	31	0	0	0	0	0	0	0	0	0	0	0	0	0	0	1	0.591109	0.591109
04819036	1	89	1	0	1	0	0	0	0	0	60.3	58.9	0	1	0	0	0	0	2017-12-31	47	0	0	0	0	0	0	0	0	0	0	0	0	0	0	2	0.591109	0.591109
04962668	1	81	0	0	1	0	0	0	1	0	56.6	48.5	1	0	0	0	0	0	2017-12-31	21	0	0	0	0	0	0	0	0	0	0	1	0	0	0	1	0.746374	0.746374
04989313	1	76	0	0	1	0	0	0	0	0	61.5	45.3	1	0	0	0	0	0	2017-12-31	37	0	0	0	0	0	0	0	0	0	0	0	0	0	0	1	0.520689	0.520689
05043874	1	83	0	0	1	0	0	0	0	0	68.5	64	0	0	0	0	0	0	2017-12-31	34	0	0	0	0	0	0	0	0	0	0	0	0	0	0	1	0.644559	0.644559
05122278	1	77	0	0	1	0	0	0	0	0	65.5	32.5	0	0	1	0	0	0	2017-12-31	50	0	0	0	0	0	0	0	0	0	0	0	0	0	0	1	0.57516	0.57516
05352573	1	56	0	0	0	0	0	0	0	0	65.6	68.8	0	1	0	0	0	0	2017-12-31	46	0	0	0	0	0	0	0	0	0	0	0	0	0	0	1	0.759691	0.759691
05352573	1	56	0	0	0	0	0	1	1	0	46.8	62.6	0	0	0	0	0	0	2017-12-31	46	1	0	1	1	1	0	1	0	1	0	0	0	0	0	2	0.824603	0.824603
05404418	1	71	0	0	1	0	0	1	1	0	66.9	73.8	1	0	1	0	0	0	2017-12-31	47	0	0	0	0	0	0	0	0	0	0	0	0	0	0	2	0.710955	0.710955
05469258	1	83	1	0	1	1	0	0	0	0	62.1	30.6	1	1	1	0	0	0	2017-12-31	38	0	0	0	0	0	0	0	0	0	0	0	0	0	0	1	0.531642	0.531642
05522378	1	70	0	0	1	1	0	0	0	0	64.2	60	0	0	0	0	0	1	2017-07-18	44	1	0	0	1	1	1	1	0	1	0	0	0	0	1	2	0.589874	0.589874
05680561	1	82	1	0	1	0	1	1	1	1	69.2	47.6	1	1	0	0	0	0	2017-12-31	49	1	0	1	0	0	0	0	0	0	0	0	0	0	0	2	0.735875	0.735875
05775584	1	72	0	0	0	0	1	0	0	0	69.6	73.5	0	0	0	0	0	0	2017-12-31	48	1	0	0	0	0	0	0	0	0	0	0	0	0	0	2	0.748844	0.748844
06276210	1	60	0	0	1	0	0	0	0	0	69.4	68.1	1	1	0	0	0	0	2017-12-31	37	0	0	0	0	0	0	0	0	0	0	0	0	0	0	1	0.721919	0.721919
06360577	1	65	0	0	0	0	0	0	0	0	82.8	79.3	0	0	0	0	0	0	2017-12-31	21	0	0	0	0	0	0	0	0	0	0	0	0	0	0	1	0.675055	0.675055
06374656	1	95	1	1	1	0	0	0	0	0	39.8	54.2	1	0	0	0	0	0	2017-12-31	15	0	0	0	0	0	0	0	0	0	0	0	0	0	0	1	0.696819	0.696819
06447226	1	85	1	0	1	0	0	0	1	0	69.9	68	1	1	0	0	0	0	2017-12-31	36	0	0	0	0	0	0	0	0	0	0	0	0	0	0	1	0.771287	0.771287
06598443	1	83	1	0	0	0	0	0	0	0	55.9	35.9	0	0	0	0	0	0	2017-12-31	18	0	0	0	0	0	0	0	0	0	0	0	0	0	0	1	0.646859	0.646859
06598443	1	83	1	0	1	0	0	0	0	0	61.2	5	0	0	0	0	0	0	2017-12-31	29	1	0	0	0	0	0	0	0	0	0	0	0	0	0	2	0.519318	0.519318
06697743	1	77	0	0	1	0	0	0	0	0	53.3	49.3	1	0	0	0	0	0	2016-05-12	2	0	0	0	1	0	1	1	0	1	0	1	0	0	1	1	0.588897	0.588897
06769980	1	78	1	0	1	0	0	0	1	0	69.2	60.6	1	0	0	0	0	0	2017-12-31	21	0	0	0	0	0	0	0	0	0	0	0	0	0	0	1	0.715928	0.715928
06774898	1	53	0	0	1	1	0	0	0	0	62.5	88.2	0	0	1	0	0	0	2017-12-31	37	1	0	0	0	0	0	0	0	0	0	0	0	0	0	1	0.752921	0.752921
06795214	1	67	0	0	1	0	0	0	0	0	61.2	84.2	0	0	1	0	0	1	2017-12-31	22	0	0	0	0	0	0	0	0	0	0	0	0	0	0	2	0.577866	0.577866
06862093	1	64	1	1	1	1	1	0	1	0	46.5	26.3	1	1	1	0	0	0	2017-12-31	23	1	0	0	1	1	0	1	0	1	0	1	0	0	0	2	0.834745	0.834745
07304898	1	86	0	0	0	0	0	0	0	0	67.6	41.2	1	0	0	0	0	0	2017-12-31	29	0	0	0	0	0	0	0	0	0	0	0	0	0	0	2	0.613062	0.613062
07321685	1	82	1	0	1	1	0	0	0	0	51.7	53	1	0	0	0	0	0	2017-12-31	26	0	0	0	0	0	0	0	0	0	0	0	0	0	0	1	0.518087	0.518087
07424601	1	79	1	1	1	0	0	0	1	0	65.6	39.5	1	0	1	0	0	0	2017-12-31	23	0	0	0	1	1	0	1	0	1	0	0	0	0	0	1	0.759526	0.759526
07469118	1	90	0	0	1	1	0	0	0	0	71	70.2	1	0	1	0	0	0	2017-12-31	35	0	0	0	1	0	1	1	0	1	0	0	0	0	0	1	0.646779	0.646779
08081764	1	48	0	1	1	0	0	0	0	0	35.3	79.7	1	1	0	0	0	1	2017-12-31	35	1	0	1	0	0	0	0	0	0	0	1	0	0	0	2	0.76351	0.76351
08341433	1	76	0	0	1	0	1	0	1	0	72.5	65.8	0	0	0	0	0	0	2017-12-31	40	0	0	0	0	0	0	0	0	0	0	0	0	0	0	2	0.835087	0.835087
08538983	1	67	0	0	1	1	0	0	0	0	49.6	60.4	0	1	0	0	0	0	2017-12-31	28	0	0	0	0	0	0	0	0	0	0	0	0	0	0	1	0.654765	0.654765
08572321	1	73	1	0	1	0	0	0	0	0	70	61.2	0	1	0	0	0	0	2017-12-31	39	0	0	0	0	0	0	0	0	0	0	0	0	0	0	1	0.62917	0.62917
08620231	1	75	1	0	1	0	0	0	0	0	72.6	39.7	0	1	1	0	0	0	2017-12-31	39	0	0	0	0	0	0	0	0	0	0	0	0	0	0	1	0.491621	0.491621
08620231	1	75	1	0	1	0	0	0	0	0	72.6	48.4	1	1	1	1	0	0	2017-12-31	46	0	0	0	0	0	0	0	0	0	0	0	0	0	0	2	0.491621	0.491621
08664402	1	78	0	0	1	0	0	0	0	0	62.1	53.4	1	0	1	0	0	0	2017-12-31	36	0	0	0	0	0	0	0	0	0	0	0	0	0	0	1	0.60199	0.60199
08928991	1	76	1	0	1	1	1	0	0	1	54.2	15.1	1	1	1	0	0	1	2017-12-31	46	1	0	0	0	0	0	0	0	0	0	1	0	0	0	2	0.606756	0.606756
08952209	1	83	1	0	0	0	0	1	1	0	68.3	39	0	0	0	0	0	0	2017-12-31	28	0	0	0	0	0	0	0	0	0	0	0	0	0	0	1	0.702725	0.702725
08994218	1	70	1	0	1	0	0	0	0	0	70	61.7	1	1	0	0	0	0	2017-12-31	24	0	0	0	0	0	0	0	0	0	0	0	0	0	0	1	0.62917	0.62917
09233697	1	87	1	0	1	0	0	1	1	0	68.9	26.3	0	1	0	0	0	0	2017-12-31	23	0	0	0	0	0	0	0	0	0	0	0	0	0	0	1	0.722032	0.722032
09447243	1	59	0	1	1	0	0	0	0	0	70.3	220.2	1	1	0	0	0	1	2017-12-04	27	1	0	1	0	0	0	0	0	0	0	1	0	0	1	2	0.686668	0.686668
09602116	1	68	1	0	1	0	0	0	0	0	71.6	83	0	1	1	0	0	0	2017-12-31	30	0	0	0	0	0	0	0	0	0	0	0	0	0	0	1	0.62917	0.62917
10336609	1	74	1	1	1	1	0	0	0	0	54.9	97.8	0	0	0	0	0	0	2017-12-31	30	0	0	0	0	0	0	0	0	0	0	1	0	0	0	2	0.694576	0.694576
10350061	1	64	1	0	1	0	0	0	0	0	58.6	84.3	1	0	1	0	0	0	2017-12-31	35	0	0	0	0	0	0	0	0	0	0	0	0	0	0	1	0.742564	0.742564
10350061	1	63	0	1	1	0	0	0	0	1	52.8	84.6	1	0	1	0	0	0	2017-12-31	41	0	0	0	0	0	0	0	0	0	0	1	0	0	0	2	0.76351	0.76351
10351227	1	68	0	1	1	0	0	1	1	0	55.1	37.7	1	1	0	0	0	0	2017-12-31	38	0	0	0	0	0	0	0	0	0	0	0	0	0	0	1	0.77497	0.77497
10362155	1	73	1	0	1	1	0	1	1	0	67.3	44.1	0	0	1	0	0	1	2017-12-31	37	0	0	0	0	0	0	0	0	0	0	1	0	0	0	1	0.657392	0.657392
10418358	1	82	0	0	0	1	0	0	0	0	66.3	53	1	1	0	0	0	0	2015-05-17	17	1	0	0	0	0	0	0	0	1	0	0	0	1	1	2	0.554381	0.554381
10499403	1	79	0	0	1	0	1	0	0	0	72.6	45.1	1	1	0	0	0	1	2017-12-31	44	0	0	0	0	0	0	0	0	0	0	0	0	0	0	1	0.660214	0.660214
10499403	1	78	0	0	1	0	1	0	0	0	72.6	45.1	1	1	0	0	0	1	2017-12-31	48	0	0	0	0	0	0	0	0	0	0	0	0	0	0	2	0.660214	0.660214
10580342	1	69	0	0	1	1	1	0	0	0	65.9	52	1	0	0	0	0	0	2017-12-31	21	0	0	0	0	0	0	0	0	0	0	0	0	0	0	1	0.657601	0.657601
10736056	1	79	0	0	1	1	0	0	0	0	51.2	57.3	1	0	0	0	0	0	2017-12-31	23	0	0	0	0	0	0	0	0	0	0	0	0	0	0	1	0.519458	0.519458
10760857	1	64	0	0	1	1	0	0	0	0	63.4	50.9	0	0	1	0	0	0	2017-12-31	24	0	0	0	0	0	0	0	0	0	0	0	0	0	0	1	0.620347	0.620347
10837525	1	75	0	0	1	0	0	0	0	0	63.7	48.2	1	1	0	0	0	1	2017-12-31	27	1	0	0	0	0	0	0	0	0	0	0	0	0	0	2	0.520689	0.520689
11306778	1	67	0	0	1	0	1	1	1	0	34.8	74.5	1	1	0	0	0	0	2017-12-31	33	0	0	0	0	0	0	0	0	0	0	1	0	0	0	2	0.788818	0.788818
11332408	1	67	1	0	1	1	1	0	0	0	67.5	99.8	1	0	0	0	0	0	2017-12-31	46	1	0	1	0	0	0	0	0	0	0	1	0	0	0	2	0.647584	0.647584
11400363	1	66	1	0	0	1	0	0	0	0	66.3	83.7	0	1	0	0	0	0	2017-12-31	21	1	0	0	0	0	0	0	0	0	0	0	0	0	0	1	0.684618	0.684618
11583896	1	72	1	0	1	0	0	0	0	0	60.1	54.5	1	0	0	0	0	1	2017-12-31	33	0	0	0	0	0	0	0	0	0	0	0	0	0	0	1	0.585943	0.585943
11616282	1	66	0	0	1	0	0	0	0	0	65.4	60.6	1	1	0	0	0	1	2017-12-31	31	0	0	0	0	0	0	0	0	0	0	0	0	0	0	2	0.550623	0.550623
11700594	1	70	0	0	1	0	0	0	0	0	65.6	59.9	0	1	0	0	0	1	2017-12-31	27	0	0	0	0	0	0	0	0	0	0	0	0	0	0	1	0.560177	0.560177
11776359	1	75	1	0	1	0	0	0	1	0	59.7	36.6	1	1	1	0	0	0	2017-12-31	33	0	0	0	0	0	0	0	0	0	0	0	0	0	0	1	0.677632	0.677632
11830548	1	69	0	0	1	1	0	1	1	0	55.7	83.4	1	0	1	0	0	0	2017-12-31	28	0	0	0	0	0	0	0	0	0	0	0	0	0	0	1	0.742745	0.742745
12037952	1	66	0	0	1	1	0	0	0	0	61.7	84.3	1	1	0	0	0	0	2017-12-31	49	1	0	0	0	0	0	0	0	0	0	0	0	0	0	2	0.589874	0.589874
12104422	1	77	1	0	1	1	0	0	0	0	71.3	60.7	1	0	1	0	0	0	2017-12-31	25	1	0	0	0	0	0	0	0	0	0	0	0	0	0	1	0.576441	0.576441
12151974	1	78	1	0	1	0	0	0	0	0	59.9	60.6	1	0	0	0	0	0	2017-12-31	22	0	0	0	0	0	0	0	0	0	0	0	0	0	0	1	0.591358	0.591358
12221619	1	80	0	0	1	1	0	0	0	0	69.9	41.8	1	0	1	0	0	1	2017-12-31	39	0	0	0	0	0	0	0	0	0	0	0	0	0	0	1	0.50535	0.50535
12316670	1	74	1	0	1	1	0	0	0	0	55.3	69.9	1	1	0	0	0	0	2017-12-31	36	0	0	0	0	0	0	0	0	0	0	0	0	0	0	1	0.588545	0.588545
12555905	1	59	0	0	1	0	0	0	0	0	45	22.4	0	0	1	0	0	0	2017-12-31	27	0	0	0	0	0	0	0	0	0	0	1	1	0	0	1	0.589463	0.589463
12688044	1	64	0	0	1	0	0	0	0	0	60	67.4	0	0	1	0	0	0	2017-12-31	25	0	0	0	0	0	0	0	0	0	0	0	0	0	0	1	0.743612	0.743612
12801675	1	82	0	0	0	0	1	0	0	0	61.1	42.1	1	1	0	0	0	0	2017-12-31	29	0	0	0	0	0	0	0	0	0	0	0	0	0	0	2	0.725532	0.725532
13061556	1	77	1	0	1	0	1	1	1	0	72.6	96.9	1	0	0	0	0	0	2017-12-31	28	1	0	1	0	0	0	0	0	0	0	0	0	0	0	2	0.788667	0.788667
13150597	1	51	0	0	1	0	0	1	0	0	62.4	101.9	1	0	1	0	0	0	2017-12-31	38	0	0	0	0	0	0	0	0	0	0	0	0	0	0	2	0.600765	0.600765
13272586	1	82	0	0	0	0	0	0	0	0	51.8	48.5	0	1	1	0	0	0	2017-12-31	31	0	0	0	0	0	0	0	0	0	0	0	0	0	0	1	0.635619	0.635619
13867818	1	71	0	0	1	1	0	0	0	0	69.8	54.4	0	1	0	0	0	0	2017-12-31	27	0	0	0	0	0	0	0	0	0	0	0	0	0	0	1	0.572316	0.572316
13868772	1	78	0	1	1	0	0	1	1	0	59	81.5	1	0	0	0	0	0	2017-12-31	49	1	0	1	0	0	0	0	0	0	0	1	0	0	0	2	0.830604	0.830604
14002077	1	80	1	0	1	0	0	1	1	1	56	47.8	1	0	0	0	0	0	2017-12-31	27	0	0	0	0	0	0	0	0	0	0	1	0	0	0	2	0.684418	0.684418
14111865	1	38	0	0	0	0	0	0	0	0	55.2	74.5	1	0	0	0	0	0	2017-12-31	25	0	0	0	0	0	0	0	0	0	0	0	0	0	0	1	0.779339	0.779339
14301177	1	88	1	0	1	1	0	1	1	0	65.2	67.7	1	1	1	0	0	1	2017-12-31	38	1	0	0	0	0	0	0	0	0	0	0	0	0	1	2	0.785205	0.785205
14354507	1	54	1	0	1	1	0	0	0	0	67.6	87.3	1	1	1	0	0	0	2017-12-31	39	0	0	0	0	0	0	0	0	0	0	1	0	0	0	1	0.730652	0.730652
14486379	1	78	1	0	1	0	0	0	0	0	69.5	80.9	1	0	0	0	0	1	2017-12-31	25	0	0	0	0	0	0	0	0	0	0	0	0	0	0	1	0.564329	0.564329
14606919	1	65	1	0	1	0	0	0	0	0	71.6	49.9	1	0	1	0	0	0	2017-12-31	36	0	0	0	0	0	0	0	0	0	0	0	0	0	0	1	0.558823	0.558823
15021850	1	85	0	0	1	0	0	0	0	0	74.3	45.5	0	0	0	0	0	0	2017-12-31	23	0	0	0	0	0	0	0	0	0	0	0	0	0	0	1	0.644323	0.644323
15090835	1	75	0	0	1	1	0	0	0	0	64.4	65.2	1	0	1	0	0	0	2017-12-31	40	0	0	0	0	0	0	0	0	0	0	0	0	0	0	1	0.60456	0.60456
15112119	1	74	1	0	1	0	0	0	0	0	68.8	54.1	0	0	1	0	0	0	2017-07-30	27	0	0	0	0	0	0	0	0	0	0	0	0	0	1	1	0.558823	0.558823
15126489	1	72	0	0	1	0	0	0	0	0	65.8	59.5	1	0	1	0	0	0	2017-12-31	39	0	0	0	0	0	0	0	0	0	0	0	0	0	0	1	0.560177	0.560177
15129710	1	74	1	0	1	1	0	1	1	0	64.9	54.2	1	0	1	0	0	0	2017-12-31	25	0	0	0	0	0	0	0	0	0	0	0	0	0	0	1	0.681901	0.681901
15154906	1	86	1	0	1	0	1	0	0	0	56.6	52.6	1	0	0	0	0	0	2017-12-31	32	0	0	0	0	0	0	0	0	0	0	0	0	0	0	1	0.674776	0.674776
15154906	1	86	1	1	1	1	1	0	0	0	56.6	52.6	1	0	0	0	1	1	2017-12-31	37	1	0	1	0	0	0	0	0	0	0	1	0	0	0	2	0.78538	0.78538
15256204	1	84	1	0	0	0	0	0	0	0	68.3	52.8	0	0	0	0	0	0	2017-12-31	29	0	0	0	0	0	0	0	0	0	0	0	0	0	0	1	0.62115	0.62115
15265338	1	65	0	0	1	0	0	0	0	1	71.1	95.6	1	1	0	0	0	0	2017-12-31	28	0	0	0	0	0	0	0	0	0	0	0	0	0	0	2	0.550623	0.550623
15284610	1	83	0	1	1	0	0	0	0	0	45	44.7	0	0	1	1	0	1	2017-12-31	35	0	0	0	0	0	0	0	0	0	0	0	0	0	0	1	0.633311	0.633311
15333939	1	80	1	0	1	1	0	0	0	0	59	47.8	1	1	0	0	0	0	2017-12-31	43	1	0	1	0	0	0	0	0	0	0	0	0	0	0	2	0.531642	0.531642
15367990	1	83	0	0	1	1	0	1	1	0	52.8	107.8	0	0	0	0	0	0	2017-12-31	41	0	0	0	0	0	0	0	0	0	0	0	0	0	0	1	0.744023	0.744023
15468834	1	78	1	0	1	0	0	0	0	0	66.7	47.9	1	0	1	0	0	0	2017-12-31	42	0	0	0	0	0	0	0	0	0	0	0	0	0	0	1	0.491621	0.491621
15525378	1	82	1	0	0	0	0	0	0	0	69.9	36	0	0	0	0	0	0	2016-06-06	5	0	0	0	0	0	0	0	0	1	0	0	0	1	1	1	0.62115	0.62115
15716013	1	67	0	0	1	0	0	0	0	0	71.4	55.1	0	1	1	0	0	0	2017-12-31	21	0	0	0	0	0	0	0	0	0	0	0	0	0	0	1	0.477744	0.477744
15964774	1	61	0	0	1	1	0	0	0	0	54.9	67.8	0	0	0	0	0	0	2017-12-31	28	0	0	0	0	0	0	0	0	0	0	0	0	0	0	1	0.742671	0.742671
16457778	1	71	1	0	1	1	0	0	0	0	58.9	70.7	0	0	1	0	0	0	2017-12-31	34	0	0	0	0	0	0	0	0	0	0	0	0	0	0	1	0.588545	0.588545
16612905	1	54	0	0	0	0	0	0	0	0	66.9	57.5	0	0	1	0	0	0	2017-12-31	32	0	0	0	0	0	0	0	0	0	0	0	0	0	0	1	0.702393	0.702393
16612905	1	54	0	0	0	0	0	1	1	0	66.9	77.9	0	0	1	0	0	0	2017-12-31	31	0	0	0	0	0	0	0	0	0	0	0	0	0	0	2	0.816285	0.816285
16772541	1	73	0	0	1	1	0	0	0	0	43.8	42.5	1	1	0	0	0	0	2017-12-31	37	0	0	0	0	0	0	0	0	0	0	0	0	0	0	1	0.586079	0.586079
16945400	1	76	1	0	1	0	0	0	0	0	66.5	43.7	1	1	1	1	0	1	2017-12-31	38	0	0	0	0	0	0	0	0	0	0	0	0	0	0	1	0.491621	0.491621
17140898	1	79	1	0	1	1	1	0	0	1	62.8	69.2	1	0	0	0	0	1	2017-12-31	46	1	0	0	0	0	0	0	0	0	0	0	0	0	0	2	0.68575	0.68575
17406990	1	83	1	0	1	1	0	1	1	0	65.3	59.6	1	0	1	0	0	1	2017-12-31	41	0	0	0	0	0	0	0	0	0	0	0	0	0	0	1	0.671008	0.671008
17426889	1	87	1	0	1	0	0	0	0	0	61.8	52.4	1	0	1	0	0	0	2017-12-31	29	0	0	0	0	0	0	0	0	0	0	0	0	0	0	1	0.591109	0.591109
17606783	1	63	1	0	0	0	0	1	1	0	53.4	72.4	0	0	1	0	0	0	2017-12-31	28	0	0	0	0	0	0	0	0	0	0	0	0	0	0	2	0.823807	0.823807
17610053	1	65	1	0	1	0	0	0	0	0	69.2	71.5	1	1	0	0	0	0	2017-12-31	31	0	0	0	0	0	0	0	0	0	0	0	0	0	0	1	0.549264	0.549264
17771904	1	76	0	0	1	1	0	0	0	0	68.4	72.6	0	1	0	0	0	1	2015-02-24	14	0	0	0	0	0	0	0	0	1	0	0	0	1	1	2	0.577781	0.577781
17787905	1	68	1	0	1	0	0	0	0	0	63.8	99.5	1	0	1	0	0	0	2017-12-31	34	0	0	0	0	0	0	0	0	0	0	0	0	0	0	1	0.654638	0.654638
17790255	1	74	1	0	1	1	0	0	0	0	65.4	69.9	1	0	0	0	0	0	2017-12-31	28	0	0	0	0	0	0	0	0	0	0	0	0	0	0	1	0.561468	0.561468
17821236	1	71	1	0	0	0	1	1	1	0	67.4	54.7	0	1	0	0	0	1	2017-12-31	40	0	0	0	0	0	0	0	0	0	0	0	0	0	0	2	0.761436	0.761436
17875686	1	85	1	0	0	0	0	0	0	0	65.3	94.9	0	0	0	0	0	0	2017-12-31	39	0	0	0	0	0	0	0	0	0	0	0	0	0	0	1	0.746105	0.746105
18168262	1	56	1	0	1	1	1	0	0	0	60	86.6	1	0	0	0	0	0	2017-12-31	35	0	0	0	0	0	0	0	0	0	0	0	0	0	0	1	0.752804	0.752804
18168262	1	55	1	0	1	1	0	0	0	0	62.4	74.5	0	0	0	0	0	1	2017-12-31	49	1	0	0	0	0	0	0	0	0	0	1	0	0	0	2	0.679682	0.679682
18192303	1	79	1	1	1	0	0	0	0	0	64.7	60.4	1	0	1	0	0	0	2017-12-31	21	0	0	0	0	0	0	0	0	0	0	0	0	0	0	1	0.708391	0.708391
18315854	1	91	1	0	0	0	0	0	0	0	72.2	38.4	0	0	0	0	0	0	2016-09-13	25	0	0	0	0	0	0	0	0	0	0	0	0	0	1	1	0.686902	0.686902
18391343	1	79	0	0	1	1	0	1	1	0	50.5	36.6	1	0	1	0	0	0	2017-12-31	38	0	0	0	0	0	0	0	0	0	0	0	0	0	0	1	0.684539	0.684539
18473054	1	80	1	0	1	0	0	0	0	0	58.9	60.7	1	1	1	0	0	0	2017-12-31	25	0	0	0	0	0	0	0	0	0	0	0	0	0	0	1	0.591358	0.591358
18509264	1	71	1	0	0	0	0	0	0	0	75.5	106.7	0	0	0	0	0	0	2017-12-31	24	0	0	0	0	0	0	0	0	0	0	0	0	0	0	1	0.67385	0.67385
18530203	1	47	0	0	0	0	0	0	0	0	58.1	105.1	1	1	0	0	0	0	2017-12-31	25	0	0	0	0	0	0	0	0	0	0	0	0	0	0	1	0.779339	0.779339
18676098	1	77	0	0	1	0	1	0	0	0	50	87.4	0	0	0	0	0	0	2017-12-31	26	0	0	0	0	0	0	0	0	0	0	0	0	0	0	2	0.733606	0.733606
19240863	1	70	0	0	0	0	1	0	0	1	65.2	59.9	0	1	0	0	0	0	2017-12-31	23	0	0	0	0	0	0	0	0	0	0	0	0	0	0	1	0.690014	0.690014
19251593	1	71	1	0	1	0	0	0	0	0	66.9	36.9	0	0	0	0	0	0	2017-12-31	43	0	0	0	0	0	0	0	0	0	0	0	0	0	0	1	0.558823	0.558823
19378891	1	77	1	0	1	1	0	0	0	0	61.2	81.2	0	0	1	0	0	0	2017-12-31	47	0	0	0	0	0	0	0	0	0	0	0	0	0	0	2	0.603246	0.603246
19405149	1	65	0	0	0	1	0	0	0	0	50.9	60.8	1	0	0	0	0	0	2017-12-31	31	0	0	0	0	0	0	0	0	0	0	0	0	0	0	1	0.697841	0.697841
19411904	1	80	0	0	1	1	0	0	0	0	70.9	65.8	1	0	0	0	0	0	2017-12-31	22	1	0	1	0	0	0	0	0	0	0	0	0	0	0	2	0.577781	0.577781
19556224	1	89	0	0	0	1	0	0	0	0	58	35.7	0	0	0	0	0	0	2017-12-31	50	0	0	0	0	0	0	0	0	0	0	1	0	0	0	1	0.721401	0.721401
19568436	1	71	0	0	1	1	0	0	0	0	51.8	82.9	1	1	1	1	1	1	2017-12-31	39	0	0	0	0	0	0	0	0	0	0	0	0	0	0	1	0.576663	0.576663
19596700	1	64	1	0	1	0	0	0	0	0	56.3	72.2	0	0	0	0	0	1	2017-12-31	49	0	0	0	1	1	0	1	0	1	0	0	0	0	0	2	0.591923	0.591923
19707698	1	65	0	0	1	1	0	0	0	0	53.3	84.7	0	1	1	0	0	1	2017-12-31	29	0	0	0	0	0	0	0	0	0	0	0	0	0	0	2	0.654765	0.654765
19782372	1	84	1	0	1	0	0	0	0	0	60	49.4	1	0	1	0	0	0	2017-12-31	27	0	0	0	0	0	0	0	0	0	0	0	0	0	0	1	0.519318	0.519318
20109564	1	73	1	0	1	0	0	0	0	0	54	54.3	1	1	0	0	0	0	2017-12-31	32	0	0	0	0	0	0	0	0	0	0	0	0	0	0	1	0.572696	0.572696
20334970	1	80	1	0	1	1	0	0	1	0	59	53.3	1	0	0	0	0	0	2017-12-31	36	0	0	0	0	0	0	0	0	0	0	0	0	0	0	1	0.688333	0.688333
20350247	1	67	0	0	0	1	0	0	0	0	64.8	66.8	0	1	0	0	0	0	2017-12-31	32	0	0	0	0	0	0	0	0	0	0	0	0	0	0	1	0.709178	0.709178
20350247	1	66	0	0	0	1	0	0	0	0	52.7	66	0	0	0	0	0	0	2017-12-31	48	0	0	0	0	0	0	0	0	0	0	0	0	0	0	2	0.697841	0.697841
20363337	1	53	0	0	1	0	0	0	0	0	65.7	85	1	0	0	0	0	0	2017-12-31	23	0	0	0	0	0	0	0	0	0	0	0	0	0	0	1	0.721919	0.721919
20378023	1	74	1	0	1	1	0	0	0	0	71.3	41.7	1	0	0	0	0	1	2017-12-31	41	0	0	0	0	0	0	0	0	0	0	0	0	0	0	2	0.488715	0.488715
20431483	1	82	1	0	0	0	0	0	0	0	62	68.7	0	1	1	0	0	0	2017-12-31	43	0	0	0	0	0	0	0	0	0	0	0	0	0	0	1	0.710442	0.710442
20431483	1	82	1	1	1	1	0	0	0	0	63.2	80.2	0	1	1	0	0	0	2017-12-31	50	0	0	0	0	0	0	0	0	0	0	0	0	0	0	2	0.718496	0.718496
20552563	1	68	0	0	1	0	0	0	1	0	70.9	96.1	1	0	0	0	0	1	2017-12-31	34	0	0	0	0	0	0	0	0	0	0	0	0	0	0	2	0.76848	0.76848
20554909	1	42	0	0	1	0	0	0	0	1	63.1	89.1	1	0	1	0	0	1	2017-12-31	21	0	0	0	0	0	0	0	0	0	0	0	0	0	0	2	0.670042	0.670042
20582617	1	55	1	0	1	0	0	0	0	0	69.6	86.6	1	1	1	0	0	1	2017-12-31	40	0	0	0	0	0	0	0	0	0	0	0	0	0	0	2	0.643836	0.643836
21030173	1	67	0	0	1	1	0	0	0	0	51.8	43.3	1	1	1	0	0	0	2017-12-31	25	0	0	0	0	0	0	0	0	0	0	0	0	0	0	1	0.586079	0.586079
21165641	1	84	1	0	1	1	0	0	0	0	60.4	47.3	0	0	1	0	0	1	2017-12-31	27	0	0	0	0	0	0	0	0	0	0	0	0	0	0	2	0.531642	0.531642
21231042	1	79	1	0	1	0	0	0	0	0	63.3	60.4	1	1	0	0	0	0	2017-12-31	48	0	0	0	0	0	0	0	0	0	0	0	0	0	0	1	0.591358	0.591358
21381305	1	76	0	0	1	0	0	0	0	0	61.5	57.2	1	0	1	0	0	0	2017-12-31	28	1	0	0	0	0	0	0	0	0	0	0	0	0	0	1	0.520689	0.520689
21484258	1	80	0	0	0	0	0	1	1	0	66.9	81.1	0	0	0	0	0	0	2017-12-31	38	0	0	0	0	0	0	0	0	0	0	0	0	0	0	1	0.760982	0.760982
21571124	1	74	1	0	1	0	0	0	0	0	54.4	36.7	1	0	1	0	0	0	2017-12-31	29	0	0	0	0	0	0	0	0	0	0	0	0	0	0	1	0.490476	0.490476
21718464	1	82	1	0	1	0	0	0	0	0	65.1	35.1	1	0	1	0	0	0	2017-12-31	22	0	0	0	0	0	0	0	0	0	0	1	0	0	0	1	0.491621	0.491621
21793686	1	65	0	1	1	1	0	0	0	0	59.6	50.8	1	1	0	0	0	0	2017-12-31	35	0	0	0	0	0	0	0	0	0	0	0	0	0	0	1	0.643176	0.643176
21857788	1	65	1	1	1	1	0	0	0	0	27.3	72	1	0	1	1	1	1	2017-12-31	43	0	0	0	0	0	0	0	0	0	0	1	0	0	0	1	0.694576	0.694576
21862301	1	72	1	0	1	1	0	0	0	0	71.6	44	1	0	1	0	0	0	2017-12-31	35	0	0	0	0	0	0	0	0	0	0	0	0	0	0	1	0.488715	0.488715
22036007	1	67	0	0	1	0	0	0	0	0	74.8	20.9	1	1	0	0	0	0	2017-12-31	27	0	0	0	0	0	0	0	0	0	0	0	0	0	0	1	0.560177	0.560177
22104042	1	63	1	0	1	0	0	1	1	0	69.4	84.5	1	0	1	0	0	0	2017-12-31	27	0	0	0	0	0	0	0	0	0	0	0	0	0	0	1	0.722708	0.722708
22354750	1	77	0	0	0	0	0	0	0	0	57.9	94	1	0	0	0	0	1	2017-12-31	48	0	0	0	0	0	0	0	0	0	0	0	0	0	0	2	0.711571	0.711571
22399670	1	70	0	0	1	1	0	0	0	0	51.2	37.4	1	0	1	1	0	1	2016-03-24	18	0	0	0	0	0	0	0	0	1	0	0	0	1	1	1	0.504204	0.504204
22399670	1	69	0	0	1	1	0	0	1	1	64.7	60	0	0	0	1	0	1	2017-12-31	42	0	0	0	0	0	0	0	0	0	0	0	0	0	0	2	0.795761	0.795761
22504628	1	85	1	0	1	0	0	0	0	0	61	68.2	0	0	0	0	0	0	2017-12-31	48	0	0	0	0	0	0	0	0	0	0	0	0	0	0	1	0.659445	0.659445
22637892	1	68	0	1	1	1	1	0	0	0	56.2	46.5	1	0	0	0	0	0	2017-12-31	37	0	0	0	0	0	0	0	0	0	0	0	0	0	0	1	0.721214	0.721214
22689962	1	66	1	0	1	0	0	0	0	0	67.4	62.6	1	0	0	0	0	0	2017-12-31	41	0	0	0	0	0	0	0	0	0	0	0	0	0	0	1	0.62917	0.62917
22689962	1	65	1	0	0	1	0	0	0	0	67.4	71.1	1	1	0	0	0	1	2017-12-31	49	0	0	0	0	0	0	0	0	0	0	0	0	0	0	2	0.684618	0.684618
22841719	1	74	0	1	1	1	0	1	1	0	39.8	39.6	1	0	0	0	0	1	2017-12-31	48	0	0	0	0	0	0	0	0	0	0	0	0	0	0	1	0.774109	0.774109
22899316	1	63	0	0	1	0	0	1	1	0	67.7	44.9	1	0	1	0	0	1	2017-12-31	32	0	0	0	0	0	0	0	0	0	0	0	0	0	0	2	0.661761	0.661761
23116095	1	81	0	0	0	0	0	0	0	0	59.6	80.6	0	0	0	0	0	0	2017-12-31	27	0	0	0	0	0	0	0	0	0	0	0	0	0	0	2	0.711571	0.711571
23451559	1	84	1	0	1	0	0	0	0	0	48.8	42.8	0	1	0	0	0	0	2017-12-31	27	0	0	0	0	0	0	0	0	0	0	1	0	0	0	1	0.505738	0.505738
23815233	1	73	1	0	0	0	0	0	0	0	68.7	119.6	1	0	0	0	0	1	2017-12-31	49	0	0	0	0	0	0	0	0	0	0	0	0	0	0	2	0.67385	0.67385
24210438	1	75	1	0	1	1	0	0	0	0	61.4	36.4	1	0	0	0	0	1	2017-12-31	34	0	0	0	0	0	0	0	0	0	0	0	0	0	0	2	0.531642	0.531642
24229406	1	72	0	0	0	1	0	1	1	0	67.5	34.9	0	0	0	0	0	0	2017-12-31	49	0	0	0	0	0	0	0	0	0	0	1	0	0	0	2	0.701442	0.701442
24233092	1	81	0	0	1	0	0	0	0	0	56.1	58	0	0	1	0	0	1	2017-12-31	48	0	0	0	0	0	0	0	0	0	0	0	0	0	0	2	0.60199	0.60199
24274210	1	67	1	0	1	0	0	0	0	0	71.5	55.3	1	0	0	0	0	0	2017-12-31	38	0	0	0	0	0	0	0	0	0	0	0	0	0	0	1	0.558823	0.558823
24347397	1	60	0	1	1	1	0	0	0	0	40.9	44.2	0	1	0	0	1	0	2017-12-31	50	0	0	0	0	0	0	0	0	0	0	1	1	0	0	1	0.722053	0.722053
24468255	1	79	1	0	1	1	0	0	0	0	61.2	95.9	1	1	1	0	0	1	2017-12-31	49	1	0	1	1	1	0	1	0	1	0	0	0	0	0	2	0.603246	0.603246
24710056	1	62	1	0	0	0	0	0	0	0	63.4	72.4	0	0	1	0	0	0	2017-12-31	40	0	0	0	0	0	0	0	0	0	0	0	0	0	0	1	0.778393	0.778393
24744128	1	76	1	0	0	0	0	0	0	0	69.8	69.9	0	0	0	0	0	0	2017-12-31	39	0	0	0	1	#NULL!	0	0	0	1	#NULL!	0	0	0	0	1	0.687123	0.687123
25103674	1	85	1	0	1	0	0	1	1	0	69.2	94.8	0	0	1	0	0	1	2017-12-31	29	0	0	0	0	0	0	0	0	0	0	0	0	0	0	2	0.776751	0.776751
25288296	1	75	1	1	1	0	0	0	0	0	47.8	81.6	1	0	0	0	0	0	2017-12-31	22	0	0	0	0	0	0	0	0	0	0	0	0	0	0	1	0.697037	0.697037
25296126	1	86	1	0	1	0	0	1	1	0	70.8	52.7	1	0	0	0	0	0	2017-12-31	38	0	0	0	0	0	0	0	0	0	0	0	0	0	0	1	0.722032	0.722032
25596413	1	65	0	0	1	1	0	0	0	0	57.5	60.8	1	0	0	0	0	0	2017-12-31	28	0	0	0	0	0	0	0	0	0	0	0	0	0	0	1	0.666947	0.666947
25714117	1	72	1	0	1	0	1	0	0	0	60.1	61.5	0	1	0	0	0	0	2017-12-31	33	0	0	0	0	0	0	0	0	0	0	0	0	0	0	1	0.661467	0.661467
25739377	1	83	1	1	1	0	0	0	0	0	64.6	35.9	1	1	0	0	0	0	2017-12-31	39	0	0	0	0	0	0	0	0	0	0	0	0	0	0	1	0.644583	0.644583
25914542	1	80	0	0	1	0	0	0	1	0	51.6	53.1	1	1	1	0	1	0	2017-12-31	42	0	0	0	0	0	0	0	0	0	0	0	0	0	0	1	0.666866	0.666866
25933768	1	81	1	0	0	0	0	0	0	0	70.3	53.1	1	0	0	0	0	1	2017-12-31	48	0	0	0	0	0	0	0	0	0	0	0	0	0	0	2	0.62115	0.62115
26257161	1	85	1	1	1	0	0	0	0	0	55.9	70.2	0	1	0	0	0	0	2017-12-31	24	0	0	0	0	0	0	0	0	0	0	0	0	0	0	1	0.764737	0.764737
26281479	1	77	1	0	1	0	0	0	0	0	70.4	69.7	1	1	0	0	0	0	2017-12-31	30	0	0	0	0	0	0	0	0	0	0	0	0	0	0	1	0.564329	0.564329
26340637	1	77	0	1	1	0	0	0	0	0	33.8	64.9	1	1	1	0	0	0	2015-04-11	5	0	0	0	0	0	0	0	0	1	1	1	0	0	0	1	0.698195	0.698195
26419130	1	83	1	0	1	0	0	0	0	0	65.3	95.5	0	1	0	0	0	0	2017-12-31	22	0	0	0	0	0	0	0	0	0	0	0	0	0	0	1	0.564329	0.564329
32004182	1	61	0	0	1	1	0	0	0	0	52.7	44.2	1	0	1	0	0	0	2017-12-31	21	1	0	1	0	0	0	0	0	0	0	0	0	0	0	1	0.607464	0.607464
32126466	1	71	1	0	1	1	0	0	0	0	73.8	82.6	0	0	1	0	0	1	2017-12-31	48	0	0	0	0	0	0	0	0	0	0	0	0	0	0	2	0.561468	0.561468
32302540	1	78	1	0	1	0	0	0	0	0	61.5	69.3	1	0	1	0	0	0	2017-12-31	41	0	0	0	0	0	0	0	0	0	0	0	0	0	0	1	0.591358	0.591358
32302540	1	78	1	0	1	0	0	0	0	0	61.5	69.3	1	0	1	0	0	1	2017-12-31	49	0	0	0	0	0	0	0	0	0	0	0	0	0	0	2	0.591358	0.591358
32585799	1	71	1	0	1	1	0	0	0	0	56.8	70.7	0	1	1	0	0	0	2017-12-31	55	0	0	0	0	0	0	0	0	0	0	0	0	0	0	1	0.588545	0.588545
32627153	1	65	0	0	1	0	0	0	0	0	62.8	75	1	0	0	0	0	0	2017-12-31	50	0	0	0	0	0	0	0	0	0	0	0	0	0	0	1	0.655878	0.655878
32627153	1	66	0	0	0	0	0	0	0	1	57.6	74.7	0	0	0	0	0	0	2017-12-31	48	0	0	0	0	0	0	0	0	0	0	0	0	0	0	2	0.69888	0.69888
32644735	1	86	1	1	1	0	0	1	1	0	36.8	38.8	1	1	1	0	0	0	2017-12-31	26	0	0	0	0	0	0	0	0	0	0	1	0	0	0	1	0.821865	0.821865
32644735	1	85	1	0	0	0	0	1	1	1	63.8	42.7	0	0	1	0	0	1	2017-12-31	36	0	0	0	0	0	0	0	0	0	0	0	0	0	0	2	0.779436	0.779436
33151320	1	72	1	1	1	1	0	0	0	0	57.2	48.8	1	0	1	0	0	0	2017-12-31	22	0	0	0	0	0	0	0	0	0	0	1	0	0	0	1	0.641915	0.641915
33470017	1	78	0	0	0	0	0	0	0	0	61.2	58.6	1	1	0	0	0	1	2017-12-31	26	0	0	0	0	0	0	0	0	0	0	0	0	0	0	2	0.648113	0.648113
33550059	1	69	0	1	0	0	0	0	0	0	37.9	46.2	0	0	0	0	0	0	2017-12-31	37	0	0	0	0	0	0	0	0	0	0	0	0	0	0	2	0.66427	0.66427
33740750	1	38	0	0	1	0	0	1	1	0	69.4	84.6	1	0	1	0	0	1	2017-12-31	28	0	0	0	0	0	0	0	0	0	0	0	0	0	0	2	0.784889	0.784889
34182433	1	65	0	1	1	0	0	0	0	0	21.6	31.9	1	0	1	0	0	0	2017-12-31	24	0	0	0	0	0	0	0	0	0	0	0	0	0	0	1	0.619021	0.619021
34213570	1	70	1	0	0	0	0	0	0	0	55.5	83	0	0	0	0	0	0	2017-12-31	30	0	0	0	0	0	0	0	0	0	0	0	0	0	0	1	0.697723	0.697723
34314292	1	89	0	0	0	0	0	0	0	0	63.4	106.3	0	0	1	0	0	0	2017-12-31	39	0	0	0	0	0	0	0	0	0	0	0	0	0	0	1	0.767503	0.767503
34339858	1	75	1	0	1	0	0	0	0	0	69.1	61	0	0	0	0	0	1	2017-12-31	49	0	0	0	0	0	0	0	0	0	0	0	0	0	0	2	0.564329	0.564329
34355441	1	78	0	1	0	0	0	1	1	0	38.2	24	0	0	0	0	0	0	2016-02-15	16	1	0	1	0	0	0	0	0	0	0	1	1	0	1	1	0.808498	0.808498
34729088	1	89	1	1	1	0	0	1	1	0	71.7	78.9	0	1	0	0	0	0	2017-12-31	39	0	0	0	0	0	0	0	0	0	0	0	0	0	0	1	0.853814	0.853814
34729088	1	88	1	1	0	0	0	1	1	0	71.7	94.4	0	1	0	0	0	1	2017-12-31	49	0	0	0	0	0	0	0	0	0	0	0	0	0	0	2	0.87673	0.87673
34915292	1	85	1	0	0	0	0	0	0	1	60	35.7	1	0	1	0	0	1	2017-03-17	35	0	0	0	0	0	0	0	0	0	0	0	0	0	1	2	0.71023	0.71023
34965759	1	92	1	0	0	1	0	1	1	1	68.1	22	0	0	0	0	0	0	2017-12-31	44	0	0	0	0	0	0	0	0	0	0	0	0	0	0	2	0.768699	0.768699
35210573	1	82	1	0	1	1	0	0	0	0	69.6	95.7	1	0	0	0	0	0	2017-12-31	29	0	0	0	0	0	0	0	0	0	0	0	0	0	0	1	0.576441	0.576441
35379033	1	85	0	0	0	0	1	0	0	0	66.9	80	0	0	0	0	1	0	2017-12-31	42	0	0	0	0	0	0	0	0	0	0	0	0	0	0	1	0.809189	0.809189
35717457	1	56	0	0	1	0	0	0	0	0	68	77	0	0	1	0	0	0	2017-12-31	39	0	0	0	0	0	0	0	0	0	0	0	0	0	0	1	0.721919	0.721919
35960729	1	74	1	0	1	1	0	0	0	0	61.9	36.7	1	1	1	0	1	0	2017-12-31	37	0	0	0	0	0	0	0	0	0	0	0	0	0	0	1	0.516414	0.516414
36132638	1	72	0	0	1	0	0	1	1	0	60	73	1	1	1	0	0	1	2017-12-31	30	0	0	0	0	0	0	0	0	0	0	0	0	0	0	2	0.733188	0.733188
36184135	1	65	0	0	0	1	0	0	0	0	68.1	97	0	0	0	0	0	0	2017-12-31	43	0	0	0	0	0	0	0	0	0	0	0	0	0	0	2	0.610545	0.610545
36429779	1	93	1	1	0	0	0	0	0	0	67.2	58.4	0	0	0	0	0	0	2017-12-31	47	0	0	0	0	0	0	0	0	0	0	0	0	0	0	1	0.72566	0.72566
36619161	1	62	1	0	1	1	0	1	1	0	63	72.4	1	1	0	0	0	0	2017-12-31	31	0	0	0	0	0	0	0	0	0	0	0	0	0	0	1	0.753652	0.753652
36691156	1	67	1	0	1	0	0	0	0	0	64	55.3	1	1	0	0	0	0	2017-12-31	31	0	0	0	0	0	0	0	0	0	0	0	0	0	0	1	0.504064	0.504064
36958223	1	85	1	1	1	0	0	0	0	0	48.1	47.2	1	1	1	0	0	0	2017-12-31	27	0	0	0	0	0	0	0	0	0	0	1	0	0	0	1	0.696819	0.696819
37156428	1	58	0	0	0	0	0	1	1	0	29.2	23.3	0	1	1	0	0	1	2015-03-21	14	1	0	0	0	0	0	0	0	0	0	1	0	0	1	2	0.778264	0.778264
37340432	1	71	0	0	1	1	0	0	0	0	66.4	74.1	1	0	0	0	0	0	2016-04-15	5	0	0	0	0	0	0	0	0	1	1	0	0	0	0	1	0.64189	0.64189
37356815	1	67	0	0	1	1	0	0	0	0	57.9	74.7	1	1	1	1	0	0	2017-12-31	36	0	0	0	0	0	0	0	0	0	0	1	0	0	0	1	0.589874	0.589874
37356815	1	66	0	0	1	1	0	0	0	0	56.4	74.7	1	0	1	0	0	1	2017-12-31	47	0	0	0	0	0	0	0	0	0	0	0	0	0	0	2	0.589874	0.589874
37384481	1	75	0	1	1	0	0	0	0	0	70.7	59	0	1	0	0	0	0	2017-12-31	25	0	0	0	0	0	0	0	0	0	0	0	0	0	0	1	0.620101	0.620101
37384481	1	75	0	0	0	0	0	0	0	0	70.7	59	0	0	0	0	0	0	2017-12-31	33	0	0	0	0	0	0	0	0	0	0	0	0	0	0	2	0.622442	0.622442
37411975	1	83	1	1	1	0	0	0	0	0	74.5	79.9	0	1	0	0	0	0	2017-12-31	21	0	0	0	0	0	0	0	0	0	0	1	0	0	0	1	0.68498	0.68498
37432162	1	43	0	1	1	0	0	0	0	0	55.4	105.5	1	1	1	0	0	0	2017-12-31	35	0	0	0	0	0	0	0	0	0	0	0	0	0	0	1	0.829605	0.829605
37439997	1	78	0	1	1	0	0	0	0	0	59	48.9	1	0	1	0	0	0	2017-12-31	39	0	0	0	0	0	0	0	0	0	0	1	0	0	0	1	0.645841	0.645841
37439997	1	77	0	1	1	0	0	0	0	0	59	48.9	1	0	1	0	0	1	2017-12-31	50	0	0	0	0	0	0	0	0	0	0	0	0	0	0	2	0.645841	0.645841
37491708	1	81	1	0	1	1	0	1	1	0	64.1	47.7	1	0	0	0	1	0	2017-12-31	37	0	0	0	0	0	0	0	0	0	0	0	0	0	0	1	0.694995	0.694995
37588785	1	71	0	0	1	0	0	0	0	0	70.3	54.3	1	0	1	0	0	1	2017-12-31	29	0	0	0	0	0	0	0	0	0	0	0	0	0	0	2	0.477744	0.477744
38153587	1	94	0	1	1	0	0	0	0	0	63.4	33.2	1	0	0	0	0	0	2017-12-31	47	1	0	1	0	0	0	0	0	0	0	0	0	0	0	1	0.709312	0.709312
38349048	1	85	0	1	0	1	0	0	0	0	40.6	38.5	1	0	0	0	0	0	2017-12-31	48	0	0	0	0	0	0	0	0	0	0	0	0	0	0	2	0.74727	0.74727
38361668	1	65	0	0	0	0	1	0	0	0	71	97	0	0	1	0	0	0	2017-12-31	37	1	0	0	0	0	0	0	0	0	0	0	0	0	0	2	0.748844	0.748844
38591012	1	62	1	1	1	0	1	1	1	0	42.9	83.4	1	1	0	0	0	0	2017-12-31	23	0	0	0	0	0	0	0	0	0	0	0	0	0	0	2	0.869179	0.869179
38628360	1	48	0	1	0	0	0	0	0	0	48.4	84.7	1	0	0	0	0	0	2017-12-31	23	0	0	0	0	0	0	0	0	0	0	0	0	0	0	2	0.848831	0.848831
38839647	1	72	1	1	1	0	0	0	0	0	71.1	82.4	1	0	1	0	0	0	2017-12-31	38	0	0	0	0	0	0	0	0	0	0	0	0	0	0	2	0.671659	0.671659
38975074	1	76	0	0	1	0	0	0	0	0	69	49.3	1	1	0	0	0	0	2017-12-31	37	0	0	0	0	0	0	0	0	0	0	0	0	0	0	1	0.57516	0.57516
39427510	1	69	0	0	0	0	0	0	0	0	51.5	95.8	0	0	0	0	0	0	2017-12-31	48	1	0	0	0	0	0	0	0	0	0	0	0	0	0	2	0.687319	0.687319
39668854	1	64	1	1	0	0	0	1	1	0	22	63	0	0	0	0	0	0	2017-12-31	34	0	0	0	0	0	0	0	0	0	0	0	0	0	0	1	0.849335	0.849335
39677846	1	58	0	0	1	0	0	0	0	0	65.4	86.6	1	0	0	0	0	0	2017-12-31	42	0	0	0	0	0	0	0	0	0	0	0	0	0	0	1	0.721919	0.721919
39677846	1	57	0	0	1	0	0	0	0	0	65.4	86.9	1	0	0	0	0	0	2017-12-31	49	0	0	0	0	0	0	0	0	0	0	0	0	0	0	2	0.721919	0.721919
39687549	1	74	0	1	0	1	0	0	1	0	58.9	73	0	0	1	0	0	0	2017-12-31	24	0	0	0	0	0	0	0	0	0	0	0	0	0	0	1	0.888449	0.888449
39758315	1	67	1	1	1	0	0	0	0	0	62.2	55.3	1	1	0	0	0	0	2017-12-31	31	1	0	0	0	0	0	0	0	0	0	1	0	0	0	1	0.630476	0.630476
39758315	1	65	1	1	1	0	0	0	0	0	65.7	50.2	1	1	0	0	0	0	2017-12-31	49	1	0	0	0	0	0	0	0	0	0	1	0	0	0	2	0.604303	0.604303
39964505	1	89	1	0	1	0	0	0	0	0	64.8	78.9	0	0	0	0	0	0	2017-12-31	36	0	0	0	0	0	0	0	0	0	0	0	0	0	0	1	0.659445	0.659445
39991880	1	81	0	1	1	0	0	1	1	0	25.2	32.8	1	1	1	0	0	0	2017-12-31	23	0	0	0	0	0	0	0	0	0	0	0	0	0	0	1	0.776136	0.776136
40024286	1	72	0	0	1	0	0	0	0	0	55.5	49.9	1	0	0	0	0	0	2017-12-31	35	0	0	0	0	0	0	0	0	0	0	0	0	0	0	1	0.587274	0.587274
40048822	1	77	0	1	1	1	1	1	1	0	28.4	34.5	1	0	0	0	0	0	2017-12-31	26	1	0	1	0	0	0	0	0	0	0	1	0	0	0	1	0.839435	0.839435
40106331	1	64	1	1	1	0	0	0	0	0	69.1	72.2	0	1	0	0	0	0	2017-12-31	28	0	0	0	0	0	0	0	0	0	0	0	0	0	0	1	0.812526	0.812526
40125922	1	80	0	1	1	1	0	0	0	0	71	58.7	1	1	1	0	0	0	2017-01-14	22	0	0	0	0	0	0	0	0	0	0	0	0	0	1	1	0.631673	0.631673
40251434	1	54	0	0	1	0	0	0	0	0	70.5	79.1	1	1	0	1	0	1	2017-12-31	30	0	0	0	0	0	0	0	0	0	0	0	0	0	0	2	0.645095	0.645095
40345340	1	75	1	0	1	0	0	0	0	0	80.8	81.6	1	1	0	0	0	0	2017-12-31	44	0	0	0	0	0	0	0	0	0	0	0	0	0	0	2	0.564329	0.564329
40591950	1	66	0	0	1	1	0	0	0	0	66.5	60.6	1	0	0	0	0	0	2017-12-31	41	1	0	0	0	0	0	0	0	0	0	0	0	0	0	1	0.56282	0.56282
40591950	1	67	0	1	1	1	0	1	1	0	69	84.2	0	0	0	0	0	0	2017-12-31	32	1	0	0	0	0	0	0	0	0	0	0	0	0	0	2	0.812671	0.812671
40618383	1	81	1	0	1	0	0	0	0	0	62.3	47.7	1	1	1	0	0	0	2017-12-31	23	0	0	0	0	0	0	0	0	0	0	0	0	0	0	1	0.519318	0.519318
40710341	1	64	0	1	1	0	0	0	0	0	52.2	5.1	1	0	0	0	1	1	2017-12-31	25	0	0	0	0	0	0	0	0	0	0	0	0	0	0	1	0.633854	0.633854
40767188	1	76	0	1	1	1	0	0	0	0	27.2	39.4	1	1	0	0	0	0	2015-05-16	0.4	0	0	0	0	0	0	0	0	1	1	1	0	0	0	1	0.644712	0.644712
41299617	1	62	1	0	0	1	1	0	0	0	65.2	56.2	0	1	0	0	0	0	2017-12-31	37	1	0	0	0	0	0	0	0	0	0	0	0	0	0	1	0.712491	0.712491
41302749	1	81	0	0	1	1	1	0	0	1	61.2	53	1	0	0	0	0	0	2017-12-31	49	1	0	1	0	0	0	0	0	0	0	0	0	0	0	2	0.620941	0.620941
41304043	1	85	0	1	1	0	0	1	1	0	56.8	71	1	0	0	0	0	0	2017-12-31	43	1	0	0	0	0	0	0	0	0	0	0	0	0	0	2	0.867744	0.867744
41313566	1	76	1	1	1	1	1	1	1	0	80.1	70.8	1	1	0	0	0	0	2017-12-31	20	0	0	0	0	0	0	0	0	0	0	1	0	0	0	1	0.868108	0.868108
41313566	1	73	1	1	1	1	0	0	0	0	53	54.4	0	0	0	0	0	0	2017-12-31	47	1	0	0	1	0	0	0	1	1	0	1	0	0	0	2	0.629326	0.629326
41549218	1	67	0	0	1	0	0	0	0	0	62.7	50.5	0	1	0	0	0	0	2017-12-31	24	0	0	0	0	0	0	0	0	0	0	0	0	0	0	1	0.587274	0.587274
41583354	1	79	1	1	1	1	0	0	0	0	59.4	119	1	0	0	0	0	0	2017-12-31	28	0	0	0	0	0	0	0	0	0	0	0	0	0	0	1	0.718496	0.718496
41585943	1	81	1	1	1	1	1	0	0	0	64.4	25.4	0	0	0	1	0	1	2015-07-06	5	0	0	0	0	0	0	0	0	0	0	1	0	0	1	1	0.732247	0.732247
41639748	1	89	1	1	1	0	1	0	0	0	69.6	116.2	0	0	0	0	0	0	2017-12-31	27	1	0	1	0	0	0	0	0	0	0	1	0	0	0	1	0.806794	0.806794
41702641	1	70	0	1	0	1	0	0	0	0	52.8	40.1	1	0	1	0	0	0	2017-12-31	50	1	0	0	0	0	0	0	0	0	0	1	0	0	0	2	0.675202	0.675202
41774891	1	81	1	0	1	0	1	1	1	1	65.3	60.1	0	0	0	0	0	1	2017-12-31	39	1	0	0	0	0	0	0	0	0	0	0	0	0	0	1	0.788667	0.788667
42150554	1	66	0	0	1	0	0	0	0	0	62.5	84.3	1	1	1	0	0	0	2017-12-31	28	0	0	0	0	0	0	0	0	0	0	0	0	0	0	2	0.577866	0.577866
42194287	1	84	0	1	0	0	0	0	0	0	56.7	108	0	0	0	0	0	0	2017-12-31	29	0	0	0	0	0	0	0	0	0	0	0	0	0	0	1	0.748394	0.748394
42318765	1	68	0	0	1	0	0	1	1	0	66.4	74.3	0	1	0	0	0	0	2017-12-31	41	0	0	0	0	0	0	0	0	0	0	0	0	0	0	1	0.710955	0.710955
42318765	1	68	0	0	1	0	0	1	1	0	66.4	74.3	0	0	0	0	0	0	2017-12-31	49	1	0	0	0	0	0	0	0	0	0	0	0	0	0	2	0.710955	0.710955
42333272	1	78	1	0	0	0	0	0	0	0	79.5	69.3	0	0	0	0	0	0	2017-12-31	24	0	0	0	0	0	0	0	0	0	0	0	0	0	0	1	0.687123	0.687123
42367493	1	59	1	1	1	1	0	1	1	0	54.3	56.7	1	1	1	0	0	0	2017-12-31	35	0	0	0	0	0	0	0	0	0	0	0	0	0	0	2	0.784073	0.784073
42393036	1	84	0	1	1	0	0	1	1	0	61	57.7	0	0	0	0	0	0	2017-12-31	43	0	0	0	0	0	0	0	0	0	0	1	0	0	0	1	0.785438	0.785438
43218991	1	77	1	0	1	0	0	0	0	0	52.8	#NULL!	0	0	0	0	0	0	2017-12-31	30	0	0	0	0	0	0	0	0	0	0	0	0	0	0	1	0.505738	0.505738
43297759	1	63	0	0	1	0	0	1	1	0	67.4	97.6	0	0	0	0	0	0	2017-12-31	47	0	0	0	0	0	0	0	0	0	0	0	0	0	0	2	0.784889	0.784889
43359675	1	63	0	1	1	1	0	0	0	0	60.1	32.1	1	0	1	1	0	1	2017-12-31	48	0	0	0	0	0	0	0	0	0	0	0	0	0	0	2	0.65759	0.65759
43443029	1	78	1	0	1	0	0	0	0	0	71.3	43.4	1	1	0	0	0	0	2017-12-31	33	0	0	0	0	0	0	0	0	0	0	0	0	0	0	2	0.491621	0.491621
43493260	1	66	0	0	1	0	0	0	0	1	68.2	84.3	1	0	0	0	0	1	2017-12-31	30	0	0	0	0	0	0	0	0	0	0	0	0	0	0	1	0.550623	0.550623
43493260	1	66	0	0	1	0	0	0	0	1	68.2	84.3	1	1	0	0	0	1	2017-12-31	31	0	0	0	0	0	0	0	0	0	0	0	0	0	0	2	0.550623	0.550623
43557237	1	55	1	0	1	1	0	0	0	0	67.1	57.6	1	1	1	0	0	0	2017-12-31	31	0	0	0	0	0	0	0	0	0	0	0	0	0	0	1	0.592594	0.592594
43762872	1	83	0	1	1	0	0	0	0	0	44.3	57.8	0	0	0	0	0	0	2017-12-31	43	1	0	0	0	0	0	0	0	0	0	1	0	0	0	2	0.633311	0.633311
43765290	1	85	1	0	1	1	0	0	0	0	59	47.2	0	0	0	0	0	0	2017-12-31	49	0	0	0	0	0	0	0	0	0	0	0	0	0	0	1	0.602999	0.602999
43765290	1	85	1	0	1	1	0	0	0	0	59	47.2	0	0	0	0	0	0	2017-12-31	48	0	0	0	0	0	0	0	0	0	0	0	0	0	0	2	0.602999	0.602999
43841047	1	77	0	0	1	0	0	0	0	0	69.7	58.9	1	0	0	0	0	0	2017-12-31	38	0	0	0	0	0	0	0	0	0	0	0	0	0	0	1	0.492994	0.492994
43935168	1	87	0	0	1	0	0	0	0	0	65.2	57.3	0	0	0	0	0	0	2017-12-31	38	1	0	0	1	0	0	0	1	1	0	0	0	0	0	1	0.565426	0.565426
43987085	1	53	0	1	0	0	0	0	0	0	65.2	88.2	0	0	0	0	0	0	2015-02-09	2	1	0	0	0	0	0	0	0	0	0	0	0	0	1	1	0.841441	0.841441
45188661	1	67	1	0	1	0	0	0	0	0	68.9	40.9	0	1	0	1	0	0	2017-12-31	23	0	0	0	0	0	0	0	0	0	0	0	0	0	0	1	0.558823	0.558823
45188661	1	67	1	0	1	0	0	0	0	0	68.9	44.8	1	0	0	0	0	0	2017-12-31	23	0	0	0	0	0	0	0	0	0	0	0	0	0	0	2	0.558823	0.558823
45314733	1	74	1	1	1	0	0	0	0	1	58.7	57.5	0	0	1	0	0	0	2017-12-31	22	0	0	0	0	0	0	0	0	0	0	0	0	0	0	1	0.630476	0.630476
45383287	1	61	0	0	1	0	0	0	0	0	63.6	76.2	0	0	0	0	0	0	2017-12-31	26	0	0	0	0	0	0	0	0	0	0	0	0	0	0	2	0.670042	0.670042
45662672	1	76	1	0	0	0	0	0	0	0	59.9	69.7	0	0	0	0	0	0	2017-12-31	21	0	0	0	0	0	0	0	0	0	0	0	0	0	0	1	0.637972	0.637972
45913960	1	86	0	0	1	0	0	1	1	0	63.7	41.2	1	0	0	0	0	0	2017-12-31	46	0	0	0	0	0	0	0	0	0	0	1	0	0	0	2	0.744765	0.744765
46433683	1	75	0	0	1	1	0	0	0	0	56.5	82.4	0	0	0	0	0	0	2017-12-31	49	0	0	0	0	0	0	0	0	0	0	0	0	0	0	2	0.60456	0.60456
46576130	1	59	0	0	1	1	0	0	0	0	57.1	86.3	0	1	0	0	0	0	2017-12-31	48	0	0	0	0	0	0	0	0	0	0	0	0	0	0	2	0.752921	0.752921
46585146	1	87	1	0	1	0	1	0	0	1	56.5	45.5	1	1	0	0	1	1	2017-12-31	23	0	0	0	0	0	0	0	0	0	0	1	0	0	0	1	0.674776	0.674776
46585146	1	87	1	1	0	0	1	0	0	1	54.9	60.8	1	1	0	0	0	0	2017-12-31	21	0	0	0	0	0	0	0	0	0	0	1	0	0	0	2	0.843271	0.843271
46629644	1	74	1	0	1	0	0	0	0	0	57	70.1	0	0	0	0	0	0	2017-12-31	47	0	0	0	0	0	0	0	0	0	0	0	0	0	0	2	0.654638	0.654638
46735816	1	44	0	1	0	0	0	0	0	0	42	65.8	1	1	0	0	0	0	2017-12-31	40	1	0	0	0	0	0	0	0	0	0	0	0	0	0	1	0.848831	0.848831
46735816	1	44	0	0	0	0	0	0	0	0	42	81.2	1	1	0	0	0	0	2017-12-31	43	1	0	0	0	0	0	0	0	0	0	0	0	0	0	2	0.769849	0.769849
46739896	1	77	1	0	1	1	0	0	0	0	54.2	72.7	0	1	0	0	0	0	2017-12-31	21	0	0	0	0	0	0	0	0	0	0	0	0	0	0	1	0.590166	0.590166
46763819	1	89	1	1	1	1	0	1	1	0	60.9	63.8	1	1	1	0	0	0	2017-12-31	25	0	0	0	0	0	0	0	0	0	0	0	0	0	0	1	0.872705	0.872705
46944813	1	65	0	0	1	0	0	0	0	0	75.3	77.7	0	1	0	0	0	0	2017-12-31	24	0	0	0	0	0	0	0	0	0	0	0	0	0	0	1	0.630451	0.630451
47094448	1	55	0	0	1	1	0	0	0	0	68.2	57.4	1	1	1	0	0	0	2017-12-31	49	1	0	0	0	0	0	0	0	0	0	0	0	0	0	2	0.593919	0.593919
47164294	1	78	0	0	0	1	1	0	0	0	51.1	93.7	0	0	0	0	0	0	2017-12-31	28	0	0	0	0	0	0	0	0	0	0	0	0	0	0	1	0.71676	0.71676
47164294	1	77	0	0	0	0	1	0	0	0	51.1	93.7	0	0	0	0	0	0	2017-12-31	47	0	0	0	0	0	0	0	0	0	0	0	0	0	0	2	0.770296	0.770296
47197600	1	59	0	1	0	1	0	0	0	0	36.8	76.5	1	0	0	0	0	0	2014-02-22	0.3	0	0	0	0	0	0	0	0	1	1	0	0	0	0	2	0.809062	0.809062
47474999	1	78	1	1	1	0	0	0	0	0	64.7	39.6	1	0	1	0	0	0	2017-12-31	34	0	0	0	0	0	0	0	0	0	0	1	0	0	0	1	0.644583	0.644583
47711837	1	80	0	1	1	0	0	1	1	0	35.1	93	1	1	0	0	0	0	2017-12-31	45	1	0	0	0	0	0	0	0	0	0	1	0	0	0	1	0.822818	0.822818
47924272	1	85	1	1	1	0	0	0	0	0	67.7	42.8	1	0	0	0	0	0	2017-12-31	33	0	0	0	0	0	0	0	0	0	0	0	0	0	0	1	0.684758	0.684758
48103237	1	72	1	0	1	0	1	1	1	0	56	61.5	1	0	0	0	0	0	2017-12-31	34	0	0	0	0	0	0	0	0	0	0	0	0	0	0	1	0.796843	0.796843
48103237	1	72	1	0	1	0	0	1	1	0	56	82.4	1	0	1	0	0	0	2017-12-31	39	0	0	0	0	0	0	0	0	0	0	0	0	0	0	2	0.732112	0.732112
48136310	1	84	0	0	1	0	0	1	1	0	63.6	63.7	0	0	0	0	0	0	2017-05-24	31	0	0	0	1	0	1	1	0	1	0	0	0	0	1	2	0.744961	0.744961
48236734	1	60	0	0	0	0	0	0	0	0	70	98.6	0	0	0	0	0	0	2017-12-31	28	0	0	0	0	0	0	0	0	0	0	0	0	0	0	1	0.759691	0.759691
48283033	1	92	1	1	0	0	0	0	0	0	63.3	58.6	0	1	1	0	0	0	2017-12-31	22	0	0	0	0	0	0	0	0	0	0	0	0	0	0	1	0.747164	0.747164
48319823	1	76	1	0	1	0	0	0	0	0	70.4	81.4	1	1	0	0	0	0	2017-12-31	42	0	0	0	0	0	0	0	0	0	0	0	0	0	0	1	0.564329	0.564329
48353445	1	55	0	1	0	1	1	0	0	0	46	69.5	1	0	1	0	0	0	2017-12-31	38	0	0	0	0	0	0	0	0	0	0	0	0	0	0	1	0.855666	0.855666
48523899	1	81	1	0	1	0	1	0	0	0	53.1	53.2	1	1	0	0	0	0	2016-10-27	24	0	0	0	0	0	0	0	0	0	0	0	0	0	1	2	0.594902	0.594902
48569395	1	43	0	1	0	0	0	0	0	0	48.9	81.5	1	1	1	0	0	0	2017-12-31	36	0	0	0	0	0	0	0	0	0	0	0	0	0	0	1	0.848831	0.848831
48678676	1	74	0	1	1	0	0	1	1	0	40.1	94.2	1	1	0	0	0	0	2016-01-29	14	1	0	0	0	0	0	0	0	0	0	0	0	0	1	1	0.813741	0.813741
48724522	1	45	0	1	0	0	0	0	0	0	49.4	91.2	0	0	0	0	0	0	2017-12-31	40	0	0	0	0	0	0	0	0	0	0	0	0	0	0	1	0.848831	0.848831
48885195	1	74	0	0	1	0	0	1	1	0	66.6	59.2	0	0	0	0	0	0	2017-12-31	33	0	0	0	0	0	0	0	0	0	0	0	0	0	0	1	0.647429	0.647429
48956287	1	79	1	0	0	0	0	0	0	0	70	80.7	0	0	0	0	0	0	2017-12-31	32	0	0	0	0	0	0	0	0	0	0	0	0	0	0	1	0.687123	0.687123
49192577	1	58	0	0	1	0	0	1	1	0	65	68.8	1	0	1	0	0	0	2017-12-31	26	0	0	0	0	0	0	0	0	0	0	0	0	0	0	2	0.734952	0.734952
49226396	1	55	0	1	1	0	0	0	0	0	68.1	48.6	1	0	1	0	0	0	2017-12-31	31	0	0	0	0	0	0	0	0	0	0	0	0	0	0	1	0.700309	0.700309
49227656	1	68	1	1	1	0	0	0	0	0	58.8	71.3	1	0	0	0	0	0	2017-12-31	25	0	0	0	0	0	0	0	0	0	0	0	0	0	0	1	0.69562	0.69562
49298522	1	61	1	1	0	0	0	0	0	0	37.6	72.9	1	1	0	0	0	0	2017-12-31	29	0	0	0	0	0	0	0	0	0	0	0	0	0	0	2	0.848125	0.848125
49304836	1	88	1	1	1	1	1	0	0	0	61.9	79.2	0	0	0	0	0	0	2017-12-31	23	0	0	0	0	0	0	0	0	0	0	0	0	0	0	1	0.830555	0.830555
49304836	1	87	1	1	0	1	0	0	0	0	70	67.9	0	0	1	0	0	0	2017-12-31	29	0	0	0	0	0	0	0	0	0	0	0	0	0	0	2	0.788251	0.788251
49338415	1	70	1	0	1	0	0	0	0	0	60.2	82.7	0	0	0	0	0	0	2017-12-31	29	0	0	0	0	0	0	0	0	0	0	0	0	0	0	1	0.576525	0.576525
49407758	1	60	0	1	1	0	0	0	0	0	29.7	76.2	1	1	0	0	0	0	2017-12-31	25	0	0	0	0	0	0	0	0	0	0	0	0	0	0	2	0.821783	0.821783
49470126	1	62	0	1	0	0	0	0	0	0	29.1	75.7	1	0	0	0	0	0	2017-12-31	26	0	0	0	0	0	0	0	0	0	0	0	0	0	0	2	0.79722	0.79722
49488501	1	68	0	1	1	1	0	0	0	0	59.4	83.9	0	0	0	0	0	0	2017-12-31	26	0	0	0	0	0	0	0	0	0	0	0	0	0	0	2	0.707122	0.707122
49546423	1	70	0	1	0	0	0	0	0	0	26.2	50.1	1	0	1	1	1	0	2017-12-31	27	1	0	0	0	0	0	0	0	0	0	1	0	0	0	1	0.66427	0.66427
49562818	1	83	1	0	1	1	1	0	0	0	77.7	59	0	0	0	0	0	0	2017-12-31	25	0	0	0	0	0	0	0	0	0	0	0	0	0	0	2	0.593203	0.593203
49686656	1	77	1	1	1	1	0	1	1	0	57.9	69.6	1	1	0	0	0	0	2017-12-31	23	0	0	0	0	0	0	0	0	0	0	0	0	0	0	1	0.836696	0.836696
50104619	1	90	0	0	0	0	1	0	0	0	54.3	56.3	0	0	0	0	0	0	2017-12-31	23	0	0	0	0	0	0	0	0	0	0	0	0	0	0	2	0.706406	0.706406
60004179	1	77	0	1	1	1	0	0	0	0	69	69	1	0	0	0	0	0	2017-12-31	26	0	0	0	0	0	0	0	0	0	0	0	0	0	0	1	0.696709	0.696709
60010934	1	89	1	0	1	0	0	0	0	0	63.3	62.6	1	0	0	0	0	0	2017-12-31	31	0	0	0	0	0	0	0	0	0	0	0	0	0	0	1	0.659445	0.659445
60013796	1	82	1	1	1	0	0	0	0	0	69.3	45.8	1	1	0	0	0	1	2017-12-31	40	0	0	0	0	0	0	0	0	0	0	0	0	0	0	1	0.618806	0.618806
60013796	1	81	1	1	1	0	0	0	0	0	69.3	38.3	1	1	0	0	0	0	2017-12-31	47	0	0	0	0	0	0	0	0	0	0	0	0	0	0	2	0.618806	0.618806
60014983	1	72	0	0	1	1	0	0	0	0	62.5	68.7	1	0	1	0	0	0	2017-12-31	22	0	0	0	0	0	0	0	0	0	0	0	0	0	0	1	0.666947	0.666947
60015458	1	79	1	0	1	0	0	0	0	0	58	126.9	1	0	0	0	0	0	2017-12-31	32	1	0	0	0	0	0	0	0	0	0	0	0	0	0	1	0.591358	0.591358
60015750	1	86	0	0	1	0	0	0	0	0	70.1	61.6	0	0	0	0	0	0	2015-09-11	1.6	0	0	0	0	0	0	0	0	1	1	0	0	0	0	1	0.635407	0.635407
60015854	1	67	0	0	1	1	0	0	0	0	57.6	58.5	1	0	0	0	0	0	2017-12-31	38	1	0	0	0	0	0	0	0	0	0	0	0	0	0	1	0.517786	0.517786
60016416	1	77	1	1	1	0	0	0	0	0	33.6	51.3	0	0	0	0	0	0	2017-12-31	41	0	0	0	0	0	0	0	0	0	0	0	0	0	0	1	0.632035	0.632035
60022566	1	76	0	0	1	0	0	0	0	0	66	99.9	1	0	0	0	0	0	2017-12-31	24	0	0	0	0	0	0	0	0	0	0	0	0	0	0	1	0.644559	0.644559
60026317	1	73	1	1	0	0	0	0	0	0	41.3	57.9	0	0	1	0	0	0	2017-12-31	28	0	0	0	0	0	0	0	0	0	0	0	0	0	0	1	0.663044	0.663044
60052238	1	76	0	1	0	0	0	0	0	0	32.2	41.8	0	0	0	0	0	0	2015-08-07	4	0	0	0	0	0	0	0	0	1	0	0	0	1	1	1	0.745433	0.745433
60095069	1	77	1	0	1	0	0	0	0	0	62.7	64.5	1	1	0	0	0	0	2017-12-31	42	0	0	0	0	0	0	0	0	0	0	0	0	0	0	2	0.591358	0.591358
60115303	1	68	1	1	1	1	0	1	1	0	52	52.5	1	0	0	0	0	0	2017-12-31	36	0	0	0	0	0	0	0	0	0	0	0	0	0	0	1	0.773147	0.773147
60164871	1	76	1	0	1	1	0	0	0	0	68	46.4	1	0	0	0	0	0	2017-12-31	25	0	0	0	0	0	0	0	0	0	0	0	0	0	0	1	0.503977	0.503977
60165148	1	83	1	0	1	1	0	1	1	0	70	85	1	0	0	0	0	0	2015-11-10	17	1	0	0	0	0	0	0	0	0	0	0	0	0	1	1	0.732044	0.732044
60194418	1	79	1	0	1	0	0	0	0	0	67.5	85.9	1	0	1	0	0	0	2017-12-31	29	0	0	0	0	0	0	0	0	0	0	0	0	0	0	2	0.564329	0.564329
60197409	1	66	0	0	1	0	0	0	0	0	71	79.4	1	0	0	0	0	0	2017-12-31	27	0	0	0	0	0	0	0	0	0	0	0	0	0	0	2	0.550623	0.550623
60208577	1	76	0	0	0	0	0	0	0	0	58.4	87.1	0	0	0	1	0	1	2017-12-31	24	0	0	0	0	0	0	0	0	0	0	0	0	0	0	1	0.711571	0.711571
60208577	1	76	0	0	0	0	1	0	0	0	71	69.2	0	0	0	0	0	0	2017-12-31	27	1	0	0	0	0	0	0	0	0	0	0	0	0	0	1	0.760152	0.760152
60221957	1	76	1	1	0	0	0	0	0	0	60	86.7	0	0	0	0	0	0	2017-12-31	21	0	0	0	0	0	0	0	0	0	0	0	0	0	0	1	0.747359	0.747359
60227960	1	80	0	0	1	1	0	0	0	0	63	76.4	1	1	0	1	0	1	2017-12-31	25	0	0	0	0	0	0	0	0	0	0	0	0	0	0	1	0.60456	0.60456
60235390	1	68	1	0	1	1	0	0	0	0	65	58.6	1	1	0	0	0	0	2017-12-31	32	0	0	0	0	0	0	0	0	0	0	0	0	0	0	2	0.502831	0.502831
60250543	1	88	1	1	1	1	0	0	0	0	55	100.6	1	0	1	0	0	0	2017-12-31	41	0	0	0	0	0	0	0	0	0	0	0	0	0	0	2	0.763848	0.763848
60259696	1	65	1	0	1	0	0	0	0	0	53.5	53.2	1	1	0	0	0	0	2017-12-31	27	0	0	0	0	0	0	0	0	0	0	0	0	0	0	1	0.572696	0.572696
60264226	1	76	0	0	1	0	0	0	0	0	56	69.2	0	0	0	0	0	0	2017-12-31	40	0	0	0	0	0	0	0	0	0	0	0	0	0	0	2	0.592684	0.592684
60270932	1	83	0	0	1	0	0	0	0	0	70.3	98.3	1	0	0	0	0	0	2017-12-31	32	0	0	0	0	0	0	0	0	0	0	0	0	0	0	1	0.565679	0.565679
60417147	1	94	0	1	1	0	0	0	0	0	57.4	50.1	1	1	0	0	0	0	2014-12-28	10	0	0	0	0	0	0	0	0	0	0	1	0	0	1	1	0.709312	0.709312
60462142	1	71	1	0	1	0	0	0	0	0	72	65.92	1	1	0	0	0	0	2017-12-31	49	0	0	0	0	0	0	0	0	0	0	0	0	0	0	2	0.549264	0.549264
60516638	1	69	1	0	1	0	0	0	0	0	62.4	75.6	1	0	0	0	0	0	2014-12-26	3	0	0	0	0	0	0	0	0	1	0	0	0	1	1	1	0.654638	0.654638
60520880	1	76	0	1	0	0	0	0	0	0	34	99.9	1	0	0	0	0	0	2017-12-31	27	0	0	0	0	0	0	0	0	0	0	0	0	0	0	1	0.738021	0.738021
60541706	1	87	0	1	1	1	0	0	0	0	56.7	12.3	1	0	0	0	0	0	2017-12-31	48	1	0	0	0	0	0	0	0	0	0	0	0	0	0	2	0.719397	0.719397
60552905	1	84	0	0	0	0	0	0	0	0	55.9	51.2	0	0	0	1	0	1	2017-12-31	41	0	0	0	0	0	0	0	0	0	0	0	0	0	0	1	0.648113	0.648113
60587462	1	75	0	0	1	0	0	0	0	0	53.7	69.3	0	0	0	0	0	0	2017-12-31	23	1	0	0	0	0	0	0	0	0	0	0	0	0	0	1	0.657389	0.657389
60600384	1	62	1	0	1	0	0	0	0	0	70.3	59.7	1	0	0	0	0	0	2017-12-31	37	1	0	0	0	0	0	0	0	0	0	0	0	0	0	1	0.658414	0.658414
60600384	1	62	1	0	1	0	0	0	0	0	70.3	59.7	1	0	1	0	0	0	2017-12-31	38	1	0	0	0	0	0	0	0	0	0	0	0	0	0	2	0.658414	0.658414
60605926	1	80	1	1	1	0	0	0	0	0	39.9	56.7	1	0	0	0	0	0	2017-12-31	27	0	0	0	0	0	0	0	0	0	0	0	0	0	0	1	0.632035	0.632035
60774547	1	89	1	0	1	0	0	0	0	0	65.4	83.8	1	0	0	0	0	0	2017-12-31	38	0	0	0	0	0	0	0	0	0	0	0	0	0	0	1	0.634134	0.634134
60847797	1	72	0	0	1	1	0	0	0	0	62	70	1	0	1	0	0	0	2017-12-31	27	0	0	0	0	0	0	0	0	0	0	0	0	0	0	2	0.589874	0.589874
60869831	1	81	1	1	1	1	0	0	0	0	59.5	27	1	0	0	0	0	0	2017-12-31	27	1	0	0	0	0	0	0	0	0	0	0	0	0	0	1	0.655824	0.655824
60869831	1	81	1	1	1	1	1	0	0	0	59.5	27	1	0	0	0	0	0	2017-12-31	27	0	0	0	0	0	0	0	0	0	0	1	0	0	0	2	0.732247	0.732247
60952796	1	67	0	0	1	0	0	0	0	0	65	79.4	1	0	1	0	1	1	2017-12-31	32	0	0	0	0	0	0	0	0	0	0	0	0	0	0	1	0.564553	0.564553
61041818	1	81	0	1	1	0	0	0	0	0	69	61.8	1	1	0	0	0	0	2017-12-31	46	0	0	0	0	0	0	0	0	0	0	0	0	0	0	1	0.686164	0.686164
61048549	1	75	1	0	1	0	0	0	0	0	63.4	87	0	0	0	0	0	0	2017-12-31	27	0	0	0	0	0	0	0	0	0	0	0	0	0	0	1	0.591358	0.591358
61071684	1	94	0	0	0	0	0	0	0	0	56.4	66.4	0	0	0	0	0	0	2017-12-31	28	1	0	0	0	0	0	0	0	0	0	0	0	0	0	1	0.70335	0.70335
61101249	1	77	0	0	1	1	0	0	0	0	63.3	87.1	1	0	0	0	0	0	2017-12-31	45	0	0	0	0	0	0	0	0	0	0	0	0	0	0	1	0.60456	0.60456
61143994	1	79	1	0	1	0	0	0	0	0	68.9	42	1	0	0	0	0	0	2017-12-31	34	0	0	0	0	0	0	0	0	0	0	0	0	0	0	1	0.491621	0.491621
61166249	1	75	1	0	1	1	0	0	0	0	56	74.5	1	0	1	0	0	0	2017-12-31	32	0	0	0	0	0	0	0	0	0	0	0	0	0	0	1	0.603246	0.603246
61188647	1	74	1	0	1	0	0	0	0	0	68.5	94.1	1	0	1	0	0	0	2017-12-31	21	0	0	0	0	0	0	0	0	0	0	0	0	0	0	1	0.62917	0.62917
61236977	1	90	1	1	1	0	0	0	0	0	66	99.9	1	0	1	0	0	0	2017-12-31	48	0	0	0	0	0	0	0	0	0	0	0	0	0	0	2	0.744216	0.744216
61300432	1	69	1	0	1	0	0	0	0	0	67.3	75.8	1	0	0	0	0	0	2017-12-31	33	0	0	0	0	0	0	0	0	0	0	0	0	0	0	1	0.62917	0.62917
61300432	1	69	1	0	1	0	0	0	0	0	67.3	75.8	1	0	0	0	0	0	2017-12-31	39	1	0	0	0	0	0	0	0	0	0	0	0	0	0	2	0.62917	0.62917
61306674	1	79	0	0	1	0	0	0	0	0	70.3	76.8	1	0	0	0	0	0	2017-12-31	25	0	0	0	0	0	0	0	0	0	0	0	0	0	0	2	0.565679	0.565679
61322798	1	89	1	0	0	0	0	0	0	0	63.6	45.1	0	0	0	0	0	0	2017-12-31	24	1	0	1	0	0	0	0	0	0	0	0	0	0	0	2	0.71023	0.71023
61406376	1	88	1	0	0	1	0	0	0	0	58.6	49.8	1	0	0	0	0	1	2017-12-31	27	0	0	0	0	0	0	0	0	0	0	0	0	0	0	1	0.649073	0.649073
61425436	1	84	0	1	0	0	0	0	0	1	32	85.3	1	0	0	0	0	0	2014-06-02	5	0	0	0	0	0	0	0	0	1	0	1	0	1	1	2	0.738021	0.738021
61425474	1	89	1	0	1	1	0	1	1	0	63	49.7	1	0	0	0	0	0	2017-12-31	25	0	0	0	0	0	0	0	0	0	0	0	0	0	0	1	0.753026	0.753026
61432020	1	71	0	0	1	0	0	0	0	0	51.1	63.5	1	1	0	0	0	0	2017-12-31	28	0	0	0	0	0	0	0	0	0	0	0	0	0	0	2	0.564553	0.564553
61515626	1	61	0	0	1	1	0	0	0	0	69.3	50.5	1	0	1	0	0	0	2017-12-31	41	0	0	0	0	0	0	0	0	0	0	0	0	0	0	1	0.593919	0.593919
61524441	1	77	1	0	1	1	0	0	0	0	54.3	86.5	1	0	0	0	0	0	2017-12-31	35	1	0	1	0	0	0	0	0	0	0	0	0	0	0	1	0.590166	0.590166
61773320	1	78	1	1	1	0	0	0	0	0	70.2	46.2	1	0	1	0	0	1	2017-12-31	28	0	0	0	0	0	0	0	0	0	0	0	0	0	0	1	0.618806	0.618806
61873848	1	86	0	1	1	0	0	0	0	0	66.8	55.8	1	0	0	0	0	0	2017-12-31	43	0	0	0	0	0	0	0	0	0	0	0	0	0	0	1	0.685942	0.685942
61947730	1	75	1	1	0	0	0	0	0	0	62.8	65	0	0	0	0	0	0	2017-12-31	23	0	0	0	0	0	0	0	0	0	0	0	0	0	0	1	0.747359	0.747359
61953804	1	87	1	0	1	1	0	0	0	0	62.2	55.7	0	0	1	0	0	0	2017-12-31	35	0	0	0	0	0	0	0	0	0	0	0	0	0	0	1	0.602999	0.602999
61953804	1	86	1	0	1	1	0	0	0	0	65	55.9	0	0	1	0	0	0	2017-12-31	49	0	0	0	0	0	0	0	0	0	0	1	0	0	0	2	0.589917	0.589917
61961741	1	75	1	0	1	0	0	0	0	0	62	74.3	1	0	0	0	0	0	2017-12-31	39	0	0	0	0	0	0	0	0	0	0	0	0	0	0	2	0.591358	0.591358
62172050	1	76	1	0	1	0	0	0	0	0	68	86.5	1	0	0	0	0	0	2017-12-31	32	0	0	0	0	0	0	0	0	0	0	0	0	0	0	1	0.564329	0.564329
62194514	1	87	0	0	1	0	0	0	0	0	62	84.8	1	0	0	0	0	0	2017-12-31	44	0	0	0	0	0	0	0	0	0	0	0	0	0	0	1	0.730523	0.730523
62213758	1	74	0	0	1	0	0	0	1	0	69	62.9	0	0	0	0	0	0	2017-12-31	31	0	0	0	0	0	0	0	0	0	0	0	0	0	0	1	0.704493	0.704493
62298432	1	92	0	1	1	0	0	1	1	0	60	74.3	1	0	0	0	0	0	2017-12-31	42	0	0	0	0	0	0	0	0	0	0	0	0	0	0	1	0.867744	0.867744
62336552	1	72	0	0	1	0	0	1	1	0	57.1	41.5	0	0	0	0	0	0	2017-12-31	23	0	0	0	0	0	0	0	0	0	0	0	0	0	0	1	0.672296	0.672296
62492441	1	86	0	0	1	1	0	0	0	0	72	43.9	1	1	0	0	0	0	2017-12-31	32	0	0	0	0	0	0	0	0	0	0	0	0	0	0	1	0.57753	0.57753
62579190	1	80	1	1	1	1	0	0	0	0	60	35.5	0	0	0	0	0	0	2017-12-31	28	0	0	0	0	0	0	0	0	0	0	0	0	0	0	1	0.655824	0.655824
62579190	1	78	1	0	1	1	0	0	0	0	60	57	1	0	0	0	0	0	2017-12-31	42	0	0	0	0	0	0	0	0	0	0	0	0	0	0	2	0.531642	0.531642
62622579	1	80	0	0	1	0	0	1	1	0	57.5	62.1	1	0	1	1	0	1	2017-12-31	27	0	0	0	0	0	0	0	0	0	0	0	0	0	0	1	0.744961	0.744961
62641233	1	73	0	1	1	1	0	0	0	0	60.2	69.8	1	0	0	0	0	0	2017-12-31	30	0	0	0	0	0	0	0	0	0	0	0	0	0	0	1	0.707122	0.707122
62706404	1	81	0	1	1	0	0	0	0	0	70	76.2	1	0	0	0	0	0	2017-12-31	37	0	0	0	0	0	0	0	0	0	0	0	0	0	0	1	0.686164	0.686164
62844562	1	74	1	1	1	0	0	0	0	1	75	128.2	1	1	0	0	0	0	2017-12-31	49	0	0	0	0	0	0	0	0	0	0	1	0	0	0	2	0.671659	0.671659
62853450	1	81	0	0	1	0	0	0	0	0	66	44.4	1	0	0	0	0	0	2017-12-31	37	0	0	0	0	0	0	0	0	0	0	0	0	0	0	1	0.57516	0.57516
62855827	1	82	1	1	1	1	0	0	0	0	65	50.5	1	0	0	0	0	0	2017-12-31	49	0	0	0	0	0	0	0	0	0	0	0	0	0	0	2	0.643453	0.643453
62895483	1	83	1	0	1	0	0	0	0	0	67.9	73.3	1	0	0	0	0	0	2017-12-31	38	1	0	1	0	0	0	0	0	0	0	0	0	0	0	1	0.564329	0.564329
62915901	1	84	1	0	1	0	0	0	0	0	57	35.1	1	0	1	0	0	0	2017-12-31	30	0	0	0	0	0	0	0	0	0	0	0	0	0	0	1	0.519318	0.519318
63021810	1	80	0	0	1	0	0	0	0	0	67	51.9	1	0	0	1	0	0	2017-12-31	30	0	0	0	0	0	0	0	0	0	0	0	0	0	0	1	0.492994	0.492994
63092700	1	57	0	0	0	1	0	0	0	0	57.2	105.9	0	0	1	0	0	0	2017-12-31	50	0	0	0	0	0	0	0	0	0	0	0	0	0	0	2	0.787721	0.787721
63195288	1	64	0	1	1	1	0	0	0	0	60	103.5	1	1	0	0	0	0	2017-12-31	33	0	0	0	0	0	0	0	0	0	0	0	0	0	0	1	0.720077	0.720077
63195288	1	64	0	1	1	1	0	0	0	0	60	103.5	1	1	0	0	0	0	2017-12-31	34	1	0	0	0	0	0	0	0	0	0	0	0	0	0	2	0.786053	0.786053
63203483	1	78	1	0	1	0	0	0	0	0	59.7	86.3	1	1	0	0	0	0	2017-12-31	35	0	0	0	0	0	0	0	0	0	0	0	0	0	0	1	0.591358	0.591358
63208827	1	88	0	1	1	0	0	0	0	0	55	43.6	1	1	0	0	0	1	2017-12-31	43	0	0	0	0	0	0	0	0	0	0	0	0	0	0	1	0.697978	0.697978
63296066	1	59	0	0	0	0	0	1	1	0	62	47.5	0	0	1	0	0	0	2017-12-31	44	0	0	0	0	0	0	0	0	0	0	0	0	0	0	1	0.787502	0.787502
63374860	1	83	0	1	0	0	0	0	0	0	53	68	0	0	0	0	0	0	2017-12-31	24	0	0	0	0	0	0	0	0	0	0	0	0	0	0	1	0.796842	0.796842
63429845	1	73	0	1	1	0	0	1	1	0	63	100.7	0	0	0	0	0	0	2016-09-12	31	0	0	0	0	0	0	0	0	0	0	1	0	0	1	2	0.82184	0.82184
63442718	1	85	0	0	1	1	0	0	0	0	66.9	51.1	1	0	0	0	0	0	2017-12-31	28	1	0	0	0	0	0	0	0	0	0	0	0	0	0	1	0.57753	0.57753
63583503	1	84	0	0	1	1	0	0	0	0	62	56.1	1	1	0	0	0	0	2017-12-31	23	0	0	0	0	0	0	0	0	0	0	0	0	0	0	1	0.533009	0.533009
63713297	1	76	0	1	1	0	0	0	0	0	62	87.3	0	0	1	0	0	0	2017-12-31	36	0	0	0	0	0	0	0	0	0	0	0	0	0	0	2	0.709525	0.709525
63899711	1	76	1	0	1	0	0	0	0	0	55	127.9	1	0	1	0	0	0	2017-12-31	21	0	0	0	0	0	0	0	0	0	0	0	0	0	0	1	0.57816	0.57816
63943825	1	74	1	1	1	0	0	0	0	0	61	57.9	1	1	0	0	0	0	2017-12-31	25	0	0	0	0	0	0	0	0	0	0	0	0	0	0	1	0.630476	0.630476
63990488	1	75	0	0	1	0	0	0	0	0	52.4	100.1	1	0	0	0	0	0	2017-12-31	29	0	0	0	0	0	0	0	0	0	0	0	0	0	0	1	0.657389	0.657389
64102144	1	77	0	0	1	0	0	0	0	0	61	77	0	0	1	0	0	0	2017-12-31	27	0	0	0	0	0	0	0	0	0	0	0	0	0	0	1	0.592684	0.592684
64139325	1	66	0	1	1	0	0	0	0	0	61	120	1	0	0	0	0	0	2017-12-31	29	0	0	0	0	0	0	0	0	0	0	0	0	0	0	1	0.696782	0.696782
64270790	1	80	1	0	1	1	0	0	0	0	66	102.3	1	1	0	0	0	0	2017-12-31	40	0	0	0	0	0	0	0	0	0	0	0	0	0	0	1	0.576441	0.576441
64270790	1	80	1	0	0	0	0	0	0	0	66	102.3	0	0	0	0	0	0	2017-12-31	40	0	0	0	0	0	0	0	0	0	0	0	0	0	0	2	0.612003	0.612003
64284619	1	71	1	1	1	1	0	0	0	0	47	31.5	1	0	1	0	0	0	2017-12-31	34	0	0	0	0	0	0	0	0	0	0	1	0	0	0	2	0.629326	0.629326
64748651	1	59	1	0	1	0	0	0	0	0	65.1	108.8	1	0	0	0	0	0	2017-12-31	29	1	0	0	0	0	0	0	0	0	0	0	0	0	0	2	0.720815	0.720815
64802951	1	71	0	1	0	0	0	0	0	0	51.6	63.5	1	1	0	0	0	0	2017-12-31	50	0	0	0	0	0	0	0	0	0	0	0	0	0	0	2	0.786779	0.786779
64818698	1	85	1	0	1	1	0	0	0	0	61.2	56	1	0	0	0	0	0	2017-12-31	32	1	0	0	0	0	0	0	0	0	0	0	0	0	0	1	0.602999	0.602999
64907351	1	89	1	1	0	0	0	0	0	0	52.1	44.4	1	0	0	0	0	0	2017-12-31	22	0	0	0	0	0	0	0	0	0	0	0	0	0	0	1	0.736758	0.736758
64955816	1	73	1	0	1	0	0	0	0	0	61	58.1	1	0	0	0	0	0	2017-12-31	35	0	0	0	0	0	0	0	0	0	0	0	0	0	0	2	0.504064	0.504064
65002467	1	44	0	1	1	0	0	0	0	0	41.9	63.8	1	1	1	0	0	0	2017-12-31	36	0	0	0	0	0	0	0	0	0	0	0	0	0	0	2	0.768082	0.768082
65037653	1	87	0	0	1	1	0	0	0	0	68	38.1	0	0	0	0	0	0	2017-12-31	40	0	0	0	0	0	0	0	0	0	0	0	0	0	0	1	0.57753	0.57753
65597764	1	66	0	0	1	0	0	0	0	0	50.2	89.6	1	1	1	1	0	1	2017-12-31	27	0	0	0	0	0	0	0	0	0	0	0	0	0	0	1	0.564553	0.564553
65634079	1	83	1	0	1	0	0	0	0	0	64	102.1	0	0	0	0	0	0	2017-12-31	31	0	0	0	0	0	0	0	0	0	0	0	0	0	0	1	0.591358	0.591358
65780383	1	78	1	0	1	1	0	0	0	0	60	57	1	0	1	1	0	1	2017-12-31	50	0	0	0	0	0	0	0	0	0	0	0	0	0	0	2	0.531642	0.531642
65801581	1	76	0	1	1	0	0	0	0	0	66	77.2	1	1	1	0	0	0	2017-12-31	45	0	0	0	0	0	0	0	0	0	0	0	0	0	0	2	0.686164	0.686164
65806241	1	85	1	1	1	0	1	1	1	1	64	101.1	1	1	0	0	0	0	2017-12-31	29	0	0	0	0	0	0	0	0	0	0	1	0	0	0	2	0.903522	0.903522
65867563	1	83	1	0	0	0	0	0	0	0	75.3	56.3	1	0	0	0	0	0	2017-12-31	28	0	0	0	0	0	0	0	0	0	0	0	0	0	0	1	0.62115	0.62115
65867563	1	83	1	0	0	0	0	0	0	0	75.3	56.3	1	1	0	0	0	0	2017-12-31	24	0	0	0	0	0	0	0	0	0	0	0	0	0	0	2	0.62115	0.62115
65925565	1	81	0	1	0	0	0	0	0	0	69	68.3	0	0	0	0	0	0	2017-12-31	32	0	0	0	0	0	0	0	0	0	0	0	0	0	0	1	0.787546	0.787546
65999484	1	89	0	0	1	0	1	1	1	0	66	55.3	1	1	0	0	0	0	2014-04-25	4	0	0	0	0	0	0	0	0	0	0	1	0	0	1	2	0.789409	0.789409
66061504	1	83	1	1	1	0	1	0	1	0	61.8	50.4	1	0	0	0	0	0	2017-12-31	28	0	0	0	0	0	0	0	0	0	0	0	0	0	0	2	0.835102	0.835102
66089984	1	67	1	1	1	0	0	0	0	0	72	89	1	0	0	0	0	0	2017-12-31	33	0	0	0	0	0	0	0	0	0	0	0	0	0	0	1	0.671659	0.671659
66096832	1	85	1	0	1	1	0	0	0	0	63.4	84.6	1	0	0	0	0	0	2017-12-31	40	0	0	0	0	0	0	0	0	0	0	0	0	0	0	1	0.670456	0.670456
66100408	1	35	0	1	0	1	0	0	0	0	35.7	81.3	1	0	0	0	0	0	2017-12-31	23	0	0	0	0	0	0	0	0	0	0	0	0	0	0	2	0.855065	0.855065
66423842	1	70	0	0	1	0	0	0	0	0	55	70.3	1	0	0	0	0	0	2017-12-31	28	0	0	0	0	0	0	0	0	0	0	0	0	0	0	1	0.643508	0.643508
66440059	1	91	1	0	0	0	0	0	0	0	66	49.6	1	0	1	0	0	0	2017-12-31	38	0	0	0	0	0	0	0	0	0	0	0	0	0	0	1	0.611759	0.611759
66459454	1	53	1	1	1	1	0	1	1	0	14.4	50	1	0	1	0	0	0	2017-12-31	30	0	0	0	0	0	0	0	0	0	0	1	0	0	0	2	0.784073	0.784073
66549786	1	75	1	0	0	0	0	0	0	0	61	74.3	1	0	0	0	0	0	2017-12-31	32	0	0	0	0	0	0	0	0	0	0	0	0	0	0	1	0.637972	0.637972
66549786	1	75	1	1	1	0	0	0	0	0	61	74.3	1	0	0	0	0	0	2017-12-31	33	1	0	0	0	0	0	0	0	0	0	0	0	0	0	2	0.708391	0.708391
66656329	1	76	0	0	1	1	0	0	0	0	71	57.1	1	0	1	0	0	0	2017-12-31	36	1	0	1	0	0	0	0	0	0	0	0	0	0	0	1	0.50535	0.50535
66666768	1	71	1	0	1	0	0	0	0	0	66	58.1	1	0	0	0	0	0	2017-12-31	34	0	0	0	0	0	0	0	0	0	0	0	0	0	0	1	0.558823	0.558823
66746762	1	73	0	0	1	1	0	0	0	0	59	39.5	1	0	0	0	0	0	2017-12-31	36	0	0	0	0	0	0	0	0	0	0	0	0	0	0	1	0.599201	0.599201
66746762	1	72	0	0	1	1	0	0	0	0	59	48.9	1	0	1	0	0	0	2017-12-31	49	0	0	0	0	0	0	0	0	0	0	0	0	0	0	2	0.599201	0.599201
66871303	1	81	1	0	1	0	0	1	1	0	63	56.7	1	0	1	0	0	0	2017-12-31	34	0	0	0	0	0	0	0	0	0	0	0	0	0	0	1	0.684418	0.684418
66918156	1	81	1	0	1	1	1	0	0	0	60.7	28.7	1	0	0	0	0	0	2017-12-31	45	1	0	1	0	0	0	0	0	0	0	0	0	0	0	2	0.619647	0.619647
67236824	1	70	0	0	1	0	0	0	0	1	64.8	69.8	1	1	0	0	0	0	2017-12-31	24	1	0	0	0	0	0	0	0	0	0	0	0	0	0	2	0.577866	0.577866
67415746	1	81	1	0	0	0	0	0	0	0	54.6	50.7	0	0	0	0	0	0	2017-12-31	33	0	0	0	0	0	0	0	0	0	0	0	0	0	0	1	0.634346	0.634346
67449436	1	81	0	0	1	0	0	0	0	0	62	47.7	1	0	0	1	0	1	2017-12-31	40	0	0	0	0	0	0	0	0	0	0	1	0	0	0	1	0.520689	0.520689
67475340	1	76	1	0	1	0	0	0	0	0	62	64.7	1	0	0	0	0	0	2017-12-31	39	1	0	0	0	0	0	0	0	0	0	0	0	0	0	1	0.591358	0.591358
67542587	1	84	1	1	1	0	0	0	0	0	55	50.3	1	0	1	0	0	0	2017-12-31	34	0	0	0	0	0	0	0	0	0	0	0	0	0	0	1	0.632035	0.632035
67561432	1	76	1	0	1	0	0	0	0	0	55	46.4	1	0	0	0	0	0	2017-12-31	40	0	0	0	0	0	0	0	0	0	0	0	0	0	0	1	0.505738	0.505738
67627449	1	79	1	0	1	0	0	0	0	0	63	85.9	1	0	0	0	0	0	2017-12-31	44	0	0	0	0	0	0	0	0	0	0	0	0	0	0	1	0.591358	0.591358
67627449	1	79	1	0	1	0	0	0	0	1	63	85.9	0	0	0	0	0	0	2017-12-31	44	0	0	0	0	0	0	0	0	0	0	0	0	0	0	2	0.591358	0.591358
67672697	1	65	0	0	1	1	0	0	0	0	54.3	64.6	1	0	1	0	0	0	2017-12-31	34	0	0	0	0	0	0	0	0	0	0	0	0	0	0	1	0.576663	0.576663
67688209	1	81	1	0	1	0	0	0	0	0	58	63.8	1	0	0	0	0	1	2017-12-31	39	1	0	1	0	0	0	0	0	0	0	0	0	0	0	1	0.591358	0.591358
67691344	1	72	1	1	1	0	0	0	0	0	56.9	42.8	1	1	0	0	0	0	2017-12-31	23	0	0	0	0	0	0	0	0	0	0	0	0	0	0	2	0.630476	0.630476
67727238	1	73	1	0	1	0	0	0	0	0	57.5	104.3	1	0	0	0	0	0	2017-12-31	49	0	0	0	0	0	0	0	0	0	0	0	0	0	0	1	0.654638	0.654638
67957953	1	89	0	0	1	0	0	0	0	0	58.8	55.3	0	0	0	0	0	0	2017-12-31	24	1	0	0	0	0	0	0	0	0	0	1	0	0	0	1	0.669297	0.669297
68037212	1	76	0	0	1	1	0	0	0	0	55	68.7	0	0	1	0	0	0	2017-12-31	23	0	0	0	0	0	0	0	0	0	0	0	0	0	0	2	0.591494	0.591494
68061693	1	85	1	1	1	0	0	0	0	0	37	45.5	0	1	0	0	0	0	2017-12-31	43	0	0	0	0	0	0	0	0	0	0	0	0	0	0	1	0.696819	0.696819
68139201	1	72	1	0	1	0	0	1	1	0	63.5	104.6	1	0	0	0	0	0	2017-12-31	38	1	0	1	0	0	0	0	0	0	0	0	0	0	0	2	0.732112	0.732112
68235270	1	65	1	0	1	0	0	0	0	0	73.1	132.2	0	0	0	0	0	0	2017-12-31	35	0	0	0	0	0	0	0	0	0	0	0	0	0	0	1	0.62917	0.62917
68409135	1	81	0	0	1	0	0	0	0	0	50	61.9	1	0	0	0	0	0	2017-12-31	40	1	0	0	0	0	0	0	0	0	0	0	0	0	0	1	0.579499	0.579499
68465013	1	77	1	0	1	0	0	1	1	0	61.2	127.2	1	0	1	0	0	0	2017-12-31	31	0	0	0	0	0	0	0	0	0	0	0	0	0	0	1	0.743916	0.743916
68514276	1	80	0	1	1	0	0	0	0	0	28.7	44.4	1	1	0	0	0	0	2017-12-31	25	1	0	0	0	0	0	0	0	0	0	0	0	0	0	1	0.633311	0.633311
68578596	1	69	0	1	1	1	0	0	0	0	41.4	63.8	1	0	0	0	0	0	2017-12-31	36	1	0	0	0	0	0	0	0	0	0	1	0	0	0	2	0.695739	0.695739
68589351	1	77	1	0	1	1	0	0	0	0	65.8	51.2	1	0	0	0	0	0	2017-12-31	27	0	0	0	0	0	0	0	0	0	0	0	0	0	0	1	0.503977	0.503977
68605844	1	84	0	0	1	0	0	0	0	0	60.4	67.8	1	0	1	0	0	0	2014-12-30	9	1	0	0	0	0	0	0	0	0	0	0	0	0	1	2	0.592684	0.592684
68642933	1	78	0	1	1	1	0	0	0	0	17.3	76.8	0	0	0	1	0	1	2015-06-28	8	0	0	0	0	0	0	0	0	0	0	1	0	0	1	1	0.708507	0.708507
68655061	1	55	0	1	1	1	0	1	1	0	40.9	73.9	0	1	0	1	0	1	2017-12-31	40	0	0	0	0	0	0	0	0	0	0	0	0	0	0	1	0.83024	0.83024
68729199	1	71	1	0	1	1	0	0	0	0	62.5	52.1	1	0	1	0	0	0	2017-12-31	38	0	0	0	0	0	0	0	0	0	0	0	0	0	0	2	0.516414	0.516414
68755607	1	74	1	0	1	0	0	0	0	0	69.8	87	1	0	1	0	0	0	2017-12-31	44	1	0	0	0	0	0	0	0	0	0	0	0	0	0	1	0.62917	0.62917
68755607	1	74	1	0	1	0	0	0	0	0	69.8	87	1	0	1	0	0	0	2017-12-31	44	0	0	0	0	0	0	0	0	0	0	0	0	0	0	2	0.62917	0.62917
68916878	1	75	0	0	0	0	0	0	0	0	57	87.3	0	0	0	0	0	0	2015-07-27	11	0	0	0	0	0	0	0	0	0	0	1	0	0	1	1	0.711571	0.711571
69243076	1	56	1	0	1	0	0	1	0	0	71	68.8	0	0	1	0	0	0	2017-12-31	24	0	0	0	0	0	0	0	0	0	0	0	0	0	0	1	0.572567	0.572567
69343810	1	80	0	1	1	0	0	0	0	0	69.3	115.7	1	0	0	0	0	0	2017-12-31	26	0	0	0	0	0	0	0	0	0	0	0	0	0	0	1	0.686164	0.686164
69343810	1	80	0	1	1	0	1	0	0	0	69.3	86.5	1	0	1	0	0	0	2017-12-31	26	0	0	0	0	0	0	0	0	0	0	0	0	0	0	2	0.758333	0.758333
69458680	1	87	1	0	1	0	0	0	0	0	60.1	69.9	1	0	0	0	0	0	2017-12-31	21	0	0	0	0	0	0	0	0	0	0	0	0	0	0	1	0.659445	0.659445
69553066	1	56	1	0	1	0	0	0	0	0	61	135.8	1	0	1	0	0	0	2017-12-31	32	0	0	0	0	0	0	0	0	0	0	0	0	0	0	1	0.742564	0.742564
69569321	1	74	1	0	1	0	0	0	0	0	66.8	51.6	1	1	0	0	0	0	2017-12-31	28	0	0	0	0	0	0	0	0	0	0	0	0	0	0	1	0.558823	0.558823
69625543	1	80	0	1	0	0	0	0	0	0	20	64.4	0	1	0	0	0	0	2017-12-31	23	0	0	0	0	0	0	0	0	0	0	0	0	0	0	2	0.738021	0.738021
69663065	1	75	0	1	1	0	0	0	0	0	43	45	1	0	0	0	0	0	2017-12-31	28	0	0	0	0	0	0	0	0	0	0	0	0	0	0	1	0.633311	0.633311
69701901	1	78	0	0	1	0	0	0	0	0	60	86.6	0	1	0	0	0	0	2017-12-31	29	0	0	0	0	0	0	0	0	0	0	0	0	0	0	2	0.592684	0.592684
69955984	1	83	1	1	1	0	0	0	0	0	55.2	32.9	1	0	0	0	0	0	2017-12-31	22	1	0	0	0	0	0	0	0	0	0	0	0	0	0	2	0.644583	0.644583
74007437	1	85	0	0	1	0	0	0	0	0	56	44.4	1	0	0	0	0	0	2015-01-29	5	0	0	0	0	0	0	0	0	0	0	0	0	0	1	2	0.669297	0.669297
74216861	1	70	1	1	1	1	0	1	1	0	57	34.2	0	0	1	1	1	1	2013-09-17	3.2	1	0	0	0	0	0	0	0	1	1	1	0	0	1	2	0.782539	0.782539
74279536	1	74	0	0	1	0	1	0	0	0	62	38.7	0	0	0	0	0	0	2017-12-31	25	0	0	0	0	0	0	0	0	0	0	0	0	0	0	2	0.67129	0.67129
74321902	1	78	0	0	1	0	0	0	0	0	68	64.7	1	0	0	0	0	0	2017-12-31	21	0	0	0	0	0	0	0	0	0	0	0	0	0	0	1	0.644559	0.644559
74321902	1	77	0	0	1	0	0	0	0	0	68	41.6	1	0	0	0	0	0	2017-12-31	37	0	0	0	0	0	0	0	0	0	0	0	0	0	0	2	0.57516	0.57516
74335109	1	85	0	1	1	0	0	0	0	0	60	31.9	1	0	1	0	0	0	2017-12-31	38	0	0	0	0	0	0	0	0	0	0	1	0	0	0	1	0.709312	0.709312
74511221	1	77	1	0	0	0	0	1	1	0	60	69.5	0	0	1	0	0	1	2017-12-31	41	0	0	0	0	0	0	0	0	0	0	0	0	0	0	2	0.779613	0.779613
74574316	1	70	0	0	1	0	0	0	0	0	65	40	0	0	0	0	0	0	2017-12-31	43	0	0	0	1	0	0	0	1	1	0	0	1	0	0	2	0.57404	0.57404
74580213	1	81	1	0	1	0	0	1	1	0	64	53.2	0	0	1	0	0	0	2017-12-31	27	0	0	0	0	0	0	0	0	0	0	0	0	0	0	1	0.684418	0.684418
74580213	1	81	1	0	1	0	0	1	1	0	64	118.5	0	0	1	0	0	0	2017-12-31	27	0	0	0	0	0	0	0	0	0	0	0	0	0	0	1	0.743916	0.743916
74679945	1	79	0	1	1	1	0	0	0	0	38	64.4	1	0	1	1	0	1	2017-12-31	21	0	0	0	0	0	0	0	0	0	0	0	0	0	0	1	0.708507	0.708507
74955672	1	51	0	1	0	0	0	0	1	1	66	63.9	0	1	1	0	0	0	2017-12-31	45	0	0	0	0	0	0	0	0	0	0	0	0	0	0	2	0.878483	0.878483
75075653	1	79	1	1	1	1	0	1	1	0	66	53.5	0	1	0	0	0	0	2016-05-27	3	0	0	0	0	0	0	0	0	1	0	0	0	1	1	1	0.77395	0.77395
75114991	1	76	0	0	1	1	0	1	1	0	65	93.2	1	0	1	0	0	0	2017-12-31	48	0	0	0	0	0	0	0	0	0	0	0	0	0	0	2	0.744023	0.744023
75134842	1	80	1	0	1	0	0	1	1	0	63	47.8	1	0	1	0	0	0	2017-12-31	22	0	0	0	0	0	0	0	0	0	0	0	0	0	0	1	0.684418	0.684418
75134842	1	78	1	0	1	0	0	1	1	0	62	60.9	1	0	1	0	0	0	2017-12-31	43	0	0	0	0	0	0	0	0	0	0	0	0	0	0	2	0.743916	0.743916
75258475	1	88	1	0	1	1	0	0	0	0	63	67.8	1	0	0	0	0	0	2017-12-31	16	0	0	0	0	0	0	0	0	0	0	0	0	0	0	1	0.670456	0.670456
75258475	1	87	1	0	1	1	0	0	0	0	63	67.8	1	0	0	0	0	0	2017-12-31	38	0	0	0	0	0	0	0	0	0	0	0	0	0	0	2	0.670456	0.670456
75286923	1	67	0	1	1	1	0	1	1	0	38	60.4	0	1	1	0	0	0	2017-12-31	26	0	0	0	0	0	0	0	0	0	0	1	0	0	0	1	0.821117	0.821117
75305896	1	64	0	0	1	1	0	1	1	0	67	67.4	1	0	0	0	0	0	2017-12-31	25	0	0	0	0	0	0	0	0	0	0	0	0	0	0	1	0.733578	0.733578
75327954	1	49	1	0	1	1	0	0	0	0	59	76.3	1	1	0	0	0	0	2017-12-31	29	0	0	0	0	0	0	0	0	0	0	0	0	0	0	2	0.751898	0.751898
75343467	1	79	0	0	1	0	0	0	0	0	55	58.2	0	0	0	0	0	0	2017-12-31	28	0	0	0	0	0	0	0	0	0	0	0	0	0	0	2	0.588897	0.588897
75404498	1	81	1	1	1	1	0	1	1	0	62	118.5	1	1	0	0	0	0	2017-12-31	23	0	0	0	0	0	0	0	0	0	0	0	0	0	0	1	0.836696	0.836696
76031754	1	89	0	0	1	0	0	0	0	0	65	44	1	0	0	0	0	0	2017-12-31	27	0	0	0	0	0	0	0	0	0	0	0	0	0	0	1	0.657157	0.657157
76031754	1	89	0	1	1	0	0	0	0	0	65	63.1	1	0	0	0	0	0	2017-12-31	27	0	0	0	0	0	0	0	0	0	0	0	0	0	0	1	0.755832	0.755832
76052069	1	63	0	0	0	1	0	1	1	0	56	74.8	0	0	1	0	0	0	2017-12-31	44	0	0	0	0	0	0	0	0	0	0	0	0	0	0	2	0.789293	0.789293
76060500	1	78	1	1	1	1	0	1	1	0	61	69.2	0	1	0	0	0	0	2017-12-31	42	1	0	1	0	0	0	0	0	0	0	0	0	0	0	2	0.836696	0.836696
76064948	1	87	0	0	1	0	0	1	1	0	61	33.6	1	0	0	0	0	0	2017-12-31	32	0	0	0	0	0	0	0	0	0	0	0	0	0	0	1	0.744765	0.744765
76096990	1	72	0	0	0	0	0	0	0	0	62	95	0	0	0	0	0	0	2017-12-31	49	0	0	0	0	0	0	0	0	0	0	0	0	0	0	2	0.69888	0.69888
76100417	1	82	1	1	1	0	0	0	0	0	60	68.7	0	1	0	0	0	0	2017-12-31	21	0	0	0	0	0	0	0	0	0	0	0	0	0	0	1	0.708391	0.708391
76103439	1	63	1	0	1	0	0	1	1	0	62	84.8	0	1	0	0	0	0	2017-12-31	40	0	0	0	0	0	0	0	0	0	0	0	0	0	0	2	0.744361	0.744361
76116383	1	66	0	0	1	1	0	0	0	0	71	80.8	0	1	1	0	0	0	2017-12-31	31	0	0	0	0	0	0	0	0	0	0	0	0	0	0	2	0.64189	0.64189
76119510	1	82	1	0	1	0	0	0	0	0	61	31	1	0	0	0	0	0	2017-12-31	23	0	0	0	0	0	0	0	0	0	0	0	0	0	0	1	0.519318	0.519318
76119510	1	81	1	0	1	0	0	0	0	0	61	33.4	1	0	1	0	0	0	2017-12-31	34	0	0	0	0	0	0	0	0	0	0	0	0	0	0	1	0.519318	0.519318
76137490	1	84	1	0	1	1	0	0	0	0	67	42.8	0	0	1	0	0	0	2017-12-31	26	0	0	0	0	0	0	0	0	0	0	0	0	0	0	1	0.503977	0.503977
76152907	1	93	1	1	1	0	0	1	1	0	63	32.4	0	0	1	0	0	0	2017-12-31	27	1	0	0	0	0	0	0	0	0	0	0	0	0	0	1	0.829685	0.829685
76160455	1	84	1	0	1	0	0	0	0	0	70	68.3	0	0	0	0	0	0	2017-12-31	35	0	0	0	0	0	0	0	0	0	0	0	0	0	0	1	0.564329	0.564329
76176598	1	90	1	1	1	0	0	0	0	0	65	67.4	0	0	0	0	0	0	2017-12-31	23	0	0	0	0	0	0	0	0	0	0	0	0	0	0	1	0.754817	0.754817
76179850	1	79	0	0	1	0	0	0	1	0	69	72.1	0	0	1	1	0	1	2017-12-31	24	0	0	0	0	0	0	0	0	0	0	0	0	0	0	1	0.717043	0.717043
76214187	1	74	0	0	1	1	0	0	0	0	69	54	1	0	0	0	0	0	2017-12-31	34	0	0	0	0	0	0	0	0	0	0	0	0	0	0	1	0.572316	0.572316
76216436	1	90	1	0	1	0	0	0	0	0	70	58.8	0	0	0	0	0	0	2016-10-31	13	0	0	0	0	0	0	0	0	0	0	0	0	0	1	1	0.564076	0.564076
76216436	1	89	1	0	1	0	0	0	0	0	70	38.6	1	0	0	0	0	0	2017-12-31	40	0	0	0	0	0	0	0	0	1	1	0	0	0	0	2	0.564076	0.564076
76217470	1	79	0	0	1	0	0	0	0	0	67	64.7	0	0	1	0	0	0	2017-12-31	27	0	0	0	0	0	0	0	0	0	0	0	0	0	0	2	0.565679	0.565679
76217470	1	79	0	0	1	0	0	0	0	0	67	64.7	1	0	1	1	1	1	2015-11-19	0.4	0	0	0	0	0	0	0	0	1	1	0	0	0	1	1	0.565679	0.565679
76245671	1	79	0	0	1	0	0	1	1	0	55	81.5	1	1	1	0	0	0	2017-12-31	24	0	0	0	0	0	0	0	0	0	0	0	0	0	0	2	0.734496	0.734496
76248037	1	72	1	0	1	0	0	0	0	0	65	82.6	0	1	0	0	0	0	2017-12-31	40	0	0	0	0	0	0	0	0	0	0	0	0	0	0	2	0.563202	0.563202
76262239	1	70	1	0	1	1	0	1	1	0	69	27.7	0	1	0	0	0	0	2017-12-31	25	0	0	0	0	0	0	0	0	0	0	0	0	0	0	2	0.657392	0.657392
76274583	1	64	0	1	1	1	0	0	0	0	64	26.1	1	1	1	0	0	0	2017-12-31	40	0	0	0	0	0	0	0	0	0	0	0	0	0	0	2	0.727809	0.727809
76293792	1	86	1	1	1	0	0	0	0	0	63	52.6	0	1	0	0	0	0	2016-05-03	6	0	0	0	0	0	0	0	0	1	0	0	0	1	1	1	0.708179	0.708179
76293792	1	86	1	0	0	0	0	0	0	0	67	28.4	1	1	1	0	0	0	2017-12-31	28	0	0	0	0	0	0	0	0	0	0	0	0	0	0	2	0.686902	0.686902
76296863	1	54	1	0	1	1	0	1	1	0	67	74.2	1	1	1	0	0	0	2017-12-31	43	0	0	0	0	0	0	0	0	0	0	0	0	0	0	2	0.732503	0.732503
76314032	1	68	1	0	1	0	0	0	0	0	52	56.3	0	0	0	0	0	0	2017-12-31	24	0	0	0	0	0	0	0	0	0	0	0	0	0	0	2	0.490476	0.490476
76321060	1	85	1	1	1	0	0	0	0	0	51	22.4	0	0	0	0	0	0	2017-12-31	24	0	0	0	0	0	0	0	0	0	0	0	0	0	0	1	0.696819	0.696819
76328777	1	66	1	1	1	0	0	0	0	0	63	55.4	1	1	0	0	0	0	2017-12-31	36	0	0	0	0	0	0	0	0	0	0	0	0	0	0	2	0.630476	0.630476
76336589	1	66	1	1	1	1	0	1	1	0	61	83.8	1	0	0	0	0	0	2017-12-31	24	0	0	0	1	0	1	1	0	1	0	0	0	0	0	2	0.828182	0.828182
76351294	1	57	0	0	1	1	0	0	0	0	68	77	0	0	1	0	0	0	2017-12-31	27	0	0	0	0	0	0	0	0	0	0	0	0	0	0	2	0.662054	0.662054
76366171	1	74	0	0	1	0	0	0	0	0	65	37	1	0	0	0	0	0	2017-12-31	24	0	0	0	0	0	0	0	0	0	0	0	0	0	0	1	0.491848	0.491848
76367962	1	71	0	1	1	1	0	0	0	0	52	31.3	1	0	1	0	0	0	2017-12-31	46	0	0	0	0	0	0	0	0	0	0	0	0	0	0	2	0.630607	0.630607
76376145	1	51	0	1	1	0	0	0	0	0	23	53.4	1	1	0	0	0	0	2017-12-31	22	0	0	0	0	0	0	0	0	0	0	1	0	0	0	2	0.712025	0.712025
76383104	1	69	1	1	1	1	0	0	0	0	50	62.2	1	0	0	0	0	0	2017-12-31	13	0	0	0	0	0	0	0	0	0	0	0	0	0	0	1	0.694576	0.694576
76383104	1	68	1	1	1	1	0	0	0	0	50	99.8	0	1	0	0	0	0	2017-12-31	32	0	0	0	0	0	0	0	0	0	0	0	0	0	0	2	0.694576	0.694576
76383142	1	52	1	1	0	0	0	0	0	0	46	58.9	0	0	0	0	0	0	2017-12-31	23	0	0	0	0	0	0	0	0	0	0	1	0	0	0	2	0.806543	0.806543
76402077	1	72	0	0	1	1	0	1	1	0	60	132.6	1	0	0	0	0	0	2017-12-31	43	0	0	0	0	0	0	0	0	0	0	0	0	0	0	2	0.742745	0.742745
76418363	1	55	1	0	1	0	0	0	0	0	35	74.5	1	0	0	0	0	0	2017-12-31	36	0	0	0	0	0	0	0	0	0	0	1	0	0	0	2	0.732036	0.732036
76423733	1	73	0	1	1	0	0	0	0	0	61	65.4	0	1	0	0	0	0	2017-12-31	34	0	0	0	0	0	0	0	0	0	0	0	0	0	0	1	0.761874	0.761874
76423733	1	73	0	1	1	0	0	0	0	0	41	73	1	1	0	0	0	0	2017-12-31	34	1	0	0	0	0	0	0	0	0	0	0	0	0	0	1	0.751873	0.751873
76426446	1	74	1	0	1	1	0	0	0	0	66	40.2	1	0	0	0	0	0	2017-12-31	27	0	0	0	0	0	0	0	0	0	0	0	0	0	0	1	0.488715	0.488715
76426446	1	73	1	0	1	1	0	0	0	0	66	98.1	1	0	1	0	0	0	2017-12-31	39	0	0	0	0	0	0	0	0	0	0	0	0	0	0	2	0.561468	0.561468
76431021	1	78	1	0	1	1	0	0	0	0	52	96.7	1	1	1	0	0	0	2017-12-31	28	0	0	0	0	0	0	0	0	0	0	0	0	0	0	2	0.590166	0.590166
76466991	1	86	1	0	1	0	0	0	0	0	69	47.1	1	0	1	0	0	0	2017-12-31	23	0	0	0	0	0	0	0	0	0	0	0	0	0	0	1	0.564076	0.564076
76489395	1	72	1	0	1	1	0	0	0	0	59	54.5	1	0	1	0	0	0	2017-12-31	30	0	0	0	0	0	0	0	0	0	0	0	0	0	0	2	0.516414	0.516414
76491354	1	71	0	0	1	0	0	0	0	0	67	54.5	1	0	0	0	0	0	2017-12-31	34	0	0	0	0	0	0	0	0	0	0	0	0	0	0	1	0.560177	0.560177
76514707	1	80	0	0	1	1	0	0	0	0	63	58.2	1	0	1	0	0	0	2017-12-31	24	0	0	0	0	0	0	0	0	0	0	0	0	0	0	1	0.533009	0.533009
76533541	1	75	0	1	1	1	0	0	0	0	66	36.9	1	1	0	0	0	0	2017-12-31	24	0	0	0	0	0	0	0	0	0	0	1	0	0	0	2	0.631673	0.631673
76556556	1	79	1	1	0	0	0	0	0	0	66	47.9	0	0	0	0	0	0	2017-12-31	41	1	0	0	0	0	0	0	0	0	0	1	0	0	0	2	0.664068	0.664068
76570494	1	68	1	1	1	0	0	1	1	0	71	71.3	1	1	0	0	0	0	2017-12-31	33	0	0	0	0	0	0	0	0	0	0	0	0	0	0	2	0.804166	0.804166
76574738	1	80	1	1	1	0	0	0	0	0	58	121.2	0	0	1	0	0	0	2017-12-31	20	1	0	1	1	0	0	0	1	1	0	1	0	0	0	2	0.708391	0.708391
76614423	1	78	1	0	1	0	0	1	1	0	57	53.5	0	0	0	0	1	0	2017-12-31	27	0	0	0	0	0	0	0	0	0	0	0	0	0	0	1	0.684418	0.684418
76614423	1	77	1	0	1	0	0	1	1	0	57	43.6	0	1	1	0	1	1	2017-12-31	47	0	0	0	0	0	0	0	0	0	0	0	0	0	0	2	0.684418	0.684418
76622020	1	81	1	0	1	0	0	1	1	0	62	43	1	0	1	0	0	0	2017-12-31	35	0	0	0	1	1	0	1	0	1	0	0	1	0	0	2	0.684418	0.684418
76629751	1	74	0	0	1	1	0	0	1	0	86	45.7	1	0	0	0	1	1	2017-06-08	28	0	0	0	0	0	0	0	0	1	1	0	0	0	1	2	0.651569	0.651569
76663293	1	81	0	1	1	0	0	1	1	0	53	38.7	0	0	1	1	0	0	2017-04-27	19	0	0	0	0	0	0	0	0	1	1	1	0	0	1	1	0.776136	0.776136
76664140	1	72	1	1	1	0	0	0	0	0	35	82.4	0	1	0	0	0	0	2017-12-31	21	0	0	0	0	0	0	0	0	0	0	0	0	0	0	1	0.683991	0.683991
76664140	1	70	1	0	1	1	0	0	0	0	35	82.8	0	0	0	0	0	0	2017-12-31	41	0	0	0	0	0	0	0	0	0	0	1	0	0	0	2	0.575321	0.575321
76672112	1	66	0	0	1	0	0	0	0	0	66	67.2	1	1	0	0	0	0	2017-12-31	13	0	0	0	0	0	0	0	0	0	0	0	0	0	0	1	0.630451	0.630451
76672112	1	65	0	0	1	0	0	0	0	0	67	65.4	0	1	0	0	0	0	2017-12-31	27	0	0	0	0	0	0	0	0	0	0	0	0	0	0	2	0.630451	0.630451
76715690	1	72	1	0	1	1	0	0	0	0	61	43.9	1	0	0	0	0	0	2016-07-22	23	0	0	0	0	0	0	0	0	0	0	0	0	0	1	2	0.516414	0.516414
76716189	1	86	1	1	1	1	0	0	0	0	57	81.8	0	0	0	0	0	0	2017-12-31	26	0	0	0	0	0	0	0	0	0	0	0	0	0	0	2	0.773512	0.773512
76724873	1	78	0	0	1	1	0	1	1	0	54	42	1	0	1	0	0	0	2017-12-31	23	0	0	0	0	0	0	0	0	0	0	0	0	0	0	1	0.684539	0.684539
76740206	1	51	0	1	1	0	0	0	0	0	33	69.1	1	0	0	0	0	0	2017-12-31	14	0	0	0	0	0	0	0	0	0	0	1	0	0	0	1	0.768082	0.768082
76781726	1	69	1	1	1	1	0	0	1	0	65	82.8	1	0	0	0	1	1	2017-12-31	49	0	0	0	0	0	0	0	0	0	0	0	0	0	0	2	0.815657	0.815657
76830576	1	81	1	1	1	0	0	0	0	0	45	53.2	0	0	0	0	0	0	2017-12-31	24	0	0	0	0	0	0	0	0	0	0	0	0	0	0	1	0.632035	0.632035
76830576	1	80	1	0	0	0	0	0	0	0	65	49.5	0	0	0	0	0	0	2017-12-31	47	0	0	0	0	0	0	0	0	0	0	0	0	0	0	2	0.554765	0.554765
76851701	1	81	1	0	1	1	0	0	0	0	65	33.3	0	0	0	0	0	0	2017-12-31	25	0	0	0	0	0	0	0	0	0	0	0	0	0	0	1	0.518087	0.518087
76853807	1	68	1	0	1	0	0	0	0	0	68	67	0	0	0	0	0	0	2017-12-31	30	0	0	0	0	0	0	0	0	0	0	0	0	0	0	2	0.62917	0.62917
76854556	1	65	0	1	1	1	0	1	1	0	52	14.3	0	0	1	0	0	0	2017-12-31	42	0	0	0	0	0	0	0	0	0	0	0	0	0	0	2	0.774109	0.774109
76864280	1	70	1	0	1	0	0	1	1	0	66	88.5	0	0	0	0	0	0	2017-12-31	23	0	0	0	0	0	0	0	0	0	0	0	0	0	0	1	0.709825	0.709825
76864280	1	69	1	1	1	1	0	0	1	0	66	83	1	0	1	0	0	0	2017-12-31	36	0	0	0	1	1	0	1	0	1	0	0	0	0	0	2	0.807014	0.807014
76880755	1	71	1	0	0	0	0	1	1	0	63	55.5	0	1	1	0	0	0	2017-12-31	49	0	0	0	0	0	0	0	0	0	0	0	0	0	0	2	0.713017	0.713017
76894803	1	80	0	1	0	0	0	0	1	0	41	45	0	1	0	0	0	0	2017-12-31	37	0	0	0	0	0	0	0	0	0	0	1	0	0	0	2	0.803614	0.803614
76896732	1	74	1	0	1	0	0	0	0	0	55	48.4	0	0	0	0	0	0	2017-12-31	44	0	0	0	0	0	0	0	0	0	0	0	0	0	0	2	0.572696	0.572696
76915803	1	62	0	1	1	0	0	0	0	0	48	58.9	1	0	0	0	0	0	2017-12-31	49	0	0	0	0	0	0	0	0	0	0	0	0	0	0	2	0.706771	0.706771
76919109	1	80	0	0	1	1	0	0	0	0	63	38.9	1	0	1	0	0	0	2017-12-31	27	0	0	0	0	0	0	0	0	0	0	0	0	0	0	1	0.533009	0.533009
76919109	1	79	0	0	1	1	0	0	0	0	63	36.6	0	0	1	1	0	0	2017-12-31	39	0	0	0	0	0	0	0	0	0	0	0	0	0	0	2	0.533009	0.533009
76922442	1	83	1	0	1	1	0	1	1	0	68	25.2	1	0	0	0	1	0	2017-12-31	44	0	0	0	0	0	0	0	0	0	0	1	0	0	0	1	0.671008	0.671008
76931410	1	82	0	1	1	1	0	0	0	0	66	32.2	0	1	0	0	0	0	2017-12-31	23	0	0	0	0	0	0	0	0	0	0	0	0	0	0	1	0.631673	0.631673
76931410	1	81	0	1	1	1	0	0	0	0	66	64.3	0	0	0	0	0	0	2017-12-31	25	0	0	0	0	0	0	0	0	0	0	0	0	0	0	2	0.696709	0.696709
76937954	1	64	0	0	0	0	0	0	0	0	44	97.3	0	1	0	0	0	0	2017-12-31	22	0	0	0	0	0	0	0	0	0	0	0	0	0	0	2	0.700779	0.700779
76940339	1	87	1	0	1	1	0	0	0	0	58	42.5	1	0	1	0	0	0	2017-12-31	40	0	0	0	0	0	0	0	0	0	0	0	0	0	0	2	0.602999	0.602999
76952485	1	76	1	0	1	0	0	0	0	0	68	60.8	1	0	0	0	0	0	2017-12-31	22	0	0	0	0	0	0	0	0	0	0	0	0	0	0	1	0.564329	0.564329
76982119	1	72	1	0	1	1	0	1	1	0	57	48.5	1	0	1	0	0	0	2017-12-31	46	0	0	0	1	1	0	1	0	1	0	0	0	0	0	2	0.681901	0.681901
77009314	1	70	1	0	1	1	0	0	0	0	59	98.9	0	0	1	0	0	0	2017-12-31	27	0	0	0	0	0	0	0	0	0	0	0	0	0	0	1	0.588545	0.588545
77009314	1	69	1	1	1	1	0	0	0	0	59	99.2	0	0	1	0	0	0	2017-12-31	38	0	0	0	0	0	0	0	0	0	0	0	0	0	0	2	0.705983	0.705983
77016564	1	67	1	0	1	0	0	0	0	0	53	62.2	0	0	0	0	0	0	2017-12-31	46	0	0	0	0	0	0	0	0	0	0	1	0	0	0	2	0.642247	0.642247
77019784	1	76	0	1	0	0	0	0	0	0	21	53.7	1	0	0	0	0	0	2017-12-31	21	0	0	0	0	0	0	0	0	0	0	1	0	0	0	1	0.677747	0.677747
77036460	1	68	0	0	1	1	0	0	0	0	50	25	1	1	1	0	0	0	2017-12-31	21	0	0	0	0	0	0	0	0	0	0	0	0	0	0	1	0.504204	0.504204
77039406	1	73	1	1	1	1	0	0	0	0	54	34	1	0	1	0	1	0	2017-12-31	33	0	0	0	0	0	0	0	0	0	0	1	0	0	0	1	0.629326	0.629326
77096397	1	59	0	0	1	1	0	1	1	0	59	68.8	1	1	1	0	0	0	2017-12-31	25	0	0	0	0	0	0	0	0	0	0	0	0	0	0	2	0.754671	0.754671
77116037	1	82	0	1	1	0	0	0	0	0	43	24.9	1	0	1	0	0	0	2017-12-31	27	0	0	0	0	0	0	0	0	0	0	0	0	0	0	1	0.633311	0.633311
77116037	1	80	0	1	1	0	0	0	0	0	27	32.2	1	0	1	0	0	0	2017-12-31	40	0	0	0	0	0	0	0	0	0	0	1	0	0	0	2	0.633311	0.633311
77155166	1	83	1	0	1	0	0	0	0	0	65	46.6	1	0	0	0	0	0	2017-12-31	42	0	0	0	0	0	0	0	0	0	0	0	0	0	0	2	0.505738	0.505738
77190791	1	75	1	0	1	1	0	0	0	0	58	54	1	0	0	0	1	0	2017-12-31	27	0	0	0	0	0	0	0	0	0	0	0	0	0	0	1	0.531642	0.531642
77217551	1	95	1	0	1	1	0	0	0	0	57	66.6	0	0	0	0	0	0	2016-03-09	8	0	0	0	0	0	0	0	0	0	0	0	0	0	1	2	0.670456	0.670456
77221338	1	87	0	0	0	0	0	0	0	0	49	98.1	0	0	0	0	0	0	2017-12-31	26	0	0	0	0	0	0	0	0	0	0	0	0	0	0	2	0.757663	0.757663
77281789	1	83	1	0	1	0	0	0	0	0	63	117.9	0	1	1	0	0	0	2017-12-31	22	0	0	0	0	0	0	0	0	0	0	0	0	0	0	1	0.591358	0.591358
77286932	1	87	1	0	1	0	0	1	1	0	53	116.8	1	0	1	0	0	0	2017-12-31	32	0	0	0	1	1	0	1	0	1	0	0	0	0	0	1	0.786391	0.786391
77329187	1	74	0	0	1	0	0	1	1	0	60	49.6	1	0	0	0	0	0	2017-12-31	30	0	0	0	0	0	0	0	0	0	0	0	0	0	0	1	0.672296	0.672296
77424421	1	79	1	0	1	1	0	1	1	0	61	69.7	1	0	1	0	0	0	2017-12-31	45	0	0	0	0	0	0	0	0	0	0	0	0	0	0	2	0.753218	0.753218
77474384	1	84	0	0	1	1	0	0	0	0	65	28.6	0	0	0	0	0	0	2017-12-31	23	1	0	1	0	0	0	0	0	0	0	0	0	0	0	1	0.519458	0.519458
77523714	1	77	1	1	1	1	0	0	0	0	46	60.8	1	0	1	0	0	0	2017-12-31	38	0	0	0	0	0	0	0	0	0	0	0	0	0	0	2	0.707372	0.707372
77550964	1	80	0	0	1	0	0	1	1	0	57	58.2	1	0	0	0	0	0	2017-12-31	29	0	0	0	0	0	0	0	0	0	0	0	0	0	0	1	0.685603	0.685603
77593035	1	65	1	0	1	1	0	0	0	0	68	83.8	0	0	0	0	0	0	2017-12-31	25	0	0	0	0	0	0	0	0	0	0	0	0	0	0	1	0.561468	0.561468
77622583	1	70	0	1	1	0	0	0	1	0	48	54.6	1	1	0	0	0	0	2014-08-03	5.3	0	0	0	1	0	0	0	1	1	1	1	0	0	1	2	0.759692	0.759692
77638133	1	74	1	0	1	0	0	0	0	0	67	70.1	1	1	0	0	0	0	2017-12-31	21	0	0	0	0	0	0	0	0	0	0	0	0	0	0	1	0.62917	0.62917
77638133	1	74	1	0	1	0	0	0	0	0	67	61.1	1	1	0	0	0	0	2017-12-31	24	0	0	0	0	0	0	0	0	0	0	1	0	0	0	2	0.62917	0.62917
77661049	1	82	1	1	1	1	0	0	0	0	68	22.5	0	0	0	0	1	0	2016-05-15	8	0	0	0	0	0	0	0	0	1	0	1	0	1	1	1	0.630395	0.630395
77662212	1	81	0	0	1	0	0	0	0	0	69	81.4	0	1	1	1	0	1	2017-12-31	23	0	0	0	0	0	0	0	0	0	0	0	0	0	0	1	0.565679	0.565679
77669769	1	74	1	1	1	0	0	0	0	0	65	40	1	0	0	0	0	0	2017-12-31	45	0	0	0	0	0	0	0	0	0	0	0	0	0	0	1	0.617724	0.617724
77675326	1	51	0	0	0	0	0	0	0	0	68	66.5	0	0	0	0	0	0	2017-12-31	44	0	0	0	0	0	0	0	0	0	0	0	0	0	0	2	0.688804	0.688804
77718019	1	71	1	0	1	0	0	0	0	0	65	61.7	0	0	0	0	0	0	2017-12-31	24	0	0	0	0	0	0	0	0	0	0	0	0	0	0	1	0.642247	0.642247
77725769	1	65	1	0	1	0	0	0	0	0	65	62.8	0	1	0	0	0	0	2017-12-31	22	0	0	0	0	0	0	0	0	0	0	0	0	0	0	1	0.642247	0.642247
77729374	1	61	1	0	0	0	0	1	1	0	62	72.7	0	0	0	0	0	0	2017-12-31	42	0	0	0	0	0	0	0	0	0	0	0	0	0	0	2	0.831558	0.831558
77732631	1	86	1	0	1	1	0	0	0	0	66	35.6	1	0	1	0	0	0	2017-12-31	24	0	0	0	0	0	0	0	0	0	0	1	0	0	0	1	0.576189	0.576189
77742747	1	75	0	0	0	0	0	0	0	0	51	131.4	0	0	0	0	0	0	2017-12-31	22	0	0	0	0	0	0	0	0	0	0	0	0	0	0	1	0.626611	0.626611
77766692	1	70	1	1	1	1	0	0	0	0	57	14.9	1	0	0	1	0	1	2017-12-31	44	0	0	0	0	0	0	0	0	0	0	1	0	0	0	1	0.641915	0.641915
77780325	1	90	1	0	1	1	0	0	0	0	66	58.8	1	0	1	0	0	0	2017-12-31	33	1	0	1	0	0	0	0	0	0	0	0	0	0	0	1	0.576189	0.576189
77810515	1	67	1	0	1	1	0	0	0	0	54	62.4	1	0	0	0	0	0	2017-12-31	21	0	0	0	0	0	0	0	0	0	0	0	0	0	0	1	0.575321	0.575321
77851771	1	70	1	1	1	1	0	0	0	0	50	54.8	1	1	0	0	0	0	2017-12-31	34	0	0	0	0	0	0	0	0	0	0	0	0	0	0	1	0.629326	0.629326
77862845	1	69	0	0	0	0	0	0	0	0	56	46.3	0	0	0	0	0	0	2017-12-31	25	0	0	0	0	0	0	0	0	0	0	0	0	0	0	1	0.634066	0.634066
77865961	1	79	0	0	0	0	0	1	1	0	57	58.2	0	0	0	0	0	0	2017-12-31	35	0	0	0	0	0	0	0	0	0	0	0	0	0	0	2	0.726439	0.726439
77875157	1	83	1	0	1	1	0	1	1	0	56	28.7	0	0	0	0	0	0	2017-12-31	23	0	0	0	0	0	0	0	0	0	0	0	0	0	0	2	0.694995	0.694995
77950922	1	88	0	0	1	0	0	0	0	0	65	52.1	1	0	0	0	0	0	2017-12-31	21	0	0	0	1	0	1	1	0	1	0	0	0	0	0	1	0.579248	0.579248
77991619	1	82	1	1	1	1	0	1	1	0	60	68.9	1	0	1	0	1	0	2017-12-31	28	0	0	0	0	0	0	0	0	0	0	0	0	0	0	1	0.836696	0.836696
78014136	1	83	0	0	0	0	0	0	1	0	66	71.4	1	0	0	0	0	0	2017-12-31	46	0	0	0	0	0	0	0	0	0	0	0	0	0	0	2	0.811195	0.811195
78041362	1	62	1	0	1	1	0	0	0	0	65	101.1	1	0	0	0	0	0	2016-11-20	18	1	0	1	0	0	0	0	0	0	0	0	0	0	1	2	0.667734	0.667734
78049808	1	64	0	1	1	1	0	0	0	0	55	75.2	1	1	1	0	1	0	2017-12-31	27	0	0	0	0	0	0	0	0	0	0	1	0	0	0	1	0.776769	0.776769
78065019	1	84	1	1	0	0	0	0	0	0	47	59.6	0	0	0	0	0	0	2014-05-11	2.3	0	0	0	1	1	0	1	0	1	0	1	0	1	1	2	0.676547	0.676547
78166373	1	69	0	1	1	0	0	0	0	0	34	40.1	1	1	0	0	0	0	2017-12-31	26	0	0	0	0	0	0	0	0	0	0	0	0	0	0	1	0.693462	0.693462
78246537	1	76	1	0	1	0	0	0	0	0	58	57.6	1	0	0	0	0	0	2017-12-31	32	0	0	0	0	0	0	0	0	0	0	0	0	0	0	2	0.519318	0.519318
78402760	1	73	0	0	0	1	0	0	0	0	66	45.8	0	0	0	0	0	0	2017-12-31	21	0	0	0	0	0	0	0	0	0	0	0	0	0	0	1	0.619705	0.619705
78422093	1	65	1	1	1	1	0	0	0	0	56	23.6	1	0	1	0	0	0	2016-07-18	17	0	0	0	0	0	0	0	0	1	1	0	0	0	1	1	0.641915	0.641915
78468599	1	59	0	0	0	0	0	0	0	0	65	76.2	0	0	0	0	0	0	2017-12-31	38	0	0	0	0	0	0	0	0	0	0	0	0	0	0	2	0.700779	0.700779
78478105	1	82	1	0	1	0	0	1	1	0	59	95.8	1	1	0	0	0	0	2017-12-31	23	0	0	0	0	0	0	0	0	0	0	0	0	0	0	1	0.743916	0.743916
78527837	1	73	0	0	1	0	0	0	0	0	63	94.8	1	0	1	0	1	0	2017-12-31	30	0	0	0	0	0	0	0	0	0	0	0	0	0	0	1	0.577866	0.577866
78527837	1	74	0	0	0	0	0	0	0	0	65	51.1	1	0	1	0	0	0	2017-12-31	23	0	0	0	0	0	0	0	0	0	0	0	0	0	0	2	0.621364	0.621364
78537276	1	45	0	1	1	0	0	0	0	0	65	57.6	1	0	0	0	0	0	2017-12-31	38	0	0	0	0	0	0	0	0	0	0	0	0	0	0	2	0.774902	0.774902
78540397	1	64	0	0	1	0	0	1	1	0	50	46.9	0	1	0	0	0	0	2017-12-31	35	0	0	0	1	1	0	1	0	1	0	0	0	0	0	1	0.742421	0.742421
78580380	1	67	0	0	1	1	0	1	1	0	68	74.5	1	0	0	1	0	0	2017-12-31	43	1	0	1	0	0	0	0	0	0	0	0	0	0	0	2	0.721006	0.721006
78618158	1	90	1	1	0	1	0	0	0	0	56	35.3	0	0	0	0	0	0	2017-12-31	27	0	0	0	0	0	0	0	0	0	0	0	0	0	0	1	0.756387	0.756387
78709146	1	55	0	0	0	1	0	0	0	0	50	57	0	1	0	0	0	0	2017-12-31	45	0	0	0	0	0	0	0	0	0	0	0	0	0	0	2	0.724045	0.724045
78710401	1	57	0	1	1	0	0	0	0	0	53	87.2	1	1	0	0	0	0	2017-12-31	44	0	0	0	0	0	0	0	0	0	0	1	0	0	0	2	0.821783	0.821783
78891307	1	67	0	0	1	0	0	0	0	0	67	54.9	0	0	0	0	0	0	2017-12-31	44	0	0	0	0	0	0	0	0	0	0	0	0	0	0	2	0.560177	0.560177
78977401	1	58	0	0	1	0	0	0	0	0	53	68.5	1	1	1	0	0	0	2017-12-31	22	0	0	0	0	0	0	0	0	0	0	0	0	0	0	2	0.733112	0.733112
78983506	1	91	1	0	0	0	0	0	0	0	74	149.7	0	0	0	0	0	0	2014-06-22	4	1	0	1	0	0	0	0	0	0	0	1	0	0	1	2	0.678521	0.678521
00103779	0	72	1	0	1	0	0	0	0	0	71.7	81.8	0	0	0	0	0	0	2017-12-31	32	1	0	0	0	0	0	0	0	0	0	0	0	0	0	1	0.62917	1.69666
00201948	0	88	1	1	1	0	0	1	1	0	59.4	23.5	1	1	0	0	0	0	2017-12-31	32	0	0	0	0	0	0	0	0	0	0	0	0	0	0	1	0.829685	4.87146
00288162	0	89	1	1	1	0	0	0	0	0	67	48	0	1	0	0	0	0	2017-12-31	48	0	0	0	0	0	0	0	0	0	0	0	0	0	0	2	0.684758	2.17217
00305231	0	86	1	1	1	1	0	0	0	0	49.4	52.6	1	0	1	0	0	1	2017-12-31	42	0	0	0	0	0	0	0	0	0	0	0	0	0	0	1	0.707159	2.41482
00399563	0	77	0	0	1	0	0	1	1	0	52.7	93.4	0	0	0	0	0	0	2017-12-31	46	0	0	0	0	0	0	0	0	0	0	0	0	0	0	1	0.734496	2.76643
00470570	0	69	1	0	0	0	0	0	0	0	61.4	82.3	0	0	0	0	0	0	2017-12-31	29	0	0	0	0	0	0	0	0	0	0	0	0	0	0	1	0.697723	2.30822
00766837	0	65	0	0	1	0	0	0	0	0	53.9	72.3	1	0	0	0	0	0	2017-12-31	21	0	0	0	0	0	0	0	0	0	0	0	0	0	0	1	0.643508	1.80511
00773032	0	78	1	0	1	1	0	0	0	0	65.6	33.6	1	0	1	0	0	0	2017-12-31	28	0	0	0	0	0	0	0	0	0	0	0	0	0	0	1	0.503977	1.01603
00816263	0	76	1	0	1	0	0	0	0	0	69.5	97.2	1	1	0	0	0	0	2017-12-31	36	0	0	0	1	0	0	0	1	1	0	0	0	0	0	1	0.564329	1.29531
00818623	0	55	0	0	1	1	0	0	0	0	56	172.6	0	0	0	0	0	0	2017-12-31	25	0	0	0	0	0	0	0	0	0	0	0	0	0	0	1	0.752921	3.0473
00841428	0	76	1	0	1	0	0	0	0	0	53.2	33.7	0	1	0	0	0	0	2017-12-31	30	0	0	0	0	0	0	0	0	0	0	1	0	0	0	1	0.505738	1.02322
00895250	0	60	1	0	1	0	0	1	1	0	71.6	126	1	0	1	0	0	0	2017-12-31	35	0	0	0	0	0	0	0	0	0	0	0	0	0	0	2	0.722708	2.6063
00937232	0	69	0	0	1	1	0	0	0	0	58.4	66.4	0	0	0	0	0	0	2017-12-31	29	0	0	0	0	0	0	0	0	0	0	0	0	0	0	1	0.666947	2.00252
01009581	0	70	1	0	0	1	0	0	0	0	59.3	98.8	1	0	1	0	0	0	2017-12-31	31	0	0	0	0	0	0	0	0	0	0	0	0	0	0	1	0.708044	2.42518
01055235	0	74	1	0	0	0	0	0	0	0	65.4	39.7	0	1	0	0	0	0	2017-12-31	32	0	0	0	0	0	0	0	0	0	0	0	0	0	0	1	0.60668	1.54246
01108867	0	87	1	0	0	0	0	0	0	0	66.6	52.3	0	0	0	0	0	1	2017-12-31	48	0	0	0	0	0	0	0	0	0	0	0	0	0	0	1	0.686902	2.19388
01195142	0	74	1	0	1	0	0	0	0	0	89.6	97.8	0	1	1	0	0	0	2017-12-31	41	0	0	0	0	0	0	0	0	0	0	0	0	0	0	1	0.62917	1.69666
01205009	0	82	1	0	1	0	0	0	0	0	58.4	43	0	0	1	0	0	0	2017-12-31	38	0	0	0	0	0	0	0	0	0	0	0	0	0	0	1	0.519318	1.08038
01248847	0	65	0	0	1	0	0	0	0	0	54.2	60.8	1	0	1	0	0	0	2017-12-31	29	1	0	1	0	0	0	0	0	0	0	0	0	0	0	2	0.643508	1.80511
01274157	0	73	1	0	1	0	0	0	1	0	53.7	43.9	1	0	1	0	0	0	2017-12-31	45	0	0	0	0	0	0	0	0	0	0	0	0	0	0	1	0.651922	1.87292
01382227	0	87	1	0	1	1	0	0	0	0	62.9	47	1	0	0	0	0	0	2017-12-31	21	0	0	0	0	0	0	0	0	0	0	0	0	0	0	1	0.602999	1.51889
01435095	0	69	1	0	1	1	0	0	0	0	53.1	61.3	0	1	0	0	0	0	2017-12-31	23	0	0	0	0	0	0	0	0	0	0	0	0	0	0	2	0.575321	1.35472
01599166	0	76	1	0	1	0	0	0	0	0	61.2	39.8	0	0	1	0	0	0	2017-12-31	36	0	0	0	0	0	0	0	0	0	0	0	0	0	0	2	0.519318	1.08038
01639320	0	68	0	0	1	1	0	1	1	0	73	54.9	1	1	1	0	0	0	2017-12-31	21	0	0	0	0	0	0	0	0	0	0	0	0	0	0	1	0.658628	1.92935
01639813	0	85	1	0	1	0	0	0	0	0	71.4	68.2	1	1	0	0	0	0	2017-12-31	39	0	0	0	0	0	0	0	0	0	0	0	0	0	0	1	0.634134	1.73324
01651020	0	88	1	0	1	0	0	0	0	0	71.6	59	0	0	0	0	0	0	2017-12-31	36	0	0	0	1	1	0	1	0	1	0	0	0	0	0	1	0.564076	1.29398
01655142	0	68	0	0	1	1	0	1	1	0	65.2	96.1	1	1	1	0	0	0	2017-12-31	32	0	0	0	1	1	1	1	1	1	0	0	0	0	0	2	0.721006	2.5843
01674080	0	83	1	0	0	0	0	0	0	0	66.6	117.9	0	1	0	0	0	0	2017-12-31	72	0	0	0	0	0	0	0	0	0	0	0	0	0	0	1	0.687123	2.19615
01768427	0	86	1	0	1	0	0	0	0	0	74.3	52.6	1	1	1	0	0	0	2017-12-31	37	0	0	0	1	1	0	1	0	1	0	0	0	0	0	1	0.564076	1.29398
01786067	0	69	0	1	1	0	0	1	1	0	63.7	24.5	1	1	1	0	1	1	2017-12-31	30	0	0	0	1	1	0	1	0	1	0	0	0	0	0	1	0.77497	3.44385
01879620	0	83	1	0	1	1	0	0	0	0	60.9	80.1	1	0	0	0	0	0	2017-12-31	30	0	0	0	0	0	0	0	0	0	0	0	0	0	0	1	0.603246	1.52045
02096096	0	83	0	0	1	1	0	0	0	0	51.4	92.1	0	1	0	0	0	0	2017-12-31	32	0	0	0	0	0	0	0	0	0	0	0	0	0	0	1	0.591494	1.44794
02103417	0	85	0	0	1	0	0	0	0	0	65.6	63.6	1	1	0	0	1	1	2017-12-31	28	0	0	0	0	0	0	0	0	0	0	0	0	0	0	2	0.635407	1.74279
02112041	0	83	1	0	1	0	0	0	0	0	62.4	32.8	1	0	0	0	0	0	2016-12-11	18	0	0	0	0	0	0	0	0	0	0	0	0	0	1	1	0.519318	1.08038
02141106	0	66	0	0	0	1	1	0	0	0	70.8	60.6	0	0	0	0	0	0	2017-12-31	38	0	0	0	0	0	0	0	0	0	0	0	0	0	0	2	0.758025	3.13266
02153707	0	65	0	0	1	1	0	0	0	0	53.7	84.7	0	0	0	0	0	0	2017-12-31	30	0	0	0	0	0	0	0	0	0	0	0	0	0	0	1	0.654765	1.89658
02276025	0	74	0	0	1	1	0	0	0	0	51.9	42.5	1	0	1	0	0	0	2017-12-31	31	0	0	0	0	0	0	0	0	0	0	0	0	0	0	1	0.504204	1.01696
02300139	0	72	1	1	1	0	0	1	1	0	68.1	70.5	1	1	1	0	0	0	2017-12-31	48	1	0	0	0	0	0	0	0	0	0	0	0	0	0	2	0.804166	4.10637
02367228	0	66	1	0	1	1	1	0	0	0	73.7	71.7	1	0	1	0	0	1	2017-12-31	44	1	0	0	0	0	0	0	0	0	0	0	0	0	0	2	0.647584	1.83756
02407791	0	65	1	0	1	0	0	0	0	0	79	49.9	0	1	1	0	0	0	2017-12-31	34	0	0	0	0	0	0	0	0	0	0	0	0	0	0	1	0.558823	1.26667
02485497	0	63	0	0	1	1	0	0	0	0	58.3	85.2	1	1	1	0	0	1	2017-12-31	38	1	0	0	0	0	0	0	0	0	0	0	0	0	0	2	0.605119	1.53241
02675285	0	84	0	0	1	1	0	0	0	0	66.2	44.6	0	0	0	0	0	1	2017-12-31	29	0	0	0	0	0	0	0	0	0	0	0	0	0	0	1	0.50535	1.02163
02677978	0	70	0	0	1	1	0	1	1	0	50.6	111.5	1	0	0	0	0	0	2017-12-31	30	0	0	0	0	0	0	0	0	0	0	0	0	0	0	1	0.732222	2.73444
02720593	0	58	0	0	1	1	0	0	0	0	55.2	62	1	1	0	0	0	0	2017-12-31	31	0	0	0	0	0	0	0	0	0	0	0	0	0	0	1	0.686389	2.18867
02804060	0	90	1	0	1	1	0	0	0	0	54.3	78.7	0	0	0	0	0	0	2017-12-31	44	1	0	0	0	0	0	0	0	0	0	0	0	0	0	1	0.658337	1.92686
02806388	0	67	0	0	1	0	0	0	0	0	56	43.1	1	1	1	0	0	0	2017-12-31	50	1	0	0	0	0	0	0	0	0	0	0	0	0	0	1	0.587274	1.42292
02827599	0	69	1	1	0	0	0	0	1	1	33.6	54.3	0	1	0	0	0	0	2017-12-31	23	0	0	0	0	0	0	0	0	0	0	0	0	0	0	1	0.842036	5.33054
02897518	0	83	1	0	1	0	0	1	1	0	65	25.2	1	0	0	0	0	0	2017-12-31	47	0	0	0	0	0	0	0	0	0	0	0	0	0	0	1	0.672561	2.05401
02955923	0	85	1	0	1	1	0	0	0	0	71.2	59.5	1	0	0	0	0	0	2017-12-31	30	0	0	0	0	0	0	0	0	0	0	0	0	0	0	1	0.576189	1.35954
02960480	0	77	0	0	1	1	0	0	0	0	82	39.2	1	0	1	0	0	0	2016-09-10	18	0	0	0	0	0	0	0	0	0	0	0	0	0	1	1	0.50535	1.02163
03129261	0	75	1	0	1	1	0	0	0	0	64.8	48.4	1	0	1	0	0	0	2017-12-31	60	0	0	0	0	0	0	0	0	0	0	0	0	0	0	1	0.531642	1.13512
03165309	0	57	1	0	1	0	0	0	0	0	65.2	91	0	0	0	0	0	0	2017-12-31	16	0	0	0	0	0	0	0	0	0	0	0	0	0	0	1	0.720815	2.58185
03194693	0	71	1	0	0	0	0	0	0	0	71.6	82.6	0	0	0	0	0	0	2017-12-31	48	0	0	0	0	0	0	0	0	0	0	0	0	0	0	1	0.67385	2.06607
03316780	0	81	0	0	1	0	0	0	0	0	70.2	71.4	1	0	0	0	0	0	2017-12-31	26	1	0	0	0	0	0	0	0	0	0	0	0	0	0	1	0.644559	1.81341
03342656	0	49	0	0	1	0	0	0	0	0	51.9	53.9	1	0	1	0	0	0	2017-12-31	23	0	0	0	0	0	0	0	0	0	0	0	0	0	0	1	0.672211	2.05074
03502321	0	88	1	0	1	0	0	1	1	0	66.3	59.1	0	0	1	0	0	0	2017-12-31	44	1	0	0	0	0	0	0	0	0	0	0	0	0	0	1	0.722032	2.59753
03564590	0	85	0	0	1	0	0	0	0	0	59	36	1	0	0	0	0	0	2017-12-31	37	0	0	0	0	0	0	0	0	0	0	0	0	0	0	1	0.669297	2.02386
03611157	0	66	0	1	1	1	0	0	0	0	61	84.7	1	1	1	0	0	0	2017-12-31	37	0	0	0	0	0	0	0	0	0	0	0	0	0	0	1	0.707122	2.41439
03740341	0	75	1	0	1	1	0	0	0	0	57.9	155.7	0	0	0	0	0	0	2017-12-31	36	0	0	0	0	0	0	0	0	0	0	0	0	0	0	1	0.603246	1.52045
03784123	0	62	0	0	1	1	0	1	1	0	69.6	85.4	1	1	1	0	0	0	2017-12-31	49	0	0	0	0	0	0	0	0	0	0	0	0	0	0	2	0.733578	2.75344
03824349	0	70	0	0	1	0	0	0	0	0	66.4	54.3	1	0	1	0	0	0	2017-12-31	38	0	0	0	0	0	0	0	0	0	0	0	0	0	0	1	0.560177	1.27364
03882403	0	70	0	0	1	0	1	0	0	0	53.4	40.6	0	0	1	0	0	1	2017-12-31	29	0	0	0	0	0	0	0	0	0	0	0	0	0	0	2	0.581444	1.38917
04153990	0	72	1	0	0	0	0	0	0	0	65.6	65.4	0	0	0	0	0	0	2017-12-31	21	0	0	0	0	0	0	0	0	0	0	0	0	0	0	1	0.67385	2.06607
04267080	0	94	0	1	1	1	0	0	0	0	58	35.2	1	0	0	0	0	0	2017-12-31	38	0	0	0	0	0	0	0	0	0	0	0	0	0	0	1	0.719397	2.56376
04359807	0	82	0	0	0	0	0	0	0	0	65.5	26	0	0	1	1	0	1	2017-12-31	43	0	0	0	0	0	0	0	0	0	0	0	0	0	0	1	0.54214	1.18408
04664144	0	75	1	0	1	0	0	0	0	0	71.9	96.9	1	0	1	0	0	0	2017-12-31	29	0	0	0	0	0	0	0	0	0	0	0	0	0	0	1	0.564329	1.29531
04810636	0	72	0	0	1	0	0	0	0	0	57.3	59.3	1	0	1	0	0	0	2017-12-31	41	0	0	0	0	0	0	0	0	0	0	0	0	0	0	1	0.587274	1.42292
04832343	0	81	0	0	1	0	0	0	1	1	65.6	71.7	0	1	0	0	0	0	2014-07-31	8	1	0	1	0	0	0	0	0	1	0	0	0	1	1	2	0.717043	2.53411
04938294	0	75	0	1	1	1	0	0	0	0	68	26.5	1	0	0	0	0	0	2017-12-31	30	0	0	0	0	0	0	0	0	0	0	0	1	0	0	1	0.631673	1.71498
04977816	0	61	1	0	1	1	0	0	0	0	73.8	85.1	0	0	0	0	0	1	2017-12-31	31	0	0	0	0	0	0	0	0	0	0	0	0	0	0	2	0.577012	1.36413
05178835	0	84	1	0	1	0	0	0	0	0	63	68.3	1	1	1	0	0	0	2017-12-31	24	0	0	0	0	0	0	0	0	0	0	0	0	0	0	1	0.591358	1.44713
05400438	0	79	1	0	1	1	0	1	1	0	62.2	36.1	0	1	0	0	0	0	2017-12-31	38	0	0	0	0	0	0	0	0	0	0	0	0	0	0	1	0.694995	2.27864
05488509	0	82	1	0	1	0	0	1	1	0	63.3	80.2	0	1	0	0	0	1	2017-12-31	49	0	0	0	0	0	0	0	0	0	0	0	0	0	0	2	0.743916	2.90496
05519313	0	56	1	0	1	0	0	0	0	0	54.8	75	0	0	0	0	0	0	2017-12-31	32	0	0	0	0	0	0	0	0	0	0	0	0	0	0	1	0.732036	2.73185
05522378	0	70	0	0	0	0	0	0	0	0	60.3	59.5	0	1	0	0	0	0	2017-12-31	39	1	0	0	0	0	0	0	0	0	0	0	0	0	0	1	0.634066	1.73273
05573206	0	70	1	0	1	0	0	0	0	0	54.7	37.2	1	1	0	0	0	0	2017-12-31	28	0	0	0	0	0	0	0	0	0	0	0	0	0	0	1	0.572696	1.34026
05581094	0	81	1	1	1	0	0	0	0	0	55.5	47.3	0	1	0	0	0	0	2017-12-31	45	0	0	0	0	0	0	0	0	0	0	0	0	0	0	1	0.644583	1.8136
05639348	0	66	0	0	1	0	0	0	0	0	67	84.2	1	1	0	0	0	0	2017-12-31	39	0	0	0	0	0	0	0	0	0	0	0	0	0	0	1	0.630451	1.706
05784347	0	66	1	0	1	0	0	0	0	0	56.2	49.7	1	1	0	0	0	0	2017-12-31	21	0	0	0	0	0	0	0	0	0	0	0	0	0	0	1	0.585943	1.41512
05894471	0	76	1	0	0	0	0	0	0	1	69.9	60.9	0	0	0	0	0	0	2017-12-31	21	0	0	0	0	0	0	0	0	0	0	0	0	0	0	2	0.687123	2.19615
06053825	0	81	1	0	1	1	0	0	0	0	71.1	39.2	1	1	0	0	0	0	2017-12-31	33	0	0	0	0	0	0	0	0	0	0	0	0	0	0	1	0.503977	1.01603
06082560	0	72	0	0	1	0	0	0	0	0	69.8	73.2	1	1	0	0	0	0	2017-12-31	24	1	0	0	0	0	0	0	0	0	0	0	0	0	0	1	0.550623	1.2253
06222919	0	59	1	0	1	0	0	0	0	1	51.3	85.6	1	0	1	0	0	1	2017-12-31	21	0	0	0	1	0	0	0	1	1	0	0	0	0	0	2	0.578731	1.37378
06340626	0	43	0	0	1	0	0	0	0	0	68.5	123.1	0	0	0	0	0	0	2017-12-31	27	0	0	0	0	0	0	0	0	0	0	0	0	0	0	2	0.721919	2.59607
06441695	0	63	1	0	0	0	0	0	0	0	38.3	41.1	0	0	0	0	0	0	2017-08-06	21	0	0	0	0	0	0	0	0	0	0	1	0	0	1	1	0.712938	2.48357
06454483	0	83	1	0	1	1	0	0	0	0	43.3	59.7	0	1	0	0	0	0	2017-12-31	26	0	0	0	0	0	0	0	0	0	0	0	0	0	0	1	0.518087	1.07506
06462399	0	67	0	0	1	0	0	0	0	0	62.1	74.3	0	1	0	0	0	0	2017-12-31	46	1	0	1	0	0	0	0	0	0	0	0	0	0	0	2	0.577866	1.36891
06544753	0	80	0	0	1	0	0	0	0	0	55.6	71.7	1	0	1	0	0	0	2017-12-31	35	1	0	0	0	0	0	0	0	0	0	0	0	0	0	2	0.592684	1.4551
06562428	0	78	1	0	1	1	0	0	0	0	68.5	43.4	1	0	1	0	0	0	2017-12-31	30	0	0	0	0	0	0	0	0	0	0	1	0	0	0	1	0.503977	1.01603
06570476	0	76	0	0	1	1	0	0	0	0	70.3	42.1	1	1	0	0	0	0	2017-12-31	31	0	0	0	0	0	0	0	0	0	0	1	0	0	0	1	0.50535	1.02163
06772223	0	81	0	0	1	0	0	0	1	0	60.9	71.5	0	0	0	0	0	0	2017-12-31	42	0	0	0	0	0	0	0	0	0	0	0	0	0	0	1	0.73898	2.83112
06774836	0	75	1	0	1	0	0	0	0	0	58.5	61	1	1	0	0	0	0	2017-12-31	47	1	0	0	0	0	0	0	0	0	0	1	0	0	0	2	0.591358	1.44713
06966171	0	78	1	0	1	1	0	0	0	0	51.3	53.6	0	0	0	0	0	0	2016-08-10	14	0	0	0	0	0	0	0	0	1	0	0	1	1	1	2	0.518087	1.07506
07159722	0	85	1	0	1	0	0	0	0	0	73.3	47.1	0	0	0	0	0	0	2017-12-31	27	0	0	0	0	0	0	0	0	0	0	0	0	0	0	1	0.564076	1.29398
07202236	0	65	1	0	0	0	0	0	0	0	44.1	49.9	0	0	1	0	0	0	2017-12-31	35	1	0	0	0	0	0	0	0	0	0	0	0	0	0	2	0.620071	1.63207
07267649	0	80	0	0	1	1	0	0	0	0	62.6	71.7	0	0	0	0	0	0	2017-12-31	31	0	0	0	0	0	0	0	0	0	0	0	0	0	0	1	0.60456	1.52883
07344201	0	73	1	0	1	0	0	0	0	0	63	87	1	0	1	0	0	0	2017-12-31	33	0	0	0	0	0	0	0	0	0	0	0	0	0	0	1	0.576525	1.36142
07348465	0	83	1	0	1	0	1	0	0	0	65.2	42.9	0	1	0	0	0	0	2017-12-31	32	1	0	1	0	0	0	0	0	0	0	0	0	0	0	1	0.581223	1.38791
07550866	0	63	1	0	1	1	0	1	1	0	58.9	95.4	1	1	1	0	0	0	2017-12-31	27	0	0	0	0	0	0	0	0	0	0	0	0	0	0	2	0.753652	3.05931
07665063	0	80	1	0	1	1	0	0	0	0	69	36.1	1	0	1	0	0	0	2017-12-31	40	0	0	0	0	0	0	0	0	0	0	0	0	0	0	1	0.503977	1.01603
07710593	0	70	0	0	1	1	0	0	0	0	34.6	42.6	1	1	0	1	0	1	2015-12-30	5	0	0	0	1	0	0	0	1	1	1	1	0	0	0	2	0.504204	1.01696
07940930	0	79	1	0	1	1	0	1	1	0	66.9	43.3	1	1	0	0	0	0	2017-12-31	33	0	0	0	0	0	0	0	0	0	0	0	0	0	0	1	0.671008	2.03959
07965107	0	75	0	0	1	1	0	1	1	0	53.5	94.2	1	0	0	0	0	0	2017-12-31	43	0	0	0	0	0	0	0	0	0	0	0	0	0	0	1	0.744023	2.9066
08061160	0	60	0	0	1	1	0	0	0	0	68.1	76.2	1	1	1	0	0	0	2017-12-31	25	0	0	0	0	0	0	0	0	0	0	0	0	0	0	2	0.662054	1.95906
08102875	0	82	1	1	1	1	0	0	0	0	74.8	34.8	0	1	0	0	0	0	2017-12-31	24	0	0	0	0	0	0	0	0	0	0	0	0	0	0	1	0.630395	1.70559
08190385	0	80	1	1	1	0	0	0	0	0	67.4	80.3	1	0	0	0	0	0	2017-12-31	22	1	0	0	0	0	0	0	0	0	0	0	0	0	0	1	0.68498	2.17441
08290674	0	77	1	0	0	0	0	0	0	0	71.8	48	0	1	0	0	0	0	2017-12-31	21	0	0	0	0	0	0	0	0	0	0	0	0	0	0	1	0.62115	1.63957
08400115	0	76	1	0	1	0	0	0	0	0	65.5	69.7	1	1	0	0	0	1	2017-12-31	48	0	0	0	0	0	0	0	0	0	0	0	0	0	0	2	0.564329	1.29531
08670170	0	77	1	0	1	0	0	0	0	0	55.5	69.7	1	1	0	0	0	0	2017-12-31	47	0	0	0	0	0	0	0	0	0	0	0	0	0	0	2	0.591358	1.44713
09465536	0	80	0	0	1	0	1	0	0	0	60	34.2	1	0	1	0	0	0	2017-12-31	35	0	0	0	0	0	0	0	0	0	0	0	0	0	0	1	0.684619	2.17076
09634526	0	85	0	0	1	0	0	1	1	0	58.9	48.1	1	0	0	0	0	0	2017-12-31	38	0	0	0	0	0	0	0	0	0	0	0	0	0	0	1	0.744765	2.91796
09821243	0	37	0	1	1	0	0	0	0	0	51	124.9	1	1	0	0	0	0	2017-12-31	37	0	0	0	0	0	0	0	0	0	0	0	0	0	0	1	0.76351	3.22851
09914764	0	71	1	0	1	1	0	1	1	0	60	54.7	1	0	0	1	0	0	2017-12-31	44	1	0	0	0	0	0	0	0	0	0	0	0	0	0	2	0.681901	2.14367
09941087	0	80	1	0	1	1	0	0	0	0	51.1	60.2	0	0	0	0	0	0	2017-12-31	47	0	0	0	0	0	0	0	0	0	0	0	0	0	0	1	0.590166	1.44001
10136545	0	57	0	1	0	0	0	0	0	0	69.8	69	1	1	1	0	0	1	2017-12-31	26	0	0	0	0	0	0	0	0	0	0	0	0	0	0	2	0.787938	3.7156
10311765	0	47	1	0	1	1	0	0	0	0	61.8	107.2	1	1	0	0	0	0	2017-12-31	39	0	0	0	0	0	0	0	0	0	0	0	0	0	0	1	0.751898	3.03061
10698672	0	78	1	0	1	0	0	0	0	0	66.9	64.2	0	0	1	0	0	0	2017-12-31	33	0	0	0	0	0	0	0	0	0	0	0	0	0	0	1	0.564329	1.29531
10722453	0	75	0	0	1	1	0	0	0	0	41.8	82.3	1	1	0	0	0	0	2017-12-31	28	0	0	0	0	0	0	0	0	0	0	0	0	0	0	1	0.591494	1.44794
10752125	0	65	1	0	1	0	0	0	0	0	56.9	72	1	1	1	0	0	0	2017-12-31	28	0	0	0	0	0	0	0	0	0	0	0	0	0	0	2	0.576525	1.36142
10824553	0	78	0	1	1	1	1	1	1	1	26.9	53.4	1	0	1	0	1	0	2014-05-14	5	1	0	1	1	0	0	0	1	1	0	1	0	1	1	2	0.839435	5.22801
11080881	0	74	0	0	1	1	0	0	0	0	53.8	49.4	0	0	1	0	1	1	2017-12-31	25	0	0	0	0	0	0	0	0	0	0	0	0	0	0	1	0.504204	1.01696
11214215	0	82	1	0	1	1	0	1	1	0	59.9	33.2	1	0	1	0	0	0	2017-12-31	38	0	0	0	0	0	0	0	0	0	0	0	0	0	0	1	0.694995	2.27864
11257695	0	71	1	0	1	0	0	0	0	0	72.6	82.6	1	1	0	0	0	0	2017-12-31	37	0	0	0	0	0	0	0	0	0	0	0	0	0	0	1	0.549264	1.21859
11297546	0	89	1	0	0	0	0	0	0	0	67.8	58.7	0	1	0	0	0	0	2017-12-31	24	0	0	0	0	0	0	0	0	0	0	0	0	0	0	1	0.686902	2.19388
11303447	0	80	1	0	0	0	0	1	1	0	57	68.9	0	0	1	0	0	0	2017-12-31	38	0	0	0	0	0	0	0	0	0	0	0	0	0	0	1	0.779613	3.53747
11322347	0	67	1	0	1	1	1	0	0	0	70.7	59.2	1	0	1	0	0	0	2017-12-31	21	1	0	0	0	0	0	0	0	0	0	0	0	0	0	1	0.57839	1.37186
11330579	0	75	1	0	1	0	0	0	0	0	52.8	69.9	1	0	1	0	0	0	2017-12-31	42	0	0	0	0	0	0	0	0	0	0	0	0	0	0	1	0.57816	1.37057
11346834	0	95	1	0	1	0	0	0	0	0	68.8	29.7	1	1	1	0	0	0	2017-12-31	21	0	0	0	0	0	0	0	0	0	0	0	0	0	0	1	0.564076	1.29398
11403125	0	73	1	0	1	0	0	0	0	0	75	70.1	1	1	1	0	0	0	2017-12-31	28	0	0	0	0	0	0	0	0	0	0	0	0	0	0	1	0.62917	1.69666
11556479	0	79	0	0	1	0	0	0	0	0	57.6	48.8	0	1	0	0	0	0	2017-12-31	28	1	0	0	0	0	0	0	0	0	0	1	0	0	0	1	0.520689	1.08633
11583896	0	71	1	0	1	0	0	0	0	0	60.1	54.7	1	0	0	0	0	0	2017-12-31	48	0	0	0	0	0	0	0	0	0	0	0	0	0	0	2	0.504064	1.01639
11586172	0	84	0	0	1	0	0	0	0	0	60	71.2	1	1	0	0	0	0	2017-12-31	30	0	0	0	1	0	0	0	1	1	0	0	0	0	0	2	0.592684	1.4551
11609570	0	89	1	0	1	0	0	1	1	0	70.2	35.4	1	1	0	0	0	1	2017-12-31	26	0	0	0	0	0	0	0	0	0	0	0	0	0	0	1	0.722032	2.59753
11742232	0	53	0	0	1	0	0	0	0	0	62.8	57.3	1	1	0	0	0	1	2017-12-31	42	0	0	0	0	0	0	0	0	0	0	0	0	0	0	1	0.602551	1.51604
11866785	0	78	1	0	1	0	0	0	0	0	54.8	47.9	1	0	1	0	0	0	2017-12-31	43	0	0	0	0	0	0	0	0	0	0	0	0	0	0	1	0.505738	1.02322
11868645	0	72	0	0	1	0	0	1	1	0	68.8	82.7	1	1	0	0	0	0	2017-12-31	25	0	0	0	0	0	0	0	0	0	0	0	0	0	0	1	0.710955	2.45967
12038392	0	69	1	1	1	0	0	0	0	0	52.8	40.6	0	1	0	0	0	1	2017-12-31	30	0	0	0	0	0	0	0	0	0	0	0	0	0	0	1	0.617724	1.61591
12157383	0	67	1	1	1	0	0	0	0	0	71.7	62.4	1	0	1	0	0	0	2017-12-31	48	0	0	0	0	0	0	0	0	0	0	0	0	0	0	1	0.671659	2.04562
12359765	0	66	0	0	1	0	0	0	0	0	56.2	74.8	0	0	1	0	0	0	2017-12-31	23	0	0	0	0	0	0	0	0	0	0	0	0	0	0	1	0.655878	1.90595
12406193	0	70	0	0	1	1	0	0	0	0	58.7	73.9	1	0	1	0	0	0	2017-12-31	33	1	0	1	0	0	0	0	0	0	0	0	0	0	0	2	0.589874	1.43827
12426488	0	72	0	0	1	0	0	0	1	0	70.2	65.6	1	1	1	0	1	1	2017-12-31	31	0	0	0	0	0	0	0	0	0	0	0	0	0	0	1	0.704493	2.38402
12796763	0	67	0	0	1	1	0	1	1	0	61.9	74.3	0	0	1	0	0	0	2017-12-31	43	1	0	0	0	0	0	0	0	0	0	0	0	0	0	1	0.742745	2.88719
13221443	0	50	0	0	0	0	0	0	0	0	70.6	78.8	0	1	1	0	0	0	2017-12-31	32	0	0	0	1	0	0	0	1	1	0	0	0	0	0	1	0.759691	3.16132
13254960	0	90	1	0	1	0	0	0	0	0	43.8	32.1	0	0	1	0	1	1	2017-12-31	27	0	0	0	0	0	0	0	0	0	0	0	0	0	0	1	0.577909	1.36916
13297277	0	75	0	0	1	1	0	1	1	0	46.8	39.5	1	0	0	0	0	0	2017-06-18	24	0	0	0	0	0	0	0	0	0	0	1	0	0	1	1	0.684539	2.16997
13324747	0	75	1	0	1	1	1	0	0	1	66	54	1	1	1	0	0	0	2017-12-31	48	1	0	1	0	0	0	0	0	0	0	0	0	0	0	2	0.593203	1.45823
13581605	0	70	1	1	1	0	0	0	1	0	69.9	15.4	1	1	1	0	0	0	2017-04-07	14	0	0	0	0	0	0	0	0	0	0	0	1	0	1	1	0.748199	2.97138
13687490	0	84	1	0	1	0	0	1	1	0	63.3	59.5	1	1	0	0	0	0	2017-12-31	47	0	0	0	0	0	0	0	0	0	0	0	0	0	0	1	0.684418	2.16875
13720732	0	94	0	1	1	0	0	0	0	0	54.1	62.4	1	1	0	0	0	1	2017-12-31	38	0	0	0	0	0	0	0	0	0	0	1	0	0	0	2	0.755832	3.09553
13743358	0	65	0	0	1	1	0	0	0	0	66.3	33.6	1	1	0	0	0	0	2017-12-31	29	0	0	0	1	1	0	1	0	1	0	0	0	0	0	1	0.572316	1.33817
14050254	0	78	0	0	1	0	0	0	0	0	72.1	49	1	0	0	0	0	0	2017-12-31	25	0	0	0	0	0	0	0	0	0	0	0	0	0	0	1	0.57516	1.35383
14071229	0	88	1	0	0	0	0	0	0	0	57.7	46.9	0	0	0	0	0	0	2017-12-31	47	0	0	0	1	0	0	0	1	1	0	0	0	0	0	1	0.71023	2.45102
14150418	0	68	1	0	0	1	0	0	0	0	53	83.3	0	0	0	0	0	0	2017-12-31	41	0	0	0	0	0	0	0	0	0	0	0	0	0	0	1	0.696682	2.29687
14280139	0	76	1	0	1	1	0	0	0	0	64.8	15.1	1	1	0	0	0	0	2016-04-07	2	0	0	0	0	0	0	0	0	0	0	0	1	0	1	1	0.531642	1.13512
14343037	0	80	1	0	1	0	0	0	0	0	66.8	108.6	1	0	1	0	0	0	2017-12-31	29	0	0	0	0	0	0	0	0	0	0	0	0	0	0	1	0.564329	1.29531
14461744	0	92	1	1	1	0	0	0	0	0	68.5	28	1	0	1	0	0	0	2017-12-31	48	0	0	0	0	0	0	0	0	0	0	0	0	0	0	1	0.684758	2.17217
14529913	0	74	0	0	1	1	0	0	0	0	57.6	73	0	0	0	0	0	0	2017-12-31	29	0	0	0	0	0	0	0	0	0	0	0	0	0	0	1	0.589874	1.43827
14661506	0	35	0	0	1	0	0	0	0	0	72.6	95.9	1	0	0	0	0	0	2017-12-31	39	0	0	0	0	0	0	0	0	0	0	0	0	0	0	2	0.721919	2.59607
14708897	0	74	0	0	1	0	0	1	1	0	56.6	65.4	0	0	1	0	0	0	2017-12-31	43	1	0	0	1	1	0	1	0	1	0	0	0	0	0	2	0.733188	2.74796
14884359	0	71	0	0	1	1	0	0	0	0	58.6	73.7	1	1	0	0	0	0	2017-12-31	46	0	0	0	0	0	0	0	0	0	0	0	0	0	0	2	0.589874	1.43827
14909735	0	82	0	0	0	0	1	0	0	0	51.9	41.5	1	0	1	0	0	0	2017-12-31	30	0	0	0	0	0	0	0	0	0	0	0	0	0	0	1	0.714576	2.50356
14989419	0	75	1	0	1	0	0	0	0	0	67.4	43.8	1	0	0	0	0	0	2017-12-31	23	0	0	0	1	0	0	0	1	1	0	0	0	0	0	1	0.491621	0.967036
14990965	0	82	0	0	1	1	1	0	0	0	69.6	71.5	0	1	0	0	0	1	2017-12-31	42	1	0	0	0	0	0	0	0	0	0	0	0	0	0	2	0.662619	1.964
15025347	0	85	1	0	1	1	0	0	0	0	58	63.4	0	0	1	0	0	0	2017-12-31	27	0	0	0	0	0	0	0	0	0	0	0	0	0	0	1	0.670456	2.0345
15028994	0	68	1	0	1	1	0	0	0	0	71.4	15.1	1	0	1	0	0	0	2017-12-31	19	0	0	0	0	0	0	0	0	0	0	1	0	0	0	1	0.488715	0.955856
15058895	0	63	0	0	0	0	0	0	0	0	58.8	57.1	0	0	0	0	0	0	2017-12-31	23	0	0	0	0	0	0	0	0	0	0	0	0	0	0	1	0.725029	2.63675
15082641	0	80	1	0	1	0	0	0	0	0	69.9	80.6	1	1	0	0	0	0	2017-12-31	60	0	0	0	0	0	0	0	0	0	0	0	0	0	0	1	0.564329	1.29531
15208978	0	82	0	0	1	0	0	0	0	0	52.4	52.9	1	1	1	0	0	0	2017-12-31	38	0	0	0	0	0	0	0	0	0	0	0	0	0	0	1	0.588897	1.43248
15296617	0	71	1	0	1	1	0	0	0	0	75.6	121.8	1	0	0	0	0	0	2017-12-31	31	0	0	0	0	0	0	0	0	0	0	0	0	0	0	1	0.561468	1.28034
15298324	0	66	0	0	1	0	0	0	0	0	50.3	55.2	1	1	0	0	1	1	2017-12-31	28	0	0	0	0	0	0	0	0	0	0	1	0	0	0	1	0.57404	1.34764
15303830	0	91	0	1	1	0	0	0	0	0	68.5	51.6	0	0	0	0	0	0	2017-12-31	25	0	0	0	0	0	0	0	0	0	0	0	0	0	0	1	0.685942	2.18413
15312617	0	73	1	0	1	1	0	0	0	0	73	121.1	0	0	0	0	0	0	2017-12-31	32	0	0	0	0	0	0	0	0	0	0	0	0	0	0	1	0.561468	1.28034
15315257	0	82	0	0	1	0	0	0	0	0	64.3	71.4	1	1	0	0	0	0	2017-12-31	42	0	0	0	0	0	0	0	0	0	0	0	0	0	0	1	0.592684	1.4551
15320276	0	82	1	0	1	1	1	0	0	0	60.4	47.6	0	0	0	0	0	0	2017-12-31	38	1	0	1	0	0	0	0	0	0	0	0	0	0	0	2	0.619647	1.62914
15349294	0	67	1	1	1	0	0	0	0	0	60.9	55	0	0	0	0	0	0	2017-12-31	26	0	0	0	0	0	0	0	0	0	0	0	0	0	0	1	0.630476	1.70618
15353668	0	86	0	0	1	0	0	1	1	0	53.5	70.9	0	0	1	0	0	0	2017-12-31	32	0	0	0	0	0	0	0	0	0	0	0	0	0	0	1	0.787312	3.70172
15386581	0	39	0	0	0	0	0	0	0	0	69	93.9	0	0	1	0	0	0	2017-12-31	37	0	0	0	1	0	0	0	1	1	0	0	0	0	0	2	0.759691	3.16132
15562790	0	83	1	0	0	1	0	0	0	0	72.7	59.7	0	1	0	0	0	0	2017-12-31	40	0	0	0	0	0	0	0	0	0	0	0	0	0	0	1	0.553024	1.23726
15740505	0	79	0	0	1	1	0	0	1	0	56	27.6	1	1	1	0	0	1	2017-12-31	29	0	0	0	0	0	0	0	0	0	0	0	0	0	0	1	0.68951	2.22071
15940867	0	68	1	0	1	0	0	0	0	0	57.4	83	1	1	1	0	0	0	2016-03-09	0.8	0	0	0	0	0	0	0	0	1	1	0	0	0	0	1	0.654638	1.89551
15956795	0	52	0	0	1	0	0	1	1	0	68	85.3	1	1	1	0	0	0	2017-12-31	23	0	0	0	0	0	0	0	0	0	0	0	0	0	0	2	0.784889	3.64876
16494829	0	89	1	0	1	1	0	0	0	0	55.8	67.4	1	0	0	0	0	0	2017-12-31	23	0	0	0	0	0	0	0	0	0	0	0	0	0	0	1	0.670456	2.0345
16568013	0	67	0	0	1	1	0	0	0	0	59.6	74.5	1	1	0	0	0	0	2017-12-31	21	0	0	0	0	0	0	0	0	0	0	0	0	0	0	1	0.666947	2.00252
16670712	0	63	1	0	1	0	0	0	0	0	67.4	63.2	1	1	1	0	0	1	2017-12-31	38	1	0	0	0	0	0	0	0	0	0	0	0	0	0	2	0.564905	1.29835
16702751	0	65	1	0	1	0	0	1	1	0	67.7	86.8	1	0	1	0	0	0	2017-12-31	24	0	0	0	0	0	0	0	0	0	0	0	0	0	0	2	0.709825	2.4462
16703511	0	77	1	0	1	1	0	0	0	0	59	48	1	1	0	0	0	0	2017-12-31	24	0	0	0	0	0	0	0	0	0	0	0	0	0	0	1	0.531642	1.13512
17026505	0	85	1	1	1	0	0	0	0	0	63.5	47.7	1	0	0	0	0	0	2017-12-31	24	0	0	0	0	0	0	0	0	0	0	0	0	0	0	1	0.708179	2.42675
17368912	0	47	0	0	1	0	0	0	0	0	51.5	64.6	1	0	0	0	0	0	2017-12-31	25	0	0	0	1	0	0	0	1	1	0	0	0	0	0	1	0.733112	2.74689
17617079	0	82	0	0	1	0	0	0	0	0	65	21	1	0	1	0	0	0	2017-12-31	25	0	0	0	0	0	0	0	0	0	0	0	1	0	0	1	0.588897	1.43248
17672111	0	77	0	0	0	1	0	0	0	0	56.8	49.1	0	1	0	0	0	0	2015-10-10	2	1	0	1	0	0	0	0	0	0	0	0	0	0	1	1	0.581569	1.38988
17724223	0	79	1	0	0	0	1	1	1	0	58	60.4	0	0	0	1	0	0	2017-12-31	40	0	0	0	0	0	0	0	0	0	0	0	0	0	0	2	0.835446	5.07702
18084146	0	79	1	0	1	1	0	0	0	0	69	53.5	1	1	1	1	0	1	2017-12-31	33	1	0	0	1	0	0	0	1	1	0	0	0	0	0	1	0.503977	1.01603
18107186	0	67	0	0	1	1	0	0	0	0	75.2	66.6	1	1	1	0	0	0	2017-12-31	28	0	0	0	0	0	0	0	0	0	0	0	0	0	0	1	0.64189	1.79244
18269071	0	70	0	0	1	0	0	0	0	0	65	83.6	0	1	1	0	0	0	2017-12-31	36	0	0	0	0	0	0	0	0	0	0	0	0	0	0	2	0.564553	1.29649
18272598	0	77	1	0	1	1	0	0	0	0	63.3	69.5	1	0	1	0	0	0	2017-12-31	33	0	0	0	0	0	0	0	0	0	0	0	0	0	0	2	0.603246	1.52045
18314681	0	83	0	0	1	1	0	1	1	0	54.4	57.8	1	0	0	0	0	0	2017-12-31	34	0	0	0	0	0	0	0	0	0	0	1	0	0	0	1	0.684539	2.16997
18341008	0	75	1	0	1	0	0	0	0	0	62.4	107.8	1	0	1	0	0	1	2017-12-31	22	0	0	0	0	0	0	0	0	0	0	0	0	0	0	2	0.591358	1.44713
18354358	0	66	0	0	1	1	1	0	0	0	72.2	55.2	0	0	0	0	0	0	2015-12-15	11	1	0	1	0	0	0	0	0	0	0	0	0	0	1	2	0.579728	1.37941
18520753	0	79	1	1	1	0	0	0	0	0	68.7	25.4	1	0	1	0	0	0	2017-12-31	34	0	0	0	0	0	0	0	0	0	0	0	0	0	0	1	0.618806	1.62334
18661468	0	84	0	1	0	1	0	0	0	0	33	38.6	1	1	0	0	0	0	2017-12-31	24	1	0	0	0	0	0	0	0	0	0	0	0	0	0	1	0.688446	2.20972
18837894	0	70	1	0	1	0	0	1	1	0	57	98.9	1	0	0	0	0	0	2014-07-08	2	0	0	0	0	0	0	0	0	0	0	0	0	0	1	1	0.732112	2.73291
18900315	0	58	0	0	1	1	0	1	1	0	57	115.9	0	1	1	0	0	0	2017-12-31	36	1	0	1	0	0	0	0	0	0	0	0	0	0	0	2	0.754671	3.07615
18929413	0	76	0	0	0	0	0	1	1	0	55.6	49.2	0	0	1	0	0	1	2017-06-12	35	0	0	0	0	0	0	0	0	0	0	0	0	0	1	1	0.726439	2.6555
19169481	0	73	1	0	1	0	0	0	0	0	70.8	44	1	1	0	0	0	0	2017-12-31	27	0	0	0	0	0	0	0	0	0	0	0	0	0	0	1	0.558823	1.26667
19300201	0	71	0	0	1	1	0	1	1	0	54	111.3	1	0	0	1	0	1	2014-09-20	8	0	0	0	0	0	0	0	0	0	0	0	0	0	1	1	0.732222	2.73444
19314422	0	66	0	0	0	0	0	0	0	0	52	55.7	0	0	1	0	0	0	2017-10-18	19	0	0	0	0	0	0	0	0	0	0	0	0	0	1	1	0.621364	1.64106
19351306	0	69	0	0	1	0	0	0	0	0	63.3	35.2	0	0	0	0	0	0	2016-02-09	20	0	0	0	0	0	0	0	0	0	0	0	0	0	1	1	0.505436	1.02198
19351740	0	75	0	0	1	1	0	0	0	0	36.8	39.4	1	0	1	0	0	0	2015-05-18	4	1	0	0	0	0	0	0	0	1	1	0	0	1	1	1	0.519458	1.08098
19429674	0	76	1	0	0	0	0	0	0	0	73.3	81.4	0	0	0	0	0	0	2017-12-31	41	0	0	0	0	0	0	0	0	0	0	0	0	0	0	1	0.612003	1.57734
19434051	0	87	0	0	0	1	0	1	1	1	52.2	38.3	0	0	1	0	1	0	2017-12-31	33	0	0	0	0	0	0	0	0	0	0	0	0	0	0	2	0.779532	3.53581
19493413	0	96	1	1	1	0	0	0	1	0	67.3	47.5	1	0	0	0	0	1	2017-12-31	22	0	0	0	1	1	0	1	0	1	0	0	0	0	0	1	0.80866	4.22629
19539999	0	95	1	1	1	1	0	0	0	0	57.2	27.9	1	0	0	0	0	0	2017-12-31	32	0	0	0	0	0	0	0	0	0	0	0	0	0	0	1	0.718287	2.54971
19656044	0	83	0	0	1	0	1	0	0	0	57.8	52.8	1	1	0	0	0	0	2017-12-31	48	0	0	0	0	0	0	0	0	0	0	0	0	0	0	1	0.684619	2.17076
19807852	0	80	1	0	1	1	0	0	0	0	63.7	39.4	1	0	1	0	0	0	2017-12-31	27	0	0	0	0	0	0	0	0	0	0	0	0	0	0	1	0.531642	1.13512
20013330	0	86	1	1	1	0	0	0	0	0	34.7	52.6	1	1	1	0	1	1	2017-12-31	23	0	0	0	0	0	0	0	0	0	0	0	0	0	0	1	0.696819	2.29836
20153018	0	36	0	0	0	0	0	0	0	0	58.7	84.5	0	1	0	0	0	0	2017-12-31	37	0	0	0	0	0	0	0	0	0	0	0	0	0	0	1	0.779339	3.53183
20198112	0	80	1	0	1	0	0	0	0	0	68.6	96.2	1	0	1	0	0	0	2017-12-31	25	0	0	0	0	0	0	0	0	0	0	0	0	0	0	1	0.564329	1.29531
20723722	0	69	0	0	0	1	0	0	0	0	59	111.5	0	0	0	0	0	0	2017-12-31	35	1	0	0	0	0	0	0	0	0	0	0	0	0	0	1	0.709178	2.43853
20729377	0	82	0	0	1	1	0	0	1	0	62	71.5	1	1	0	0	0	0	2017-12-31	34	0	0	0	0	0	0	0	0	0	0	0	0	0	0	1	0.7484	2.97457
20795281	0	66	1	0	0	0	0	0	0	0	65.7	41	0	0	0	0	0	0	2017-12-31	25	0	0	0	0	0	0	0	0	0	0	0	0	0	0	2	0.525581	1.10784
20977830	0	73	1	0	0	0	0	0	0	0	66.4	54.3	0	0	0	0	0	0	2017-12-31	27	0	0	0	0	0	0	0	0	0	0	0	0	0	0	2	0.525581	1.10784
21034813	0	72	0	0	1	0	0	0	0	0	40.6	37.3	1	1	0	0	0	1	2017-12-31	27	0	0	0	0	0	0	0	0	0	0	0	0	0	0	2	0.57404	1.34764
21260176	0	76	0	1	0	0	0	0	0	1	36.2	57.2	1	0	0	0	0	1	2017-12-31	29	1	0	1	0	0	0	0	0	0	0	0	0	0	0	2	0.745433	2.92824
21298964	0	83	0	0	1	0	0	1	1	0	64	58.1	0	0	0	0	0	0	2017-12-31	23	0	0	0	0	0	0	0	0	0	0	0	0	0	0	2	0.685603	2.18069
21325705	0	75	0	0	0	0	0	1	1	0	65.4	65.2	1	1	1	0	0	1	2017-12-31	37	0	0	0	0	0	0	0	0	0	0	0	0	0	0	2	0.760982	3.18379
21359068	0	74	0	0	0	0	0	0	0	0	64	65.4	0	1	0	0	0	0	2017-12-31	24	0	0	0	0	0	0	0	0	0	0	0	0	0	0	1	0.69888	2.32093
21371348	0	59	0	0	1	1	0	0	0	1	76.1	76	1	1	0	0	0	1	2017-12-31	23	0	0	0	0	0	0	0	0	0	0	0	0	0	0	2	0.656328	1.90975
21561421	0	85	0	0	0	0	0	0	0	0	66.6	57.5	0	0	1	0	0	0	2017-12-31	33	0	0	0	0	0	0	0	0	0	0	0	0	0	0	1	0.688082	2.20597
21578171	0	91	0	0	0	0	0	0	0	0	59.9	51.7	0	0	1	0	0	0	2017-12-31	32	0	0	0	0	0	0	0	0	0	0	0	0	0	0	1	0.711359	2.46452
21602501	0	64	0	0	1	1	0	0	0	0	53.8	113.7	0	1	0	0	0	1	2017-12-31	42	0	0	0	0	0	0	0	0	0	0	0	0	0	0	2	0.592059	1.45133
21659060	0	81	1	0	1	0	1	1	1	0	71.6	43	0	0	0	0	0	0	2017-12-31	24	0	0	0	0	0	0	0	0	0	0	0	0	0	0	2	0.735875	2.78608
21858722	0	84	1	0	1	1	0	0	1	0	72.4	23.7	1	1	0	0	0	0	2017-12-31	34	1	0	0	0	0	0	0	0	0	0	0	0	0	0	1	0.664075	1.97685
22013870	0	74	0	0	1	0	0	0	0	0	72.3	65.4	1	1	1	0	0	0	2017-12-31	42	0	0	0	0	0	0	0	0	0	0	0	0	0	0	1	0.630451	1.706
22285837	0	72	0	1	0	0	0	0	0	0	54.3	82.7	1	0	0	0	0	0	2017-12-31	36	0	0	0	0	0	0	0	0	0	0	0	0	0	0	1	0.786779	3.68996
22336912	0	74	1	0	1	1	0	0	0	0	72.1	120.7	0	0	0	0	1	1	2015-10-21	21	0	0	0	0	0	0	0	0	0	0	0	0	0	1	1	0.561468	1.28034
22395121	0	73	0	0	1	0	0	0	0	0	57.9	39.7	1	0	0	0	0	0	2017-12-31	42	0	0	0	0	0	0	0	0	0	0	0	0	0	0	1	0.587274	1.42292
22725795	0	87	0	0	1	0	0	1	1	0	44.5	41.1	0	1	0	0	0	0	2015-06-07	11	0	0	0	0	0	0	0	0	1	1	0	0	0	0	1	0.734295	2.76358
22803742	0	70	1	0	0	0	0	0	0	0	62.3	70.5	0	0	0	0	0	0	2017-12-31	47	0	0	0	0	0	0	0	0	0	0	0	0	0	0	2	0.697723	2.30822
22899316	0	63	0	0	1	0	0	1	1	0	67.6	51.1	0	1	1	0	0	0	2017-12-31	33	0	0	0	0	0	0	0	0	0	0	0	0	0	0	1	0.661761	1.95649
23185136	0	73	1	0	1	0	0	0	0	0	52.9	40.2	0	1	1	0	0	0	2017-12-31	25	1	0	1	0	0	0	0	0	0	0	0	0	0	0	1	0.572696	1.34026
23190940	0	81	1	1	1	0	0	0	0	0	50.9	47.6	0	1	0	0	0	0	2017-11-02	23	0	0	0	0	0	0	0	0	0	0	1	0	0	1	1	0.632035	1.71765
23316142	0	78	1	0	1	0	0	0	0	0	64.2	60.5	1	1	1	0	0	0	2017-12-31	45	0	0	0	0	0	0	0	0	0	0	0	0	0	0	1	0.591358	1.44713
23455393	0	75	0	0	0	0	0	0	1	0	68.3	69.3	0	0	0	0	0	0	2017-12-31	38	0	0	0	0	0	0	0	0	0	0	0	0	0	0	1	0.811195	4.29648
23547363	0	82	0	0	0	0	0	0	0	0	65.8	52.9	1	0	0	0	0	1	2017-12-31	48	0	0	0	0	0	0	0	0	0	0	0	0	0	0	2	0.622442	1.6486
23712040	0	60	0	0	1	1	0	1	1	1	58.8	76.2	1	0	1	0	0	1	2017-12-31	30	0	0	0	0	0	0	0	0	0	0	0	0	0	0	2	0.754671	3.07615
23794146	0	89	1	1	1	0	0	0	0	0	69.1	42.4	0	1	0	0	0	0	2017-12-31	42	0	0	0	0	0	0	0	0	0	0	1	0	0	0	1	0.684758	2.17217
23840721	0	79	1	0	1	1	0	1	1	0	65.9	43.8	1	0	0	0	0	0	2017-12-31	25	0	0	0	0	0	0	0	0	0	0	0	0	0	0	1	0.671008	2.03959
23888750	0	75	0	0	1	0	1	0	0	0	56.5	45.6	1	0	0	0	0	0	2017-12-31	28	0	0	0	0	0	0	0	0	0	0	0	1	0	0	1	0.684619	2.17076
24156138	0	61	0	0	1	1	0	0	0	0	66.9	75.5	1	1	0	0	0	1	2017-12-31	49	0	0	0	0	0	0	0	0	0	0	0	0	0	0	2	0.656328	1.90975
24182622	0	87	1	0	0	0	0	0	0	0	63.8	47	0	0	0	0	0	0	2015-02-13	4.4	0	0	0	0	0	0	0	0	0	0	0	0	0	1	1	0.71023	2.45102
24344757	0	60	0	0	0	0	0	1	1	0	66.4	61.2	1	0	0	0	0	1	2017-12-31	43	0	0	0	0	0	0	0	0	0	0	0	0	0	0	2	0.816285	4.4432
24546479	0	87	0	0	1	1	0	0	0	0	69.1	67.1	1	0	0	0	0	1	2017-12-31	49	0	0	0	0	0	0	0	0	0	0	0	0	0	0	2	0.646779	1.83109
24729760	0	89	1	0	1	0	0	1	1	0	60	150.5	1	0	0	0	0	0	2017-12-31	27	0	0	0	0	0	0	0	0	0	0	0	0	0	0	1	0.795379	3.88709
24780204	0	74	1	1	1	0	0	0	0	0	63.1	54.2	1	1	0	0	0	0	2017-12-31	35	0	0	0	0	0	0	0	0	0	0	0	0	0	0	1	0.630476	1.70618
24860260	0	68	1	0	1	1	0	0	0	0	62.5	122.8	1	1	0	0	0	0	2017-12-31	43	0	0	0	0	0	0	0	0	0	0	0	0	0	0	2	0.588545	1.4304
24911616	0	91	1	0	1	1	0	1	1	0	60.3	46.6	1	1	0	0	0	1	2017-12-31	47	0	0	0	0	0	0	0	0	0	0	1	0	0	0	2	0.753026	3.04901
25113822	0	83	0	1	1	0	0	0	0	0	45.9	38.7	0	1	0	0	0	0	2017-12-31	30	0	0	0	0	0	0	0	0	0	0	0	0	0	0	1	0.633311	1.72711
25288296	0	75	1	0	1	0	0	0	0	0	47.8	81.6	1	0	0	0	0	1	2017-12-31	24	0	0	0	0	0	0	0	0	0	0	1	0	0	0	2	0.57816	1.37057
25440505	0	82	0	0	1	0	0	0	0	0	64.6	44.8	1	0	0	0	0	0	2017-12-31	24	0	0	0	0	0	0	0	0	0	0	0	0	0	0	1	0.60199	1.5125
25513984	0	90	1	1	0	0	0	0	0	0	62.9	46.7	0	0	0	0	0	0	2017-12-31	32	1	0	1	0	0	0	0	0	0	0	1	0	0	0	1	0.747164	2.95513
25540238	0	76	0	0	1	1	0	0	0	0	73.6	72.3	1	0	0	0	0	1	2017-12-31	48	0	0	0	0	0	0	0	0	0	0	0	0	0	0	2	0.577781	1.36844
25739377	0	83	1	0	1	0	0	0	0	1	64.6	59.2	0	0	0	0	0	0	2017-12-31	49	0	0	0	0	0	0	0	0	0	0	0	0	0	0	2	0.519318	1.08038
25749976	0	73	0	1	1	1	0	0	0	0	36.3	49.6	1	1	0	0	0	0	2017-12-31	40	0	0	0	0	0	0	0	0	0	0	0	0	0	0	1	0.630607	1.70714
25914257	0	72	1	0	1	0	0	0	0	0	54.8	61.5	1	1	0	0	0	0	2017-12-31	44	0	0	0	0	0	0	0	0	0	0	0	0	0	0	2	0.642247	1.79523
25933317	0	94	1	0	1	1	0	0	0	0	61.7	66.8	1	0	0	0	0	0	2016-07-29	18	0	0	0	0	0	0	0	0	0	0	0	0	0	1	1	0.670456	2.0345
25935604	0	82	1	0	0	1	0	0	0	0	79.9	68.7	0	0	0	0	0	0	2017-12-31	21	0	0	0	0	0	0	0	0	0	0	0	0	0	0	1	0.623673	1.65726
25987194	0	84	1	0	1	0	0	1	1	1	61	79.7	0	1	1	0	0	1	2016-09-23	9	0	0	0	0	0	0	0	0	1	0	0	0	1	1	2	0.743916	2.90496
26062057	0	57	0	0	1	0	0	0	0	0	69.2	98.3	1	1	1	0	0	1	2017-12-31	46	0	0	0	0	0	0	0	0	0	0	0	0	0	0	2	0.645095	1.81765
26091518	0	70	1	0	0	0	0	0	0	0	56	98.9	1	0	0	0	0	1	2017-12-31	33	0	0	0	0	0	0	0	0	0	0	0	0	0	0	2	0.697723	2.30822
26127742	0	105	1	1	0	0	0	0	0	0	71.5	29.3	0	0	0	0	0	0	2015-07-20	17	0	0	0	0	0	0	0	0	0	0	1	0	0	1	1	0.72566	2.64512
26128380	0	78	0	1	0	0	0	0	0	0	37.6	53.4	0	0	0	0	0	0	2017-12-31	47	0	0	0	0	0	0	0	0	0	0	0	0	0	0	1	0.745433	2.92824
26385755	0	91	1	1	1	0	0	0	0	0	68.8	30.2	1	1	1	0	0	0	2017-12-31	50	0	0	0	0	0	0	0	0	0	0	1	0	0	0	1	0.684758	2.17217
26472947	0	72	1	0	1	0	0	0	0	0	61.7	87.5	1	1	0	0	0	0	2017-12-31	32	0	0	0	0	0	0	0	0	0	0	0	0	0	0	1	0.654638	1.89551
32068471	0	67	0	0	0	1	0	0	0	0	66.1	46.6	0	0	0	0	0	0	2017-12-31	41	0	0	0	0	0	0	0	0	0	0	0	0	0	0	1	0.619705	1.62954
32126466	0	72	1	0	1	1	0	0	0	0	57.9	82.4	1	0	1	0	0	0	2017-12-31	39	0	0	0	0	0	0	0	0	0	0	0	0	0	0	1	0.588545	1.4304
32143562	0	68	0	1	0	1	0	0	0	0	43.8	43.2	1	1	1	0	0	0	2017-12-31	31	0	0	0	0	0	0	0	0	0	0	0	0	0	0	1	0.675202	2.07884
32150958	0	79	0	0	1	0	0	0	0	0	69.9	64.6	1	0	0	0	0	0	2017-12-31	33	0	0	0	0	0	0	0	0	0	0	0	0	0	0	1	0.644559	1.81341
32166039	0	78	1	0	1	0	0	1	1	0	59.4	60.5	0	1	1	0	0	0	2017-12-31	39	0	0	0	0	0	0	0	0	0	0	0	0	0	0	1	0.743916	2.90496
32632030	0	71	1	0	1	0	0	0	0	0	65.2	70.1	0	0	0	0	0	0	2017-12-31	49	0	0	0	0	0	0	0	0	0	0	0	0	0	0	2	0.62917	1.69666
32668031	0	68	0	0	0	0	0	0	0	1	50.3	29.9	0	1	0	1	0	1	2017-12-31	35	0	0	0	0	0	0	0	0	0	0	0	0	0	0	1	0.621364	1.64106
33123969	0	77	0	1	1	1	0	0	0	0	60	53.5	1	0	1	0	0	1	2017-12-31	40	0	0	0	0	0	0	0	0	0	0	0	0	0	0	2	0.657063	1.91599
33140329	0	65	1	0	1	0	0	0	0	0	68.8	41.1	1	0	0	0	0	0	2017-12-31	29	0	0	0	0	0	0	0	0	0	0	0	0	0	0	1	0.558823	1.26667
33239662	0	69	0	0	1	0	0	0	1	0	76.1	73.5	0	0	0	0	0	0	2017-12-31	30	0	0	0	0	0	0	0	0	0	0	0	0	0	0	2	0.76848	3.31929
33470017	0	78	0	0	1	0	0	0	0	0	61.2	58.6	0	1	0	0	0	0	2017-12-31	22	0	0	0	0	0	0	0	0	0	0	0	0	0	0	1	0.60199	1.5125
33489603	0	78	0	0	0	0	0	0	0	0	56.7	93.7	0	1	0	0	0	1	2017-12-31	45	0	0	0	0	0	0	0	0	0	0	0	0	0	0	2	0.711571	2.46706
33569718	0	71	0	0	0	0	0	0	1	0	61.5	59.9	1	0	0	0	0	1	2017-12-31	24	0	0	0	0	0	0	0	0	0	0	0	0	0	0	2	0.771235	3.3713
33644347	0	74	1	0	1	0	0	0	0	0	70.3	97.2	1	1	0	0	0	1	2017-12-31	22	0	0	0	0	0	0	0	0	0	0	0	0	0	0	2	0.62917	1.69666
33742561	0	90	0	0	1	0	0	0	0	0	82.5	56.9	1	1	0	0	0	0	2017-12-31	41	0	0	0	0	0	0	0	0	0	0	0	0	0	0	1	0.644323	1.81154
33752080	0	70	1	0	1	0	0	0	0	1	65	54.5	1	1	1	0	0	1	2017-12-31	32	0	0	0	0	0	0	0	0	0	0	0	0	0	0	2	0.572696	1.34026
33777146	0	84	1	1	1	1	0	0	0	0	40.1	68.3	0	1	1	1	1	0	2017-12-31	27	0	0	0	1	1	0	1	0	1	0	1	0	0	0	2	0.707372	2.41731
33800938	0	71	1	0	1	0	0	0	0	0	65.5	98.5	0	0	0	0	0	0	2017-12-31	29	0	0	0	0	0	0	0	0	0	0	0	0	0	0	2	0.62917	1.69666
34001926	0	82	0	0	0	0	0	0	0	0	58.9	57.8	1	0	0	0	0	1	2017-12-31	30	0	0	0	0	0	0	0	0	0	0	0	0	0	0	2	0.648113	1.84182
34066926	0	78	1	0	1	0	0	0	0	0	70.1	60.2	0	0	0	0	0	0	2017-12-31	39	0	0	0	0	0	0	0	0	0	0	0	0	0	0	2	0.564329	1.29531
34096254	0	78	1	1	0	0	0	0	0	0	60.4	68.8	0	0	1	0	0	1	2017-12-31	37	0	0	0	0	0	0	0	0	0	0	0	0	0	0	2	0.747359	2.95818
34100073	0	78	0	0	1	1	0	0	0	0	68.6	53.4	0	0	0	0	0	0	2017-12-31	38	0	0	0	0	0	0	0	0	0	0	0	0	0	0	2	0.50535	1.02163
34143786	0	52	0	0	0	0	0	0	0	0	47.1	100	0	1	1	0	0	1	2017-12-31	48	0	0	0	0	0	0	0	0	0	0	0	0	0	0	2	0.700779	2.34201
34185875	0	82	0	0	1	1	0	0	0	0	57.9	64	1	0	0	0	0	0	2017-12-31	40	0	0	0	0	0	0	0	0	0	0	0	0	0	0	1	0.60456	1.52883
34237685	0	77	1	0	1	0	0	0	0	0	55	98.1	0	1	0	0	0	0	2017-12-31	32	0	0	0	0	0	0	0	0	0	0	0	0	0	0	1	0.57816	1.37057
34263933	0	66	0	0	1	0	0	0	0	0	54.7	112.8	0	1	0	0	0	0	2017-12-31	29	0	0	0	0	0	0	0	0	0	0	0	0	0	0	1	0.643508	1.80511
34350903	0	86	0	0	1	1	0	0	0	0	50.7	53.5	1	0	0	0	0	0	2017-12-31	49	1	0	1	0	0	0	0	0	0	0	0	0	0	0	2	0.591245	1.44645
34573034	0	44	0	0	1	0	0	0	0	0	65.4	91.7	1	0	0	0	0	0	2017-12-31	25	0	0	0	0	0	0	0	0	0	0	0	0	0	0	2	0.721919	2.59607
34754212	0	101	0	1	0	1	0	0	0	0	61.6	77.4	0	0	0	0	0	0	2017-12-31	23	0	0	0	0	0	0	0	0	0	0	0	0	0	0	1	0.807016	4.18177
34887844	0	81	0	0	0	0	0	0	0	0	68.6	38.6	1	0	1	0	0	0	2017-12-31	48	0	0	0	0	0	0	0	0	0	0	0	0	0	0	2	0.622442	1.6486
34980280	0	83	0	0	0	1	0	0	0	0	86	64	0	0	0	0	0	0	2017-12-31	40	0	0	0	0	0	0	0	0	0	0	0	0	0	0	1	0.624961	1.66639
35331320	0	82	0	0	1	0	0	1	1	0	72.8	34.1	1	1	0	0	0	0	2017-12-31	26	0	0	0	0	0	0	0	0	0	0	0	0	0	0	1	0.661237	1.95192
35366023	0	75	0	1	1	0	0	1	1	0	37.9	45.6	1	0	0	0	0	0	2017-12-31	24	0	0	0	0	0	0	0	0	0	0	0	0	0	0	1	0.776136	3.467
35515600	0	79	0	0	1	1	0	0	1	0	75.5	41.9	1	0	0	0	0	0	2017-12-31	27	0	0	0	0	0	0	0	0	0	0	0	0	0	0	1	0.665299	1.98774
35608874	0	63	0	1	1	0	0	0	0	0	49.5	90.5	1	1	0	0	0	0	2017-12-31	44	0	0	0	0	0	0	0	0	0	0	0	0	0	0	1	0.768082	3.31187
35609592	0	73	0	0	1	0	0	1	1	0	52	41.1	1	0	1	0	0	0	2017-12-31	23	0	0	0	0	0	0	0	0	0	0	0	0	0	0	1	0.66021	1.94299
35641858	0	81	0	1	1	0	0	0	0	0	58.5	53.1	1	0	0	0	0	0	2017-12-31	35	0	0	0	0	0	0	0	0	0	0	0	0	0	0	1	0.645841	1.82359
35678782	0	75	0	0	1	0	0	0	0	0	66.4	49.4	0	1	1	1	1	0	2016-05-08	6	0	0	0	0	0	0	0	0	1	1	0	0	0	0	1	0.492994	0.972362
35745332	0	65	1	0	1	0	0	0	0	0	70	83.5	1	1	0	1	0	1	2017-12-31	21	0	0	0	0	0	0	0	0	0	0	0	0	0	0	2	0.62917	1.69666
35775160	0	89	0	1	1	0	0	0	0	0	54.2	56.9	1	0	0	0	0	0	2017-12-31	28	0	0	0	0	0	0	0	0	0	0	0	0	0	0	1	0.697978	2.31102
35798991	0	70	0	0	0	0	0	0	0	0	59.1	59.7	0	0	0	0	0	0	2017-12-31	26	0	0	0	0	0	0	0	0	0	0	0	0	0	0	1	0.634066	1.73273
35818495	0	69	1	1	1	1	0	0	0	0	58.3	71.3	1	0	1	0	0	0	2017-12-31	41	0	0	0	0	0	0	0	0	0	0	0	0	0	0	1	0.705983	2.40117
36092585	0	77	1	0	1	0	0	0	0	0	61.5	43.6	1	1	1	0	0	1	2017-12-31	49	0	0	0	0	0	0	0	0	0	0	0	0	0	0	1	0.519318	1.08038
36116910	0	85	0	1	0	0	0	1	1	0	60.6	71	0	0	0	0	0	0	2017-12-31	50	0	0	0	0	0	0	0	0	0	0	0	0	0	0	1	0.888761	7.98965
36140537	0	74	0	0	1	0	0	1	1	0	66.3	58.1	1	1	0	0	0	1	2017-12-31	22	0	0	0	0	0	0	0	0	0	0	0	0	0	0	2	0.647429	1.83631
36158110	0	84	1	1	1	1	0	0	0	0	53.5	39	1	0	1	0	0	0	2017-12-31	27	0	0	0	0	0	0	0	0	0	0	0	0	0	0	1	0.643453	1.80468
36259696	0	65	0	0	0	0	0	0	0	0	52.8	63.4	1	0	0	1	0	1	2017-12-31	40	0	0	0	0	0	0	0	0	0	0	0	0	0	0	2	0.687319	2.19814
36311963	0	76	0	0	1	0	0	1	1	0	64.5	72.5	0	0	0	0	0	0	2017-12-31	31	0	0	0	0	0	0	0	0	0	0	1	0	0	0	2	0.744961	2.92096
36521997	0	47	1	0	1	0	0	0	1	0	69	89.7	0	1	0	0	0	0	2017-12-31	23	0	0	0	0	0	0	0	0	0	0	0	0	0	0	1	0.833981	5.02339
36702304	0	75	0	0	0	0	0	0	1	0	52.9	53.7	0	0	0	0	0	0	2017-12-31	47	0	0	0	0	0	0	0	0	0	0	0	0	0	0	1	0.709104	2.43765
36709122	0	75	1	0	1	1	0	0	0	0	69.6	61	1	0	1	0	1	0	2017-12-31	25	0	0	0	0	0	0	0	0	0	0	0	0	0	0	1	0.576441	1.36094
36902246	0	83	1	0	0	0	0	1	1	0	52.3	95.6	0	0	0	0	0	0	2017-12-31	41	0	0	0	0	0	0	0	0	0	0	0	0	0	0	1	0.770131	3.35031
37633413	0	63	0	1	1	1	0	0	0	0	60.4	75.5	1	0	1	0	0	0	2017-12-31	24	0	0	0	0	0	0	0	0	0	0	0	0	0	0	1	0.836479	5.11541
37755211	0	69	0	1	1	1	0	1	1	0	54.7	43	1	0	1	0	0	0	2017-12-31	51	0	0	0	0	0	0	0	0	0	0	0	0	0	0	1	0.774109	3.42691
38109217	0	75	0	0	1	1	0	0	0	0	57.3	53.8	1	0	1	1	0	1	2017-12-31	27	0	0	0	0	0	0	0	0	0	0	0	0	0	0	1	0.533009	1.14137
38197814	0	89	0	1	1	0	0	0	0	0	66.4	40.9	1	1	0	0	0	0	2017-12-31	32	0	0	0	0	0	0	0	0	0	0	1	0	0	0	1	0.685942	2.18413
38221893	0	67	1	0	1	0	0	0	0	0	59	55.3	1	1	1	0	0	0	2017-12-31	39	0	0	0	0	0	0	0	0	0	0	0	0	0	0	2	0.504064	1.01639
38337416	0	80	1	1	1	1	0	0	0	0	66.2	39.4	0	1	0	0	0	0	2017-12-31	38	0	0	0	0	0	0	0	0	0	0	0	0	0	0	1	0.630395	1.70559
38460340	0	77	0	1	0	0	0	0	0	0	65.6	93.7	0	1	0	0	0	0	2017-12-31	48	0	0	0	0	0	0	0	0	0	0	0	0	0	0	2	0.787546	3.70691
38638254	0	55	0	1	1	0	0	0	0	0	63.5	62.9	0	1	0	0	0	0	2017-12-31	34	0	0	0	0	0	0	0	0	0	0	0	0	0	0	1	0.773184	3.40886
38641806	0	65	1	1	1	1	0	0	0	0	73.1	45.1	1	1	1	0	0	0	2017-12-31	35	0	0	0	0	0	0	0	0	0	0	0	0	0	0	2	0.616059	1.60457
38902279	0	59	0	1	1	0	0	0	0	0	40.8	36.5	1	1	1	0	0	0	2017-12-31	26	0	0	0	0	0	0	0	0	0	0	0	0	0	0	1	0.712025	2.47253
38905975	0	85	0	1	1	0	0	0	0	0	62.2	41.3	1	0	0	0	0	0	2017-12-31	42	0	0	0	0	0	0	0	0	0	0	0	0	0	0	1	0.709312	2.44012
38922397	0	78	1	0	1	1	0	0	0	0	71.1	69.4	1	0	0	0	0	0	2017-12-31	28	0	0	0	0	0	0	0	0	0	0	0	0	0	0	2	0.576441	1.36094
38955154	0	77	0	1	1	0	0	0	0	0	73.3	58.7	1	0	0	0	0	0	2017-12-31	31	0	0	0	0	0	0	0	0	0	0	0	0	0	0	2	0.620101	1.63228
38958249	0	66	0	0	1	0	0	0	0	0	65.7	60.8	1	0	0	0	0	0	2017-12-31	40	0	0	0	0	0	0	0	0	0	0	0	0	0	0	1	0.630451	1.706
38988480	0	74	0	0	1	0	0	0	0	0	44.4	45.7	1	1	0	0	0	0	2017-12-31	38	0	0	0	0	0	0	0	0	0	0	0	0	0	0	1	0.57404	1.34764
39017255	0	46	0	0	1	0	0	0	0	0	66.8	90.8	0	1	0	0	0	0	2017-12-31	24	0	0	0	0	0	0	0	0	0	0	0	0	0	0	1	0.721919	2.59607
39158408	0	78	1	1	1	1	0	0	0	0	60.4	43.4	1	0	1	0	0	0	2017-12-31	33	0	0	0	0	0	0	0	0	0	0	0	0	0	0	2	0.655824	1.90549
39161789	0	63	0	1	1	0	0	0	0	0	37.7	36	1	1	0	1	1	0	2017-12-31	33	0	0	0	0	0	0	0	0	0	0	1	0	0	0	1	0.633854	1.73115
39335699	0	66	0	0	1	0	0	1	1	0	40	43.5	1	0	0	1	0	0	2017-12-31	28	0	0	0	0	0	0	0	0	0	0	0	0	0	0	1	0.66021	1.94299
39483363	0	80	0	1	1	0	0	0	0	0	66.6	64.4	1	1	0	0	0	0	2017-12-31	48	1	0	0	0	0	0	0	0	0	0	0	0	0	0	2	0.686164	2.18638
39544832	0	63	0	1	0	0	0	0	0	0	56.8	4.5	1	0	0	0	0	0	2017-12-31	35	0	0	0	0	0	0	0	0	0	0	0	0	0	0	2	0.81571	4.42624
39547694	0	87	1	1	1	0	0	0	0	0	74.1	38.7	1	0	0	0	0	0	2017-12-31	25	0	0	0	0	0	0	0	0	0	0	0	0	0	0	1	0.684758	2.17217
39548430	0	69	0	0	1	0	0	1	1	1	80.9	133.7	1	0	1	0	0	0	2017-12-31	36	0	0	0	0	0	0	0	0	0	0	0	0	0	0	2	0.710955	2.45967
39649638	0	52	1	0	0	0	0	0	0	0	57.9	129.7	0	0	0	0	0	0	2017-12-31	39	1	0	0	0	0	0	0	0	0	0	0	0	0	0	2	0.778393	3.51249
39695375	0	75	0	1	1	0	0	0	0	0	72.3	42.4	1	1	0	0	0	0	2017-12-31	27	0	0	0	0	0	0	0	0	0	0	0	0	0	0	1	0.620101	1.63228
39700572	0	62	0	1	1	0	1	0	0	0	27.2	75.7	1	0	0	0	0	0	2017-12-31	39	1	0	0	0	0	0	0	0	0	0	0	0	0	0	1	0.768947	3.32801
39712062	0	62	0	0	1	0	0	0	0	0	51.1	67.8	1	0	1	0	0	0	2017-12-31	45	0	0	0	0	0	0	0	0	0	0	0	0	0	0	2	0.733112	2.74689
39769163	0	59	0	0	1	0	0	0	0	0	51.6	68.5	1	0	0	0	0	0	2017-12-31	30	0	0	0	0	0	0	0	0	0	0	0	0	0	0	2	0.657916	1.92325
39785503	0	35	1	0	0	0	0	0	0	0	73.1	56.2	0	0	0	0	0	0	2017-12-31	26	1	0	0	0	0	0	0	0	0	0	0	0	0	0	1	0.701243	2.3472
39790046	0	67	0	1	1	1	0	0	0	0	60.6	66.8	1	0	0	0	0	0	2017-03-27	14	0	0	0	0	0	0	0	0	0	0	1	0	0	1	2	0.707122	2.41439
39950679	0	72	1	1	1	1	0	0	0	0	58.9	70.7	0	1	1	0	1	1	2017-12-31	48	0	0	0	0	0	0	0	0	0	0	0	0	0	0	2	0.705983	2.40117
40021344	0	77	0	0	0	0	0	0	0	0	60.7	58.7	1	0	0	0	0	0	2017-12-31	26	0	0	0	0	0	0	0	0	0	0	0	0	0	0	1	0.648113	1.84182
40061115	0	85	1	0	0	0	0	0	0	0	70.4	42.7	1	1	1	0	0	0	2017-12-31	49	0	0	0	0	0	0	0	0	0	0	0	0	0	0	2	0.611759	1.57572
40109655	0	67	0	0	1	0	0	0	0	0	71.8	60.4	1	0	0	0	0	0	2017-11-09	22	0	0	0	0	0	0	0	0	1	1	0	0	0	0	2	0.550623	1.2253
40152974	0	85	1	1	1	1	1	1	1	0	62.9	59.5	1	1	1	0	0	0	2017-12-31	37	0	0	0	0	0	0	0	0	0	0	1	0	0	0	2	0.88018	7.34585
40237485	0	67	1	0	0	0	0	0	0	0	59.2	83.5	0	1	1	0	0	0	2017-12-31	22	0	0	0	0	0	0	0	0	0	0	0	0	0	0	1	0.697723	2.30822
40331216	0	93	1	0	1	1	0	1	1	0	61.2	78.2	1	1	1	0	0	1	2017-12-31	44	0	0	0	0	0	0	0	0	0	0	1	0	0	0	1	0.803306	4.08405
40332996	0	63	0	1	1	1	0	0	0	0	59.9	114.7	1	1	0	0	0	0	2017-12-31	30	0	0	0	0	0	0	0	0	0	0	0	0	0	0	1	0.786053	3.67405
40369771	0	82	1	1	1	1	0	0	1	0	64.4	39.9	0	1	0	0	0	0	2017-12-31	22	1	0	0	0	0	0	0	0	0	0	1	0	0	0	1	0.78757	3.70743
40379603	0	80	0	0	1	0	0	0	0	0	66.1	64.4	0	0	0	0	0	0	2017-12-31	40	0	0	0	0	0	0	0	0	0	0	0	0	0	0	2	0.644559	1.81341
40420028	0	88	1	1	1	0	0	0	0	1	59	30.5	0	0	0	0	0	0	2015-02-23	13	1	0	0	0	0	0	0	0	1	0	1	0	1	1	2	0.708179	2.42675
40521573	0	73	0	1	1	0	0	0	0	0	59.7	65.6	1	1	1	0	0	0	2017-12-31	23	0	0	0	0	0	0	0	0	0	0	0	0	0	0	1	0.696782	2.29796
40619969	0	99	1	1	0	0	0	0	0	0	53.9	37.7	1	0	0	0	0	0	2017-12-31	22	1	0	0	0	0	0	0	0	0	0	1	0	0	0	1	0.736758	2.79879
40716729	0	85	0	1	1	0	1	0	0	0	64.8	63.6	1	1	0	0	0	0	2017-12-31	36	0	0	0	0	0	0	0	0	0	0	0	0	0	0	1	0.824282	4.69094
40723486	0	77	0	0	1	1	0	0	0	0	58.9	65.1	0	0	0	0	0	0	2017-12-31	45	0	0	0	0	0	0	0	0	0	0	0	0	0	0	2	0.60456	1.52883
41009089	0	77	0	0	0	0	1	1	1	0	56.4	68.8	0	0	1	0	0	0	2017-12-31	40	1	0	0	0	0	0	0	0	0	0	0	0	0	0	2	0.836199	5.10498
41141627	0	77	0	0	1	1	1	1	1	1	70	39.2	0	0	0	0	0	0	2017-12-31	38	0	0	0	0	0	0	0	0	0	0	0	0	0	0	1	0.74641	2.94337
41279013	0	63	1	0	1	1	0	0	0	0	68.7	101	0	0	0	0	0	0	2017-12-31	24	0	0	0	0	0	0	0	0	0	0	0	0	0	0	2	0.730652	2.71267
41317886	0	82	0	0	1	0	1	0	0	0	54.8	64.1	0	0	0	0	0	0	2017-12-31	25	0	0	0	0	0	0	0	0	0	0	0	0	0	0	1	0.733606	2.75383
41399246	0	71	1	0	1	0	0	1	1	0	57	98.7	0	1	0	0	0	0	2016-03-18	14	0	0	0	0	0	0	0	0	0	0	0	0	0	1	1	0.732112	2.73291
41649236	0	84	1	1	1	0	0	0	0	0	66.9	117.6	1	0	0	0	0	0	2017-12-31	45	1	0	1	0	0	0	0	0	0	0	0	0	0	0	2	0.68498	2.17441
41671264	0	62	0	0	1	0	0	0	0	1	54.9	32.2	1	1	1	0	0	1	2017-12-31	31	0	0	0	0	0	0	0	0	0	0	0	0	0	0	1	0.589463	1.43584
41833559	0	91	1	0	1	0	0	1	1	0	78.2	99.4	1	1	1	0	0	0	2017-12-31	26	0	0	0	0	0	0	0	0	0	0	1	0	0	0	1	0.776751	3.47931
41917335	0	74	0	1	1	1	0	0	0	0	64.2	59.4	1	0	0	1	0	1	2017-12-31	41	0	0	0	0	0	0	0	0	0	0	0	0	0	0	1	0.643176	1.8025
41926518	0	70	1	0	1	0	0	0	0	0	51	27.1	1	1	0	0	0	0	2017-12-31	21	0	0	0	0	0	0	0	0	0	0	0	0	0	0	1	0.572696	1.34026
41947743	0	81	0	0	0	1	1	1	1	0	42.7	92.8	0	0	1	0	0	0	2017-08-03	43	0	0	0	1	0	0	0	1	1	0	0	0	0	1	2	0.835523	5.07988
42120271	0	64	1	0	1	0	0	0	0	0	59	84.3	1	0	1	0	0	0	2017-12-31	47	0	0	0	0	0	0	0	0	0	0	0	0	0	0	2	0.742564	2.88445
42173392	0	81	0	1	1	0	0	1	1	0	57.9	53	1	0	0	0	0	0	2017-12-31	35	0	0	0	1	0	0	0	1	1	0	1	0	0	0	2	0.785438	3.66067
42315750	0	78	1	0	1	1	0	1	1	0	75.4	81	1	0	1	0	0	0	2017-12-31	29	0	0	0	0	0	0	0	0	0	0	0	0	0	0	1	0.732044	2.73196
42336836	0	58	1	0	1	0	0	0	0	0	65	102.8	1	1	1	0	0	0	2017-12-31	28	0	0	0	0	0	0	0	0	0	0	0	0	0	0	1	0.732036	2.73185
42385002	0	77	1	1	1	0	0	0	0	0	57.2	54.7	1	1	0	0	0	0	2017-12-31	21	0	0	0	0	0	0	0	0	0	0	0	0	0	0	1	0.644583	1.8136
42667235	0	54	0	1	0	0	0	0	0	0	50.8	100.7	0	1	1	0	0	0	2017-12-31	24	0	0	0	0	0	0	0	0	0	0	0	0	0	0	2	0.848831	5.61513
42793841	0	80	1	0	1	0	0	0	0	0	68.9	76.7	1	1	0	0	0	0	2017-12-31	24	0	0	0	0	0	0	0	0	0	0	0	0	0	0	1	0.564329	1.29531
42990556	0	65	0	0	1	1	0	1	1	0	27	47	1	0	1	0	0	0	2017-12-31	31	0	0	0	0	0	0	0	0	0	0	0	0	0	0	2	0.671209	2.04144
43114806	0	71	1	0	1	1	0	0	0	0	68	70.7	1	1	1	0	0	0	2017-12-31	21	0	0	0	0	0	0	0	0	0	0	0	0	0	0	2	0.561468	1.28034
43174320	0	61	1	1	1	0	0	0	0	0	71.5	63.7	1	1	1	0	0	0	2017-12-31	27	0	0	0	0	0	0	0	0	0	0	0	0	0	0	1	0.812526	4.33408
43347970	0	66	0	0	1	0	0	0	0	0	65.4	69.1	1	0	0	0	0	0	2017-12-31	21	0	0	0	0	0	0	0	0	0	0	0	0	0	0	1	0.550623	1.2253
43477924	0	81	0	0	1	1	0	1	1	0	53.6	129.5	1	0	1	0	0	0	2015-04-08	8	0	0	0	0	0	0	0	0	0	0	1	0	0	1	2	0.744023	2.9066
43479315	0	76	0	0	1	0	1	0	0	0	80.2	42.3	0	0	0	0	0	0	2015-10-01	8	0	0	0	0	0	0	0	0	0	0	0	0	0	1	1	0.582559	1.39555
43609790	0	53	1	1	0	0	0	1	1	1	42.9	87.6	0	0	0	0	0	0	2017-12-31	39	0	0	0	0	0	0	0	0	0	0	0	0	0	0	2	0.849335	5.63725
43779206	0	25	0	0	0	0	0	0	0	1	74.2	102.7	0	0	0	0	0	0	2017-12-31	38	0	0	0	0	0	0	0	0	0	0	0	0	0	0	1	0.688804	2.21341
43794157	0	76	0	0	1	0	0	0	0	0	52.2	59.4	0	0	0	0	0	0	2017-12-31	38	0	0	0	0	0	0	0	0	0	0	0	0	0	0	1	0.588897	1.43248
43977313	0	75	1	1	1	1	0	1	1	0	66.7	48.4	1	0	0	0	0	0	2014-05-03	6	0	0	0	0	0	0	0	0	1	0	1	0	1	1	2	0.77395	3.4238
45410226	0	37	0	1	0	0	0	0	0	0	56	108.1	1	1	0	0	0	0	2017-12-31	48	0	0	0	0	0	0	0	0	0	0	0	0	0	0	2	0.855675	5.92879
45453453	0	85	1	0	0	1	0	0	0	0	58.8	39	0	1	0	0	0	0	2017-12-31	32	0	0	0	0	0	0	0	0	0	0	0	0	0	0	1	0.649073	1.8496
45977919	0	72	0	0	1	1	0	0	0	0	68.4	63.1	1	0	0	0	0	0	2016-01-03	4	0	0	0	0	0	0	0	0	0	0	0	0	0	1	1	0.56282	1.28739
46098309	0	81	0	0	1	0	0	0	0	0	65.4	71.5	1	0	0	0	0	0	2017-12-31	62	0	0	0	0	0	0	0	0	0	0	0	0	0	0	1	0.565679	1.30245
46140720	0	78	0	0	1	0	0	0	0	0	60.7	93.7	1	1	0	0	0	0	2017-12-31	37	0	0	0	0	0	0	0	0	0	0	0	0	0	0	1	0.592684	1.4551
46165084	0	68	0	0	1	1	0	1	1	0	58	66.6	1	0	0	0	0	0	2017-12-31	45	0	0	0	0	0	0	0	0	0	0	0	0	0	0	2	0.742745	2.88719
46169335	0	86	1	0	1	0	0	0	0	0	66.6	117.1	0	1	0	0	0	0	2016-02-24	28	0	0	0	0	0	0	0	0	0	0	0	0	0	1	1	0.634134	1.73324
46208437	0	67	0	1	1	1	1	1	1	0	42.3	96.4	0	0	0	0	0	0	2017-12-31	39	0	0	0	0	0	0	0	0	0	0	0	0	0	0	2	0.868212	6.58797
46357794	0	87	1	0	1	1	0	0	0	1	55.7	42.5	0	0	0	0	0	0	2017-12-31	39	0	0	0	0	0	0	0	0	0	0	0	0	0	0	1	0.602999	1.51889
46617925	0	75	1	1	0	0	0	0	0	0	61.7	70.1	0	1	0	0	0	0	2017-12-31	47	0	0	0	0	0	0	0	0	0	0	0	0	0	0	2	0.747359	2.95818
46623759	0	63	1	1	1	1	1	1	1	0	65.3	84.6	0	0	0	0	0	0	2017-12-31	36	0	0	0	0	0	0	0	0	0	0	1	0	0	0	2	0.868376	6.59741
46932149	0	73	0	0	0	1	0	0	0	0	66	76.8	0	0	0	0	0	0	2017-12-31	22	0	0	0	0	0	0	0	0	0	0	0	0	0	0	2	0.685802	2.18271
47182209	0	75	1	1	1	0	0	1	1	0	68.7	70.1	0	0	1	0	0	0	2017-12-31	47	0	0	0	0	0	0	0	0	0	0	0	0	0	0	2	0.813603	4.3649
47238808	0	68	0	0	0	0	0	0	0	0	73.6	74.5	0	0	1	0	0	0	2017-12-31	42	0	0	0	0	0	0	0	0	0	0	0	0	0	0	2	0.675055	2.07745
47280812	0	70	0	0	1	0	0	0	0	0	62.8	54.6	1	0	0	0	0	0	2017-12-31	40	1	0	0	0	0	0	0	0	0	0	0	0	0	0	1	0.587274	1.42292
47507972	0	69	0	0	1	1	1	1	0	0	59	133.7	0	0	0	0	0	0	2015-08-29	15	0	0	0	0	0	0	0	0	0	0	0	0	0	1	2	0.680485	2.12974
47532873	0	79	0	0	1	0	0	0	0	0	64.9	58.4	1	0	0	0	0	0	2017-12-31	44	0	0	0	0	0	0	0	0	0	0	0	0	0	0	1	0.520689	1.08633
47546049	0	62	1	1	1	0	0	0	0	0	65.8	101.3	1	0	0	0	0	0	2017-12-31	21	0	0	0	0	0	0	0	0	0	0	0	0	0	0	1	0.812526	4.33408
47611999	0	53	0	0	0	1	0	0	0	0	57.9	101.1	0	0	0	0	0	0	2017-12-31	26	0	0	0	0	0	0	0	0	0	0	0	0	0	0	1	0.787721	3.71079
47632957	0	79	1	1	1	1	0	0	0	0	54.9	47.9	1	1	0	0	0	0	2017-12-31	21	0	0	0	0	0	0	0	0	0	0	1	0	0	0	1	0.643453	1.80468
47661890	0	69	0	0	1	1	0	0	0	0	53	83.6	1	1	0	0	0	0	2017-12-31	32	0	0	0	0	0	0	0	0	0	0	0	0	0	0	2	0.576663	1.36218
47725232	0	83	1	0	1	0	0	0	0	0	63	68.5	0	0	0	0	0	0	2017-12-31	42	1	0	0	0	0	0	0	0	0	0	0	0	0	0	2	0.591358	1.44713
47770904	0	65	0	0	1	1	0	0	0	0	60.3	75	1	1	1	1	0	1	2017-12-31	48	0	0	0	0	0	0	0	0	0	0	0	0	0	0	2	0.589874	1.43827
47887189	0	88	1	1	1	0	0	0	0	0	70.3	67.7	1	1	0	0	0	0	2017-12-31	23	0	0	0	0	0	0	0	0	0	0	0	0	0	1	1	0.744216	2.90954
47918875	0	56	0	1	1	1	1	0	0	1	57.4	62.6	0	0	0	0	0	0	2017-12-31	21	0	0	0	0	0	0	0	0	0	0	0	0	0	0	2	0.78687	3.69196
47924741	0	64	0	1	0	1	0	0	0	0	46.2	61	1	1	0	0	0	0	2017-12-31	45	0	0	0	0	0	0	0	0	0	0	0	0	0	0	2	0.855065	5.89964
48002695	0	72	1	1	1	1	0	0	0	0	54.4	82.4	1	1	1	0	0	0	2017-12-31	45	0	0	0	0	0	0	0	0	0	0	0	0	0	0	2	0.694576	2.27413
48062206	0	70	1	0	1	0	0	0	0	0	74.5	70.9	1	0	0	0	0	0	2017-12-31	28	0	0	0	0	0	0	0	0	0	0	0	0	0	0	2	0.62917	1.69666
48067560	0	61	0	0	1	1	0	0	0	0	55.4	114.6	1	1	0	0	0	0	2017-12-31	25	0	0	0	0	0	0	0	0	0	0	0	0	0	0	2	0.752921	3.0473
48084215	0	64	1	0	1	0	0	0	0	0	73.6	100.6	1	0	0	0	0	0	2017-12-31	23	0	0	0	0	0	0	0	0	0	0	0	0	0	0	1	0.64966	1.85437
48107484	0	77	1	0	0	1	1	1	1	0	52.6	81.1	0	0	0	1	0	1	2017-12-31	29	0	0	0	0	0	0	0	0	0	0	0	0	0	0	1	0.834767	5.05206
48147859	0	84	1	0	0	1	1	0	0	0	64.7	95.1	0	0	1	0	0	0	2018-01-21	38	0	0	0	0	0	0	0	0	0	0	0	0	0	1	2	0.726575	2.6573
48176327	0	68	0	0	1	0	0	1	1	0	63	66.6	0	0	0	0	0	0	2017-12-31	36	0	0	0	0	0	0	0	0	0	0	0	0	0	0	2	0.733188	2.74796
48313421	0	90	1	0	1	1	0	0	0	0	60.3	68.4	1	1	1	0	1	1	2017-12-31	24	0	0	0	0	0	0	0	0	0	0	0	0	0	0	1	0.670456	2.0345
48492696	0	72	0	0	0	0	0	0	0	0	58.8	132.4	0	1	0	0	0	0	2017-12-31	29	1	0	1	0	0	0	0	0	0	0	0	0	0	0	1	0.69888	2.32093
48546026	0	76	0	0	1	0	0	0	0	0	63.1	49.4	0	0	0	0	0	0	2017-12-31	28	0	0	0	0	0	0	0	0	0	0	0	0	0	0	1	0.60199	1.5125
48599178	0	51	1	0	0	0	1	0	0	0	65.8	105.5	0	0	0	0	0	0	2015-07-31	9	1	0	0	0	0	0	0	0	0	0	0	0	0	1	1	0.759576	3.15933
48643046	0	66	0	0	1	1	0	0	0	0	65.1	96.7	1	0	0	0	0	0	2017-12-31	36	0	0	0	0	0	0	0	0	0	0	0	0	0	0	2	0.56282	1.28739
48708248	0	75	1	0	0	0	0	0	0	0	52.7	77.7	0	0	0	0	0	0	2017-12-31	23	0	0	0	0	0	0	0	0	0	0	0	0	0	0	1	0.699134	2.32374
48809779	0	66	0	1	1	1	0	0	0	0	63.2	84.3	1	1	0	0	0	0	2017-12-31	33	0	0	0	0	0	0	0	0	0	0	0	0	0	0	2	0.707122	2.41439
48882777	0	67	0	0	1	0	0	0	0	0	76.2	50.4	0	1	0	0	0	0	2017-12-31	33	1	0	0	0	0	0	0	0	0	0	0	0	0	0	2	0.560177	1.27364
48887444	0	78	1	1	0	0	0	0	0	0	52.3	43.4	1	1	1	0	0	0	2017-12-31	33	0	0	0	0	0	0	0	0	0	0	0	0	0	0	1	0.676547	2.09164
48897147	0	82	1	1	1	0	0	0	0	0	66.2	68.7	1	1	0	0	0	0	2017-12-31	33	0	0	0	0	0	0	0	0	0	0	0	0	0	0	2	0.68498	2.17441
48897918	0	70	0	1	1	1	0	0	0	0	47.8	54.6	1	1	0	0	0	0	2017-12-31	27	0	0	0	0	0	0	0	0	0	0	0	0	0	0	2	0.630607	1.70714
48912707	0	75	1	0	0	0	0	0	0	0	57.5	39.9	1	1	1	0	0	0	2017-12-31	33	0	0	0	0	0	0	0	0	0	0	0	0	0	0	2	0.646859	1.83173
48921393	0	89	1	0	1	0	0	0	0	0	71.3	38.6	0	0	0	0	0	0	2015-04-03	3	0	0	0	0	0	0	0	0	0	0	0	0	0	1	1	0.564076	1.29398
48922313	0	60	0	0	1	0	0	1	1	0	69.9	115.1	1	0	1	0	0	0	2017-12-31	32	0	0	0	0	0	0	0	0	0	0	0	0	0	0	2	0.784889	3.64876
48942382	0	44	0	0	0	0	0	0	0	0	68.4	81.2	0	0	0	0	0	0	2017-12-31	33	0	0	0	0	0	0	0	0	0	0	0	0	0	0	1	0.759691	3.16132
48975118	0	60	1	0	1	1	0	1	1	0	70.7	85.4	0	1	1	0	0	0	2017-12-31	29	0	0	0	0	0	0	0	0	0	0	0	0	0	0	1	0.732503	2.73836
48991718	0	64	0	0	1	1	0	0	0	0	54.5	12	0	0	0	0	0	0	2015-07-18	6	1	0	0	0	0	0	0	0	0	0	0	0	0	1	1	0.607464	1.54754
49034582	0	76	0	0	1	1	0	0	0	0	54.3	42.2	1	0	0	0	0	0	2017-12-31	31	0	0	0	0	0	0	0	0	0	0	0	0	0	0	1	0.519458	1.08098
49179111	0	72	0	1	1	1	0	1	1	0	49.7	46	1	1	1	0	0	0	2017-12-31	29	0	0	0	0	0	0	0	0	0	0	0	0	0	0	1	0.774109	3.42691
49238862	0	70	0	1	1	0	0	0	0	0	58.6	59.9	1	0	0	0	0	0	2017-12-31	31	0	0	0	0	0	0	0	0	0	0	0	0	0	0	2	0.631754	1.71558
49275395	0	72	1	0	1	0	0	0	0	0	68.9	98.3	1	0	0	0	0	0	2017-12-31	30	0	0	0	0	0	0	0	0	0	0	0	0	0	0	1	0.62917	1.69666
49401547	0	59	0	0	1	0	0	0	0	0	69.4	51.9	1	1	0	0	0	0	2017-12-31	28	0	0	0	0	0	0	0	0	0	0	0	0	0	0	2	0.659648	1.93814
49471431	0	72	0	0	0	0	0	0	0	0	53.2	58.9	0	0	0	0	0	0	2016-08-19	5	0	0	0	0	0	0	0	0	0	0	0	0	0	1	1	0.621364	1.64106
49526683	0	74	0	0	1	0	0	1	1	0	55.2	59.2	0	0	1	0	0	0	2017-08-10	23	1	0	1	0	0	0	0	0	0	0	0	0	0	1	2	0.672296	2.05153
49536713	0	84	1	0	1	1	0	1	1	0	63	73.6	1	0	1	0	0	0	2017-12-31	26	0	0	0	0	0	0	0	0	0	0	0	0	0	0	2	0.753218	3.05215
49681156	0	76	1	1	1	0	0	0	0	0	50	60.9	1	0	0	0	0	0	2017-12-31	24	0	0	0	0	0	0	0	0	0	0	0	0	0	0	2	0.697037	2.30073
49724825	0	64	0	1	1	0	0	0	0	0	64.1	84.9	0	0	0	0	0	0	2017-12-31	28	0	0	0	0	0	0	0	0	0	0	0	0	0	0	1	0.829605	4.86872
49751926	0	91	0	1	1	0	0	1	1	0	62.7	105.8	1	1	0	0	0	0	2016-11-16	14	1	0	0	0	0	0	0	0	0	0	0	0	0	1	1	0.867744	6.56109
50104282	0	82	0	1	1	0	1	0	0	0	53	45.9	1	0	0	0	0	0	2017-12-31	23	0	0	0	0	0	0	0	0	0	0	0	0	0	0	1	0.712542	2.47877
50118552	0	96	0	1	1	1	1	1	1	0	53.9	40.3	0	1	0	0	0	0	2016-02-06	4	0	0	0	0	0	0	0	0	0	0	0	0	0	1	2	0.87493	6.99553
50128762	0	78	1	0	0	0	0	1	1	0	70.2	35.2	0	1	0	0	0	0	2017-12-31	22	1	0	1	0	0	0	0	0	0	0	0	0	0	0	1	0.702725	2.36389
59086987	0	78	1	1	1	0	0	0	0	0	32.8	59	1	1	0	0	0	0	2017-12-31	18	1	0	0	0	0	0	0	0	0	0	0	0	0	0	2	0.632035	1.71765
60003982	0	74	1	0	1	1	0	0	0	0	74.2	74.7	1	1	0	0	0	0	2017-12-31	32	0	0	0	0	0	0	0	0	0	0	0	0	0	0	2	0.561468	1.28034
60010007	0	83	0	1	1	0	0	0	0	0	69	61.5	1	0	0	0	0	0	2017-12-31	40	0	0	0	0	0	0	0	0	0	0	0	0	0	0	1	0.686164	2.18638
60014667	0	72	0	0	1	0	0	0	0	0	60	57.9	1	0	1	0	0	0	2017-12-31	46	0	0	0	0	0	0	0	0	0	0	0	0	0	0	2	0.505436	1.02198
60015941	0	75	1	1	0	0	0	0	0	0	65.1	57.4	0	0	0	0	0	0	2017-12-31	43	0	0	0	0	0	0	0	0	0	0	0	0	0	0	1	0.664068	1.97679
60067622	0	78	1	0	1	1	0	0	0	0	72.7	86	1	0	0	0	1	1	2017-12-31	34	0	0	0	0	0	0	0	0	0	0	0	0	0	0	2	0.576441	1.36094
60071121	0	84	0	0	1	1	0	0	0	0	52	85.3	1	0	0	0	0	0	2015-10-08	3	0	0	0	0	0	0	0	0	1	1	1	0	0	0	1	0.591494	1.44794
60111101	0	51	0	0	1	0	0	0	0	0	58.4	61.9	1	0	1	0	0	0	2017-12-31	41	0	0	0	0	0	0	0	0	0	0	0	0	0	0	2	0.743612	2.90034
60125339	0	89	0	1	1	0	0	1	1	0	59.6	50.7	0	0	0	0	0	0	2017-12-31	27	0	0	0	0	0	0	0	0	0	0	0	0	0	0	1	0.830459	4.89829
60215765	0	60	0	1	0	0	0	0	0	0	14.8	81	1	0	0	1	0	1	2017-12-31	29	0	0	0	0	0	0	0	0	0	0	1	0	0	0	2	0.79722	3.93146
60250390	0	74	1	0	1	1	0	0	0	0	71	128.2	1	0	0	0	0	0	2017-12-31	32	1	0	1	0	0	0	0	0	0	0	0	0	0	0	2	0.561468	1.28034
60274627	0	74	0	0	1	0	0	0	0	0	58.3	57.4	1	0	0	0	0	0	2017-12-31	41	1	0	0	0	0	0	0	0	0	0	0	0	0	0	2	0.587274	1.42292
60304626	0	74	1	0	1	0	0	0	0	0	65.4	57.8	1	0	0	0	0	0	2017-12-31	34	0	0	0	0	0	0	0	0	0	0	0	0	0	0	1	0.476374	0.90976
60319954	0	63	0	1	1	0	0	0	0	0	52.1	71.9	1	0	0	0	0	0	2017-12-31	36	0	0	0	0	0	0	0	0	0	0	0	0	0	0	2	0.76351	3.22851
60325771	0	88	1	0	1	1	0	0	0	0	60	34.8	0	0	0	0	0	0	2017-12-31	25	0	0	0	0	0	0	0	0	0	0	0	0	0	0	1	0.602999	1.51889
60347877	0	88	1	1	1	0	0	0	0	0	50.2	71.9	1	0	0	0	0	0	2017-12-31	43	0	0	0	0	0	0	0	0	0	0	0	0	0	0	1	0.754817	3.07858
60363224	0	63	0	1	1	1	0	0	0	0	59.9	72.1	1	1	1	0	0	0	2017-12-31	41	0	0	0	0	0	0	0	0	0	0	0	0	0	0	2	0.836479	5.11541
60378538	0	88	0	0	0	0	0	0	0	0	62	67.2	0	0	0	0	0	0	2017-12-31	34	1	0	0	0	0	0	0	0	0	0	0	0	0	0	1	0.767503	3.30113
60429026	0	80	1	0	0	0	0	0	0	0	69	73.5	0	0	0	0	0	0	2017-12-31	37	0	0	0	0	0	0	0	0	0	0	0	0	0	0	1	0.687123	2.19615
60434149	0	79	1	1	1	1	0	0	0	0	58.3	73.5	0	0	1	0	0	0	2017-12-31	34	0	0	0	0	0	0	0	0	0	0	0	0	0	0	1	0.718496	2.55234
60442277	0	90	0	0	1	0	0	0	0	0	62	55.1	1	0	1	0	0	0	2017-12-31	41	0	0	0	0	0	0	0	0	0	0	1	0	0	0	1	0.669297	2.02386
60492147	0	83	1	0	1	0	0	0	0	0	70	63.7	1	0	0	0	0	0	2017-12-31	38	0	0	0	0	0	0	0	0	0	0	0	0	0	0	1	0.564329	1.29531
60560019	0	83	0	0	1	1	0	0	0	0	67.8	68.1	1	1	0	0	0	0	2017-12-31	23	0	0	0	0	0	0	0	0	0	0	0	0	0	0	1	0.577781	1.36844
60607442	0	88	1	1	1	0	0	0	0	0	58	124.1	1	0	1	0	0	0	2017-12-31	35	0	0	0	0	0	0	0	0	0	0	0	0	0	0	1	0.764737	3.25055
60624048	0	80	0	0	1	1	0	1	0	0	55.9	51.8	0	1	1	0	0	0	2017-12-31	24	0	0	0	0	0	0	0	0	0	0	0	0	0	0	1	0.540777	1.17759
60646200	0	92	0	0	0	0	0	1	0	0	55	48.2	0	0	0	0	0	0	2017-12-31	23	0	0	0	0	0	0	0	0	0	0	0	0	0	0	1	0.633652	1.72965
60652145	0	68	1	0	1	1	0	0	0	0	60	92.3	1	0	1	0	0	0	2017-12-31	24	0	0	0	0	0	0	0	0	0	0	0	0	0	0	1	0.588545	1.4304
60653269	0	81	1	0	1	0	0	0	0	0	67.6	85.4	1	0	0	0	0	0	2017-12-31	26	0	0	0	0	0	0	0	0	0	0	0	0	0	0	1	0.564329	1.29531
60670216	0	77	1	1	1	0	0	0	0	0	74.4	35.8	1	0	0	0	0	0	2017-12-31	39	0	0	0	0	0	0	0	0	0	0	0	0	0	0	1	0.618806	1.62334
60742477	0	79	1	1	1	0	0	0	0	0	53.7	38.5	1	0	0	0	0	0	2017-12-31	43	0	0	0	0	0	0	0	0	0	0	0	0	0	0	1	0.632035	1.71765
60772229	0	84	1	0	1	0	0	0	0	0	59	85	1	0	1	0	0	0	2017-12-31	33	0	0	0	0	0	0	0	0	0	0	1	0	0	0	1	0.591358	1.44713
60776303	0	73	0	1	1	0	0	0	0	0	52.1	69.8	0	1	1	0	0	0	2017-12-31	45	0	0	0	0	0	0	0	0	0	0	0	0	0	0	2	0.751873	3.03019
60926733	0	96	1	0	1	0	0	0	0	0	61	44.3	1	0	1	0	0	0	2015-12-27	23	0	0	0	1	0	0	0	1	1	0	0	0	0	1	1	0.591109	1.44564
60971054	0	61	1	0	1	0	0	0	0	0	68	82.9	0	0	0	0	0	0	2017-12-31	43	0	0	0	0	0	0	0	0	0	0	0	0	0	0	1	0.643836	1.8077
61062692	0	67	1	1	1	0	0	0	0	0	67.3	88.8	1	0	0	0	0	0	2017-12-31	33	0	0	0	0	0	0	0	0	0	0	0	0	0	0	1	0.671659	2.04562
61066769	0	79	1	0	1	0	0	0	0	0	57.6	126.9	0	1	1	0	0	0	2017-12-31	38	0	0	0	0	0	0	0	0	0	0	0	0	0	0	1	0.591358	1.44713
61083112	0	80	1	1	1	1	0	0	0	0	60.2	85.6	1	0	1	1	0	1	2017-12-31	42	0	0	0	0	0	0	0	0	0	0	0	0	0	0	1	0.718496	2.55234
61103550	0	82	1	1	0	0	0	0	0	0	42	56.4	0	0	0	0	0	0	2017-12-31	25	0	0	0	0	0	0	0	0	0	0	0	0	0	0	1	0.676547	2.09164
61109990	0	88	0	0	1	0	0	0	0	0	56	97.1	1	0	0	0	0	0	2017-12-31	39	0	0	0	0	0	0	0	0	0	0	0	0	0	0	2	0.730523	2.71089
61117639	0	42	1	0	1	0	0	0	0	0	63	117.2	1	1	0	0	0	0	2017-12-31	50	0	0	0	0	0	0	0	0	0	0	0	0	0	0	2	0.742564	2.88445
61211415	0	81	1	0	1	0	0	1	1	0	56.1	102.1	1	0	0	0	0	0	2017-12-31	47	0	0	0	1	0	0	0	1	1	0	0	0	0	0	2	0.743916	2.90496
61237317	0	75	1	0	1	1	0	0	0	0	50.5	38.9	1	1	1	0	0	0	2017-12-31	35	0	0	0	0	0	0	0	0	0	0	0	0	0	0	1	0.518087	1.07506
61237799	0	84	0	1	1	1	0	0	0	0	40.3	67.8	1	0	0	0	0	0	2017-12-31	43	0	0	0	0	0	0	0	0	0	0	0	0	0	0	1	0.708507	2.43062
61341785	0	93	1	1	1	0	0	1	1	0	34.2	40.7	1	0	0	0	0	0	2017-12-31	49	0	0	0	0	0	0	0	0	0	0	1	0	0	0	2	0.821865	4.61373
61504316	0	70	0	1	1	0	0	0	0	0	59	88.6	1	0	0	0	0	0	2017-12-31	31	1	0	0	0	0	0	0	0	0	0	0	0	0	0	1	0.761874	3.19946
61564007	0	81	0	0	1	0	0	0	0	0	66.3	61.9	1	0	0	1	0	1	2017-12-31	39	0	0	0	0	0	0	0	0	0	0	0	0	0	0	1	0.565679	1.30245
61637271	0	60	0	0	1	0	0	0	0	1	59	72.6	0	1	0	0	0	0	2017-12-31	25	0	0	0	0	0	0	0	0	0	0	0	0	0	0	2	0.670042	2.03069
61695113	0	64	1	0	1	0	0	0	0	0	62.2	76.8	0	0	0	0	0	0	2017-12-31	31	0	0	0	0	0	0	0	0	0	0	0	0	0	0	2	0.742564	2.88445
61841230	0	75	0	0	1	0	0	1	1	0	58.1	86.7	0	0	0	0	0	0	2017-06-05	16	0	0	0	0	0	0	0	0	0	0	0	0	0	1	2	0.744961	2.92096
61862274	0	76	1	0	1	0	0	0	0	0	57.9	57.3	1	0	1	0	0	0	2017-12-31	41	0	0	0	0	0	0	0	0	0	0	0	0	0	0	1	0.519318	1.08038
61903236	0	70	0	0	1	1	0	0	0	0	64.5	27.6	1	0	1	0	0	0	2017-12-31	22	0	0	0	0	0	0	0	0	0	0	0	0	0	0	1	0.599201	1.49501
61933224	0	77	1	0	1	1	0	0	0	0	60.6	33.2	1	0	0	1	0	1	2017-12-31	48	0	0	0	0	0	0	0	0	0	0	0	0	0	0	2	0.531642	1.13512
61961265	0	73	0	0	1	0	0	0	0	0	50	48.7	1	1	1	0	0	0	2017-12-31	27	0	0	0	0	0	0	0	0	0	0	0	0	0	0	1	0.491848	0.967916
62008939	0	93	1	0	1	0	0	0	0	0	60.6	28	1	1	0	0	0	0	2017-12-31	29	1	0	0	0	0	0	0	0	0	0	0	0	0	0	2	0.591109	1.44564
62030332	0	76	1	1	1	1	0	0	0	0	65	57.4	1	0	0	0	0	0	2017-12-31	47	0	0	0	0	0	0	0	0	0	0	0	0	0	0	1	0.643453	1.80468
62114569	0	86	1	0	1	1	0	0	0	0	69.5	55.9	1	0	0	0	0	0	2017-12-31	38	0	0	0	0	0	0	0	0	0	0	0	0	0	0	1	0.576189	1.35954
62119007	0	85	1	1	1	0	0	0	0	0	30.5	45.4	1	1	1	0	0	0	2017-12-31	26	0	0	0	0	0	0	0	0	0	0	0	0	0	0	1	0.696819	2.29836
62186011	0	76	1	1	1	0	0	0	0	0	63	68.7	1	1	0	0	1	1	2017-12-31	22	0	0	0	0	0	0	0	0	0	0	0	0	0	0	1	0.708391	2.42925
62241997	0	74	0	0	1	0	0	0	0	0	60.5	42.3	1	0	0	0	0	0	2017-12-31	26	0	0	0	0	0	0	0	0	0	0	0	0	0	0	1	0.587274	1.42292
62315094	0	91	0	1	1	0	0	1	1	0	64	60.3	1	0	0	0	0	0	2017-12-31	28	0	0	0	0	0	0	0	0	0	0	0	0	0	0	1	0.867744	6.56109
62327886	0	65	0	0	1	0	0	0	0	0	62	71.4	1	1	0	0	1	1	2017-12-31	30	0	0	0	0	0	0	0	0	0	0	0	0	0	0	2	0.577866	1.36891
62390945	0	69	1	1	1	1	0	0	0	0	32.5	75.6	1	1	0	0	0	0	2017-12-31	31	0	0	0	0	0	0	0	0	0	0	0	0	0	0	2	0.694576	2.27413
62458572	0	73	1	0	1	0	0	0	0	0	58	74.7	1	0	1	0	0	0	2015-12-28	5	0	0	0	1	0	0	0	1	1	0	0	0	1	1	1	0.576525	1.36142
62561086	0	94	1	1	1	1	0	0	0	0	56	158.2	1	0	0	0	0	0	2015-09-01	14	1	0	0	0	0	0	0	0	1	0	0	0	1	1	1	0.773512	3.41525
62634941	0	74	0	0	1	0	0	1	1	0	56	62.9	1	1	0	0	0	0	2017-12-31	32	0	0	0	0	0	0	0	0	0	0	0	0	0	0	2	0.733188	2.74796
62688211	0	57	0	0	1	1	0	1	1	0	53.4	81.8	1	0	0	0	0	0	2017-12-31	40	0	0	0	0	0	0	0	0	0	0	0	0	0	0	2	0.744468	2.91341
62761626	0	83	0	0	0	0	0	0	0	0	55.5	85.8	1	0	0	0	0	0	2017-12-31	25	0	0	0	0	0	0	0	0	0	0	0	0	0	0	1	0.639239	1.77192
62768826	0	71	0	1	1	0	0	0	0	0	50.8	45.6	1	1	0	0	0	0	2017-12-31	30	0	0	0	0	0	0	0	0	0	0	0	0	0	0	1	0.619021	1.62481
62804753	0	86	1	1	1	1	0	0	0	0	50	72.3	1	1	0	0	0	0	2017-12-31	35	0	0	0	0	0	0	0	0	0	0	0	0	0	0	1	0.763848	3.23457
62826397	0	83	1	0	1	0	0	0	0	0	67.2	85	1	0	0	0	0	0	2017-12-31	35	0	0	0	0	0	0	0	0	0	0	0	0	0	0	1	0.564329	1.29531
62859949	0	87	1	0	1	0	0	0	0	0	68.7	41.2	0	0	0	0	0	0	2016-01-27	2	0	0	0	0	0	0	0	0	1	0	0	0	1	1	1	0.564076	1.29398
62869673	0	82	1	1	1	0	0	0	0	0	56.9	45.7	1	1	0	0	0	0	2017-12-31	37	0	0	0	0	0	0	0	0	0	0	0	0	0	0	1	0.644583	1.8136
62888660	0	45	1	1	0	0	0	0	0	0	52.4	97.6	0	1	0	0	0	0	2017-12-31	29	0	0	0	0	0	0	0	0	0	0	0	0	0	0	2	0.848125	5.58437
63045203	0	85	0	1	1	0	0	0	0	0	51.2	75.5	1	0	0	0	0	0	2017-12-31	41	0	0	0	0	0	0	0	0	0	0	0	0	0	0	2	0.755832	3.09553
63076471	0	83	0	1	0	0	0	0	0	0	22.9	44.1	1	0	0	1	1	1	2017-12-31	41	0	0	0	0	0	0	0	0	0	0	1	0	0	0	1	0.677747	2.10315
63079962	0	75	0	1	1	0	0	0	0	0	70.6	87.3	0	0	0	0	0	0	2017-12-31	39	0	0	0	0	0	0	0	0	0	0	0	0	0	0	1	0.686164	2.18638
63157353	0	72	0	1	1	0	0	0	0	0	59.9	39.6	1	0	1	1	0	1	2017-12-31	29	0	0	0	0	0	0	0	0	0	0	0	0	0	0	1	0.704894	2.38861
63194091	0	77	0	1	1	0	0	0	0	0	66	36.7	1	1	1	0	0	0	2017-12-31	30	0	0	0	0	0	0	0	0	0	0	0	0	0	0	1	0.620101	1.63228
63214484	0	65	0	1	1	1	0	1	1	0	38	40.4	1	0	1	0	0	0	2017-12-31	46	0	0	0	0	0	0	0	0	0	0	0	0	0	0	1	0.774109	3.42691
63322356	0	64	0	1	0	0	0	0	0	0	48.5	80	1	0	0	0	0	0	2017-12-31	44	0	0	0	0	0	0	0	0	0	0	0	0	0	0	2	0.848831	5.61513
63371817	0	55	0	1	1	1	0	0	0	0	56	125	1	1	0	0	0	0	2017-12-31	34	0	0	0	0	0	0	0	0	0	0	0	0	0	0	2	0.720077	2.57241
63385021	0	76	1	1	1	0	0	0	0	0	52	42.3	0	0	0	0	0	0	2017-12-31	35	0	0	0	0	0	0	0	0	0	0	0	0	0	0	1	0.632035	1.71765
63410624	0	73	0	0	0	1	0	1	1	0	58.8	52.8	1	0	0	0	0	0	2017-12-31	42	0	0	0	0	0	0	0	0	0	0	0	0	0	0	1	0.724122	2.6248
63489758	0	90	1	1	1	0	0	0	0	0	72	34.6	1	0	0	0	0	0	2017-12-31	38	0	0	0	0	0	0	0	0	0	0	0	0	0	0	1	0.684758	2.17217
63494482	0	76	1	0	1	1	0	0	0	0	68.1	127.6	1	1	0	0	0	0	2017-12-31	41	0	0	0	0	0	0	0	0	0	0	0	0	0	0	1	0.576441	1.36094
63539240	0	51	1	0	1	0	0	0	0	0	59.2	93.9	1	1	1	0	0	0	2017-12-31	27	0	0	0	0	0	0	0	0	0	0	0	0	0	0	2	0.742564	2.88445
63541643	0	70	0	1	1	0	0	1	1	0	62.8	33.3	1	0	1	0	0	0	2017-12-31	36	0	0	0	0	0	0	0	0	0	0	0	0	0	0	1	0.77497	3.44385
63584196	0	65	0	0	1	1	0	0	0	0	58.1	35.8	1	1	0	0	0	0	2017-12-31	33	1	0	1	0	0	0	0	0	0	0	0	0	0	0	1	0.517786	1.07377
63589578	0	78	0	0	1	1	0	0	0	0	70	68.8	1	0	1	0	0	0	2017-12-31	26	0	0	0	0	0	0	0	0	0	0	0	0	0	0	1	0.577781	1.36844
63590895	0	73	0	0	1	0	0	1	1	0	66.3	62.3	0	0	1	0	0	0	2017-12-31	21	0	0	0	0	0	0	0	0	0	0	0	0	0	0	1	0.710955	2.45967
63680054	0	69	1	0	1	0	0	0	0	1	71.9	105.4	1	0	0	0	0	0	2017-12-31	48	0	0	0	0	0	0	0	0	0	0	0	0	0	0	2	0.62917	1.69666
63739682	0	76	0	1	1	0	0	0	0	0	64	57.1	1	1	0	0	0	0	2017-12-31	43	0	0	0	0	0	0	0	0	0	0	0	0	0	0	1	0.645841	1.82359
63740812	0	72	0	0	1	0	0	0	0	0	53.8	70.2	1	0	1	0	0	0	2017-12-31	24	0	0	0	0	0	0	0	0	0	0	0	0	0	0	2	0.564553	1.29649
63743865	0	92	1	0	1	0	0	0	0	0	55.5	29.9	1	0	0	0	0	0	2017-12-31	39	0	0	0	0	0	0	0	0	0	0	0	0	0	0	1	0.591109	1.44564
63777753	0	71	0	0	1	1	0	0	0	0	62.3	101.3	0	0	0	0	0	0	2017-12-31	45	0	0	0	0	0	0	0	0	0	0	0	0	0	0	2	0.666947	2.00252
63788476	0	74	1	0	1	0	0	0	0	0	67.7	103.9	1	0	0	0	0	0	2017-12-31	31	0	0	0	0	0	0	0	0	0	0	0	0	0	0	2	0.62917	1.69666
63820781	0	79	1	0	1	1	0	0	0	0	56.8	126.9	1	0	1	0	0	0	2017-12-31	33	1	0	0	0	0	0	0	0	0	0	0	0	0	0	1	0.603246	1.52045
63928085	0	81	1	1	1	1	0	0	0	0	70	30.6	1	0	0	0	0	0	2017-12-31	34	0	0	0	0	0	0	0	0	0	0	0	0	0	0	1	0.630395	1.70559
64041977	0	67	1	0	0	0	0	0	0	0	51.4	#NULL!	0	0	0	0	0	0	2017-12-31	42	0	0	0	0	0	0	0	0	0	0	0	0	0	0	1	0.620071	1.63207
64101822	0	84	0	0	1	1	0	0	0	0	63.8	70.4	1	1	0	0	0	0	2017-12-31	22	0	0	0	0	0	0	0	0	0	0	0	0	0	0	1	0.60456	1.52883
64230578	0	81	1	0	1	0	0	0	0	0	59	73.3	1	1	0	0	1	1	2017-12-31	46	1	0	0	0	0	0	0	0	0	0	0	0	0	0	1	0.591358	1.44713
64482962	0	76	1	0	1	0	0	0	0	0	71.1	57.3	1	0	0	0	0	0	2017-12-31	26	0	0	0	0	0	0	0	0	0	0	0	0	0	0	2	0.491621	0.967036
64563882	0	78	0	0	1	0	0	0	0	0	66	52	0	1	1	0	0	0	2017-12-31	32	0	0	0	0	0	0	0	0	0	0	0	0	0	0	1	0.492994	0.972362
64566293	0	87	0	0	0	0	0	0	0	0	54.9	50.9	0	0	1	0	0	0	2015-05-29	2	0	0	0	0	0	0	0	0	0	0	0	0	0	1	1	0.62637	1.67645
64667415	0	77	1	0	1	1	0	0	0	0	57.7	42.2	1	0	0	0	0	0	2014-05-23	5	0	0	0	0	0	0	0	0	0	0	0	0	0	1	2	0.531642	1.13512
64817036	0	85	0	0	1	1	0	0	0	0	68.7	26.9	1	0	0	1	0	1	2017-12-31	24	0	0	0	0	0	0	0	0	0	0	0	0	0	0	1	0.57753	1.36703
64877081	0	65	1	0	1	1	0	0	0	0	62	59.2	1	0	0	1	0	1	2017-12-31	50	0	0	0	0	0	0	0	0	0	0	0	0	0	0	1	0.516414	1.06789
64929988	0	74	0	0	0	1	0	0	0	0	65	87.6	1	0	1	0	0	0	2017-12-31	37	0	0	0	0	0	0	0	0	0	0	0	0	0	0	1	0.697841	2.30952
64932158	0	83	0	1	1	0	0	0	0	0	53.4	56.1	1	0	0	1	0	1	2017-12-31	31	0	0	0	0	0	0	0	0	0	0	0	0	0	0	1	0.633311	1.72711
65013499	0	74	1	1	1	0	0	0	0	0	52	57.6	1	0	0	0	0	1	2017-12-31	26	1	0	0	0	0	0	0	0	0	0	0	0	0	0	1	0.617724	1.61591
65048307	0	73	0	0	1	1	0	0	0	0	65.1	51.8	1	0	0	0	0	0	2017-12-31	22	0	0	0	0	0	0	0	0	0	0	0	0	0	0	1	0.572316	1.33817
65159395	0	71	1	1	1	0	0	0	0	1	69	58.1	1	0	0	0	0	0	2017-12-31	49	0	0	0	0	0	0	0	0	0	0	0	0	0	0	2	0.604303	1.52719
65197997	0	88	1	0	0	0	0	0	0	0	63.7	100.4	0	0	0	0	0	0	2017-12-31	27	0	0	0	0	0	0	0	0	0	0	0	0	0	0	1	0.702203	2.358
65342747	0	80	1	1	1	1	0	1	1	0	59	64	1	1	0	0	0	0	2017-12-31	27	0	0	0	0	0	0	0	0	0	0	0	0	0	0	1	0.836696	5.12357
65345585	0	76	1	0	1	0	0	0	0	0	55.5	38.8	1	0	0	0	0	0	2017-12-31	43	0	0	0	0	0	0	0	0	0	0	0	0	0	0	1	0.519318	1.08038
65377575	0	66	1	0	1	0	0	0	0	0	72.3	131.3	1	0	0	0	0	0	2017-12-31	25	0	0	0	0	0	0	0	0	0	0	0	0	0	0	1	0.62917	1.69666
65387754	0	87	0	0	1	0	0	0	0	0	77	47	1	0	0	0	0	0	2017-12-31	48	0	0	0	0	0	0	0	0	0	0	0	0	0	0	1	0.565426	1.3011
65544216	0	80	1	1	1	1	0	0	0	0	59	56.7	1	0	1	0	0	0	2017-12-31	24	0	0	0	0	0	0	0	0	0	0	1	0	0	0	2	0.655824	1.90549
65544643	0	84	1	1	1	1	0	1	1	0	39	41.5	0	0	0	0	0	0	2017-12-31	41	0	0	0	0	0	0	0	0	0	0	0	0	0	0	1	0.783677	3.62271
65634777	0	66	0	0	1	0	0	0	0	0	60	79.4	1	1	0	0	0	0	2017-12-31	41	0	0	0	0	0	0	0	0	0	0	0	0	0	0	2	0.577866	1.36891
65661441	0	58	1	0	1	1	0	0	0	0	66	11.1	1	1	0	0	0	0	2016-08-07	4	0	0	0	0	0	0	0	0	0	0	0	0	0	1	1	0.586426	1.41795
65679982	0	77	0	1	1	0	0	1	1	0	52	44.8	1	1	0	0	0	0	2017-12-31	29	1	0	1	0	0	0	0	0	0	0	1	0	0	0	1	0.776136	3.467
65688936	0	63	0	1	1	0	0	0	0	0	69	43.7	0	1	0	0	0	0	2017-12-31	27	0	0	0	0	0	0	0	0	0	0	0	0	0	0	2	0.700309	2.33677
65689536	0	76	0	1	1	0	0	0	0	0	32	64.4	0	0	0	0	0	0	2017-12-31	22	0	0	0	0	0	0	0	0	0	0	0	0	0	0	1	0.698195	2.3134
65741389	0	88	0	1	1	0	0	0	0	0	67.7	46.9	1	0	0	0	0	0	2015-08-31	15	1	0	1	0	0	0	0	0	1	0	0	0	1	1	1	0.685942	2.18413
65771162	0	77	1	1	1	0	0	0	0	0	67.7	57.1	1	0	0	0	0	0	2017-12-31	48	0	0	0	0	0	0	0	0	0	0	0	0	0	0	2	0.618806	1.62334
65798633	0	67	1	0	1	1	0	0	0	1	66	106.1	1	0	1	0	0	0	2017-12-31	36	0	0	0	0	0	0	0	0	0	0	0	0	0	0	2	0.561468	1.28034
65921738	0	85	1	0	1	0	0	0	0	0	57.6	45.4	1	0	0	0	0	0	2017-12-31	33	1	0	0	0	0	0	0	0	0	0	0	0	0	0	1	0.591109	1.44564
65982685	0	70	1	0	1	1	0	0	0	0	60.6	65.7	0	0	0	0	0	0	2017-12-31	40	0	0	0	0	0	0	0	0	0	0	0	0	0	0	2	0.588545	1.4304
66014656	0	69	0	0	1	1	0	0	0	0	62.5	101.8	1	1	0	0	0	0	2017-12-31	40	0	0	0	0	0	0	0	0	0	0	0	0	0	0	1	0.666947	2.00252
66095183	0	71	0	0	0	0	0	0	0	0	65.7	78.3	0	1	1	0	0	0	2017-12-31	22	0	0	0	0	0	0	0	0	0	0	0	0	0	0	2	0.675055	2.07745
66130434	0	87	1	0	1	1	0	0	0	0	77.2	49.9	1	1	1	0	0	0	2017-12-31	34	0	0	0	0	0	0	0	0	0	0	0	0	0	0	1	0.576189	1.35954
66154358	0	76	0	1	1	0	0	0	0	0	54.2	69.2	1	0	0	0	0	0	2017-12-31	32	0	0	0	0	0	0	0	0	0	0	0	0	0	0	1	0.698195	2.3134
66306044	0	78	1	0	1	0	0	0	0	0	70.6	56.8	1	1	0	0	0	0	2017-12-31	36	0	0	0	0	0	0	0	0	0	0	0	0	0	0	1	0.491621	0.967036
66435516	0	73	1	1	1	0	0	0	0	1	56	104.3	1	1	1	0	0	0	2017-12-31	38	0	0	0	0	0	0	0	0	0	0	0	0	0	0	2	0.69562	2.28537
66441326	0	72	1	1	1	0	0	0	0	0	69	65.4	1	0	0	0	0	0	2017-12-31	42	0	0	0	0	0	0	0	0	0	0	0	0	0	0	2	0.671659	2.04562
66447402	0	75	1	0	1	0	0	0	0	0	57.7	87	1	0	1	0	0	0	2017-12-31	39	0	0	0	1	0	1	1	0	1	0	0	0	0	0	1	0.591358	1.44713
66485202	0	71	0	1	1	1	0	0	0	1	58	3.5	1	0	1	0	0	0	2017-12-31	37	0	0	0	0	0	0	0	0	0	0	0	0	0	0	2	0.643176	1.8025
66515190	0	35	0	0	1	0	0	0	0	0	56	102	1	0	0	0	0	0	2017-12-31	38	0	0	0	0	0	0	0	0	0	0	0	0	0	0	1	0.670042	2.03069
66519538	0	55	0	0	0	0	0	0	0	0	55	93.1	0	0	1	0	0	0	2017-12-31	35	0	0	0	0	0	0	0	0	0	0	0	0	0	0	1	0.769849	3.34498
66546264	0	77	1	0	1	0	0	0	0	0	61.3	164.6	1	1	0	0	0	0	2017-12-31	36	0	0	0	0	0	0	0	0	0	0	0	0	0	0	1	0.591358	1.44713
66651249	0	47	0	0	1	0	0	0	0	0	65.5	76.2	0	0	0	0	0	0	2017-12-31	28	0	0	0	0	0	0	0	0	0	0	0	0	0	0	2	0.721919	2.59607
66683142	0	72	1	1	1	0	0	1	1	1	32	57.9	0	0	1	0	0	0	2017-12-31	48	0	0	0	0	0	0	0	0	0	0	1	0	0	0	2	0.764361	3.24378
66735396	0	80	0	1	1	1	0	0	0	0	53.3	41.4	0	0	0	1	0	1	2017-12-31	33	0	0	0	0	0	0	0	0	0	0	0	0	0	0	1	0.644712	1.81462
66760068	0	87	1	0	1	1	0	0	0	0	67	41.2	0	0	0	0	0	0	2017-12-31	43	0	0	0	0	0	0	0	0	0	0	0	0	0	0	1	0.576189	1.35954
66774432	0	75	1	1	1	0	0	0	0	0	45.9	39	1	0	0	0	0	0	2017-12-31	37	0	0	0	0	0	0	0	0	0	0	0	0	0	0	1	0.632035	1.71765
66861995	0	85	1	0	1	0	0	0	0	0	69.2	72.4	1	1	1	0	0	0	2017-12-31	40	0	0	0	0	0	0	0	0	0	0	0	0	0	0	1	0.634134	1.73324
66973996	0	79	0	1	1	0	0	0	0	0	35.8	56.7	0	1	0	0	0	0	2017-12-31	35	0	0	0	0	0	0	0	0	0	0	0	0	0	0	1	0.633311	1.72711
67140596	0	57	1	1	1	1	0	0	0	0	33	41.1	1	0	0	0	0	0	2017-12-31	31	0	0	0	0	0	0	0	0	0	0	0	0	0	0	2	0.720949	2.58358
67281992	0	83	0	0	1	0	0	0	0	0	57	85.6	0	0	0	0	0	0	2015-05-25	20	0	0	0	0	0	0	0	0	0	0	0	0	0	1	1	0.669525	2.02594
67282443	0	70	0	0	1	0	0	0	0	0	50.4	101.5	1	0	1	0	0	0	2017-12-31	30	0	0	0	0	0	0	0	0	0	0	0	0	0	0	2	0.564553	1.29649
67437682	0	72	0	1	1	0	0	0	0	1	60	63.3	1	0	0	0	0	0	2017-12-31	27	0	0	0	0	0	0	0	0	0	0	0	0	0	0	2	0.696782	2.29796
67525752	0	88	0	0	1	0	0	0	0	0	66	58.3	1	0	1	0	0	0	2017-12-31	23	0	0	0	0	0	0	0	0	0	0	0	0	0	0	1	0.565426	1.3011
67561192	0	86	1	1	1	0	0	0	0	0	53	56	0	0	0	0	0	0	2017-12-31	42	1	0	0	0	0	0	0	0	0	0	0	0	0	0	1	0.696819	2.29836
67568972	0	77	0	1	1	0	0	0	0	1	52.5	69	1	0	0	0	0	0	2017-12-31	47	0	0	0	0	0	0	0	0	0	0	0	0	0	0	2	0.698195	2.3134
67607425	0	58	0	0	1	1	0	0	0	0	52.1	81.6	1	0	1	0	0	0	2017-12-31	41	0	0	0	0	0	0	0	0	0	0	0	0	0	0	2	0.674572	2.07287
67636233	0	72	0	0	1	0	0	0	0	0	69	88.4	1	1	1	0	0	0	2017-12-31	27	0	0	0	0	0	0	0	0	0	0	0	0	0	0	1	0.550623	1.2253
67661825	0	82	1	1	1	0	0	0	0	0	46.3	56.4	1	0	1	0	0	0	2017-12-31	46	0	0	0	0	0	0	0	0	0	0	0	0	0	0	2	0.632035	1.71765
67694682	0	70	0	1	1	1	0	1	1	0	33.9	70.3	1	0	0	0	0	0	2017-12-31	24	0	0	0	0	0	0	0	0	0	0	0	0	0	0	1	0.821117	4.59023
67718340	0	60	0	0	1	1	0	0	0	0	61.2	72.6	1	0	1	0	0	0	2017-12-31	24	0	0	0	0	0	0	0	0	0	0	0	0	0	0	1	0.752921	3.0473
67774186	0	78	1	0	1	1	0	0	0	0	57.6	35.6	1	0	1	0	0	0	2017-12-31	48	0	0	0	0	0	0	0	0	0	0	0	0	0	0	2	0.531642	1.13512
67823998	0	86	1	1	0	0	0	0	0	0	51.3	63.1	1	0	0	1	0	1	2014-05-23	4	0	0	0	0	0	0	0	0	1	0	0	0	1	1	1	0.789424	3.74888
67843530	0	83	1	1	0	0	0	0	0	0	60.3	63.5	0	1	0	0	0	0	2017-12-31	33	0	0	0	0	0	0	0	0	0	0	0	0	0	0	1	0.747359	2.95818
67935197	0	84	1	0	1	1	0	1	0	0	64.5	38	1	0	1	0	0	0	2017-12-31	40	1	0	0	0	0	0	0	0	0	0	0	0	0	0	1	0.539413	1.17114
67970291	0	64	0	1	0	0	0	0	0	0	68.9	80	0	0	0	0	0	0	2017-12-31	40	0	0	0	0	0	0	0	0	0	0	0	0	0	0	2	0.841441	5.30681
67975680	0	74	1	0	1	0	0	1	1	0	65	104.3	0	1	0	0	0	0	2017-12-31	49	0	0	0	0	0	0	0	0	0	0	0	0	0	0	2	0.721318	2.58832
68042262	0	77	1	0	1	1	0	0	0	0	72.1	27.2	1	0	0	0	0	0	2017-12-31	39	0	0	0	0	0	0	0	0	0	0	0	0	0	0	1	0.503977	1.01603
68053770	0	79	1	1	1	0	0	0	0	0	63.2	73.5	1	0	0	0	0	0	2017-12-31	44	0	0	0	0	0	0	0	0	0	0	0	0	0	0	2	0.708391	2.42925
68057361	0	59	0	1	1	0	0	0	0	0	46	72.8	1	0	0	0	0	0	2017-12-31	41	1	0	0	0	0	0	0	0	0	0	1	0	0	0	1	0.821783	4.61114
68149997	0	75	0	0	1	0	0	0	0	0	60.1	52.9	1	0	0	0	0	0	2017-12-31	21	0	0	0	0	0	0	0	0	0	0	0	0	0	0	1	0.60199	1.5125
68281417	0	83	1	0	1	0	0	0	0	0	76	56.3	1	1	0	0	0	0	2017-12-31	32	0	0	0	0	0	0	0	0	0	0	0	0	0	0	1	0.491621	0.967036
68284106	0	79	0	1	0	0	0	0	0	0	48.1	99.1	0	0	0	0	0	0	2015-05-11	5	0	0	0	0	0	0	0	0	0	0	1	0	0	1	1	0.796842	3.92227
68294934	0	70	1	1	1	0	0	0	0	0	52.1	88.5	1	1	0	0	0	0	2017-12-31	37	0	0	0	0	0	0	0	0	0	0	0	0	0	0	2	0.683991	2.16446
68309339	0	87	1	1	1	1	0	1	1	0	55.5	72.1	1	0	1	0	0	0	2017-01-15	21	0	0	0	0	0	0	0	0	0	0	0	0	0	1	1	0.872705	6.85578
68446922	0	80	1	1	1	0	0	0	0	0	58	85.6	1	0	1	0	0	0	2017-12-31	50	0	0	0	0	0	0	0	0	0	0	0	0	0	0	2	0.708391	2.42925
68559332	0	44	0	1	1	0	0	0	0	0	29.4	69.9	1	1	0	0	0	0	2017-12-31	40	0	0	0	0	0	0	0	0	0	0	0	0	0	0	2	0.821783	4.61114
68662179	0	73	0	1	1	1	0	0	0	0	57.2	44.8	1	0	0	0	0	0	2017-12-31	21	0	0	0	0	0	0	0	0	0	0	1	0	0	0	2	0.643176	1.8025
68736103	0	77	0	0	1	0	0	0	0	0	54.2	62.4	1	0	1	0	0	0	2017-12-31	36	0	0	0	0	0	0	0	0	0	0	0	0	0	0	1	0.657389	1.91876
68746271	0	66	0	1	1	0	0	0	0	0	63.9	71.4	1	0	0	0	0	0	2017-12-31	35	0	0	0	0	0	0	0	0	0	0	0	0	0	0	1	0.761874	3.19946
68774750	0	72	1	1	1	0	0	0	0	0	55	87.5	1	0	0	0	0	0	2017-12-31	24	0	0	0	0	0	0	0	0	0	0	0	0	0	0	1	0.683991	2.16446
68815632	0	82	1	0	1	0	0	0	0	0	53.8	50.5	1	0	0	0	0	0	2017-12-31	44	0	0	0	0	0	0	0	0	0	0	0	0	0	0	2	0.505738	1.02322
68843895	0	64	0	0	1	1	0	0	0	0	64.5	120.8	1	0	0	0	0	0	2017-12-31	44	0	0	0	0	0	0	0	0	0	0	0	0	0	0	2	0.680876	2.13358
68956354	0	60	0	1	0	0	0	0	0	0	53.5	72.6	1	0	0	0	0	0	2017-12-31	40	0	0	0	0	0	0	0	0	0	0	0	0	0	0	2	0.848831	5.61513
68973981	0	93	1	0	1	0	0	0	0	0	66.9	71.2	1	1	0	0	0	0	2017-12-31	43	0	0	0	0	0	0	0	0	0	0	0	0	0	0	1	0.634134	1.73324
69002572	0	75	1	1	0	1	0	0	0	0	29.4	38.9	0	1	0	0	0	0	2017-12-31	40	0	0	0	0	0	0	0	0	0	0	0	0	0	0	1	0.687267	2.19762
69074364	0	23	1	0	0	0	0	0	0	0	55.8	131.7	0	0	0	0	0	0	2017-12-31	36	0	0	0	0	0	0	0	0	0	0	0	0	0	0	2	0.778393	3.51249
69196624	0	76	0	1	0	0	0	0	0	0	37.2	77.2	1	0	0	0	0	0	2017-12-31	38	0	0	0	0	0	0	0	0	0	0	0	0	0	0	2	0.796842	3.92227
69259411	0	75	1	1	1	1	0	1	1	0	40	38.9	1	1	1	0	0	0	2017-12-31	33	0	0	0	0	0	0	0	0	0	0	1	0	0	0	1	0.783677	3.62271
69368921	0	74	0	0	0	1	0	0	0	0	66.8	117.2	0	0	1	1	0	1	2017-12-31	35	0	0	0	0	0	0	0	0	0	0	0	0	0	0	1	0.610545	1.56769
69448185	0	74	0	1	1	1	0	0	0	0	41.3	117.2	1	0	1	0	0	0	2017-12-31	30	0	0	0	0	0	0	0	0	0	0	1	0	0	0	2	0.695739	2.28666
69546781	0	55	0	1	1	1	0	0	0	0	23.5	82.5	1	0	0	0	0	0	2017-12-31	32	0	0	0	0	0	0	0	0	0	0	0	0	0	0	2	0.776769	3.47967
69577671	0	66	0	0	1	1	0	0	0	0	66.6	102.7	1	0	0	0	0	0	2017-12-31	30	0	0	0	0	0	0	0	0	0	0	0	0	0	0	2	0.64189	1.79244
69607687	0	82	0	1	1	0	0	0	0	0	41	56.2	1	0	0	0	0	0	2016-10-09	15	0	0	0	0	0	0	0	0	1	0	1	0	1	1	1	0.633311	1.72711
69609325	0	78	0	0	1	1	0	0	0	0	56.8	38.9	1	0	0	0	0	0	2017-12-31	24	0	0	0	0	0	0	0	0	0	0	0	0	0	0	1	0.533009	1.14137
69662798	0	73	0	1	1	1	0	0	0	0	56	45.3	0	0	0	0	0	0	2017-12-31	26	1	0	1	0	0	0	0	0	0	0	0	0	0	0	1	0.643176	1.8025
69675468	0	62	1	0	1	0	0	0	0	0	63	107.8	1	0	0	0	0	0	2017-12-31	27	0	0	0	0	0	0	0	0	0	0	0	0	0	0	1	0.742564	2.88445
69696440	0	54	1	1	0	0	0	0	0	0	36.6	45.4	1	1	1	0	0	0	2017-12-31	26	0	0	0	0	0	0	0	0	0	0	1	0	0	0	2	0.806543	4.1691
69792520	0	90	1	0	1	0	0	1	1	0	51.9	103.8	1	0	0	0	0	0	2017-12-31	24	0	0	0	0	0	0	0	0	0	0	0	0	0	0	1	0.786391	3.68144
69898179	0	75	0	0	1	0	0	0	0	0	53.8	116.9	1	0	0	0	0	0	2017-12-31	23	0	0	0	0	0	0	0	0	0	0	0	0	0	0	2	0.657389	1.91876
69901121	0	88	1	0	1	0	0	0	0	0	61.2	41.1	1	1	0	0	0	0	2017-12-31	24	1	0	1	0	0	0	0	0	0	0	0	0	0	0	1	0.591109	1.44564
69917257	0	31	1	0	0	0	0	0	0	0	59.2	70.3	0	0	0	0	0	0	2017-12-31	23	0	0	0	0	0	0	0	0	0	0	0	0	0	0	2	0.778393	3.51249
69954124	0	48	1	0	1	0	0	0	0	0	72	156.7	1	1	0	0	0	0	2017-12-31	21	1	0	0	0	0	0	0	0	0	0	0	0	0	0	1	0.643836	1.8077
74095107	0	71	1	0	1	0	0	0	0	0	64	64.7	1	0	1	0	0	0	2017-12-31	21	0	0	0	0	0	0	0	0	0	0	0	0	0	0	2	0.654638	1.89551
74221064	0	80	1	1	1	0	0	0	0	0	61	69	1	0	0	0	0	0	2015-06-08	18	1	0	0	0	0	0	0	0	0	0	0	0	0	1	1	0.708391	2.42925
74485400	0	78	0	0	1	1	0	0	0	0	68	72.2	0	0	0	0	0	0	2017-12-31	21	0	0	0	0	0	0	0	0	0	0	0	0	0	0	1	0.577781	1.36844
74596849	0	69	0	0	1	0	0	0	0	0	50	54.7	0	0	0	0	0	0	2017-12-31	43	1	0	1	0	0	0	0	0	0	0	0	0	0	0	2	0.57404	1.34764
74626404	0	82	0	0	1	0	0	0	0	0	31	64.1	1	0	0	0	0	0	2017-12-31	33	0	0	0	0	0	0	0	0	0	0	0	0	0	0	2	0.657389	1.91876
75003545	0	75	0	1	1	0	0	1	1	0	46	72.8	1	0	0	0	0	0	2017-12-31	23	0	0	0	0	0	0	0	0	0	0	0	0	0	0	1	0.822818	4.64392
75296008	0	78	1	0	1	1	0	0	0	0	63	31.2	1	1	1	0	0	0	2017-12-31	21	0	0	0	0	0	0	0	0	0	0	0	0	0	0	1	0.531642	1.13512
75303738	0	85	1	0	1	1	0	1	1	0	68	117.3	1	0	1	0	0	0	2017-12-31	25	0	0	0	0	0	0	0	0	0	0	0	0	0	0	1	0.785205	3.6556
75400185	0	93	0	0	1	0	0	1	1	0	64	37.8	1	0	1	0	0	0	2017-12-31	23	0	0	0	0	0	0	0	0	0	0	0	0	0	0	1	0.744765	2.91796
76001655	0	82	1	0	1	0	0	0	0	0	62	80.2	1	0	0	0	0	0	2017-12-31	27	0	0	0	0	0	0	0	0	0	0	0	0	0	0	1	0.591358	1.44713
76002335	0	79	0	1	0	0	0	1	1	0	39	41.9	0	0	0	0	0	0	2016-03-14	2	0	0	0	0	0	0	0	0	0	0	0	0	0	1	1	0.808498	4.22187
76180271	0	82	1	0	1	0	0	0	0	0	66	36	1	0	0	0	0	0	2017-12-31	25	0	0	0	0	0	0	0	0	0	0	0	0	0	0	1	0.491621	0.967036
76203964	0	82	1	0	1	1	0	1	1	0	64	33.2	1	0	0	0	0	0	2017-12-31	30	0	0	0	0	0	0	0	0	0	0	1	0	0	0	1	0.694995	2.27864
76232116	0	74	1	0	1	0	0	0	0	0	64	70.1	0	0	0	0	0	0	2017-12-31	30	0	0	0	0	0	0	0	0	0	0	0	0	0	0	2	0.654638	1.89551
76284699	0	81	1	1	1	0	0	0	0	0	32	15	1	1	1	0	1	1	2017-12-31	36	1	0	1	0	0	0	0	0	0	0	0	0	0	0	2	0.632035	1.71765
76321904	0	72	1	0	1	1	0	0	0	0	58	53	0	0	0	0	0	0	2017-12-31	36	0	0	0	0	0	0	0	0	0	0	0	0	0	0	2	0.516414	1.06789
76322271	0	72	0	0	1	0	0	0	0	0	52	65.8	1	0	1	0	0	0	2017-12-31	21	0	0	0	0	0	0	0	0	0	0	0	0	0	0	1	0.564553	1.29649
76330243	0	75	1	0	1	0	0	0	1	0	63	48.4	1	0	0	0	0	0	2017-12-31	27	0	0	0	0	0	0	0	0	0	0	0	0	0	0	1	0.677632	2.10204
76346442	0	84	0	0	1	0	0	0	0	0	53	44.5	0	1	1	0	0	0	2017-12-31	43	0	0	0	0	0	0	0	0	0	0	0	0	0	0	1	0.588897	1.43248
76369995	0	82	1	0	1	1	0	0	0	0	65	28.8	0	0	0	0	0	0	2017-12-31	35	0	0	0	0	0	0	0	0	0	0	0	0	0	0	2	0.518087	1.07506
76396614	0	72	0	0	0	0	0	1	1	0	52	82.4	0	0	1	0	0	0	2016-05-26	25	1	0	1	0	0	0	0	0	0	0	0	0	0	1	2	0.760148	3.16924
76420520	0	73	0	0	1	1	0	0	0	0	55	49.6	1	0	0	0	0	0	2017-12-31	29	0	0	0	0	0	0	0	0	0	0	0	0	0	0	2	0.586079	1.41592
76460419	0	82	1	1	1	1	0	0	0	0	67	49.5	1	1	0	0	0	0	2017-12-31	24	0	0	0	0	0	0	0	0	0	0	1	0	0	0	2	0.630395	1.70559
76504191	0	74	0	1	1	1	0	1	1	0	64	63.7	1	0	0	0	0	0	2016-12-20	27	0	0	0	0	0	0	0	0	0	0	1	0	0	1	2	0.828962	4.84665
76590883	0	87	1	1	1	0	0	0	0	0	45	42.5	1	1	0	0	0	0	2016-11-29	10	0	0	0	0	0	0	0	0	1	0	0	0	1	1	1	0.696819	2.29836
76612372	0	85	1	0	1	0	0	0	0	0	57	95.3	1	1	0	0	0	0	2017-06-11	20	0	0	0	0	0	0	0	0	0	0	0	0	0	1	1	0.659445	1.93638
76617969	0	64	1	1	1	1	0	1	1	0	64	124.3	1	1	1	0	0	0	2017-12-31	27	0	0	0	0	0	0	0	0	0	0	0	0	0	0	1	0.837016	5.13557
76620528	0	81	0	0	1	0	0	0	0	0	65	64.3	0	0	0	0	0	0	2016-06-20	4	0	0	0	0	0	0	0	0	1	0	0	0	1	1	1	0.657389	1.91876
76636154	0	81	1	0	0	1	0	0	1	0	61	80.4	0	0	0	0	0	0	2017-12-31	43	0	0	0	0	0	0	0	0	0	0	0	0	0	0	2	0.782721	3.60239
76660139	0	79	1	1	1	0	0	0	1	0	68	60.1	0	1	0	0	0	0	2016-07-15	32	0	0	0	0	0	0	0	0	0	0	0	0	0	1	2	0.808819	4.23064
76700848	0	68	0	0	1	0	0	0	0	0	58	54.9	0	0	0	0	0	0	2017-12-31	43	0	0	0	0	0	0	0	0	0	0	0	0	0	0	2	0.587274	1.42292
76781962	0	68	1	1	1	1	0	1	1	0	58	62.2	0	1	0	0	0	0	2017-12-31	27	0	0	0	0	0	0	0	0	0	0	0	0	0	0	2	0.828182	4.8201
76809339	0	65	1	0	0	0	0	0	0	0	65	62.8	0	0	0	0	0	0	2017-12-31	29	0	0	0	0	0	0	0	0	0	0	0	0	0	0	1	0.686137	2.1861
76845939	0	80	0	0	1	1	0	1	1	0	56	44.9	0	0	1	0	0	0	2017-12-31	29	0	0	0	0	0	0	0	0	0	0	0	0	0	0	1	0.696158	2.29118
76866022	0	67	0	0	1	0	0	1	1	0	64	55.1	1	0	1	0	0	0	2017-12-31	21	0	0	0	0	0	0	0	0	0	0	0	0	0	0	2	0.672296	2.05153
76883142	0	77	0	1	1	1	0	0	0	0	50	34.5	1	1	0	0	0	0	2017-12-31	41	0	0	0	0	0	0	0	0	0	0	0	0	0	0	2	0.644712	1.81462
76895392	0	60	0	1	1	0	0	0	0	0	55	47.5	1	1	0	0	0	0	2017-12-31	37	0	0	0	0	0	0	0	0	0	0	0	0	0	0	2	0.774902	3.44252
76942213	0	87	1	1	1	1	0	0	1	0	52	32.8	1	0	0	0	0	0	2015-07-03	5	0	0	0	0	0	0	0	0	1	0	1	0	1	1	1	0.824512	4.69841
76982119	0	75	1	0	1	1	0	1	1	0	57	54.2	1	0	1	0	0	0	2017-12-31	18	0	0	0	0	0	0	0	0	0	0	0	0	0	0	1	0.694995	2.27864
77034406	0	77	1	0	1	0	0	0	0	0	65	36.4	1	0	0	0	0	0	2017-12-31	22	0	0	0	0	0	0	0	0	0	0	0	0	0	0	1	0.505738	1.02322
77062294	0	80	0	1	1	1	0	0	0	0	58	48.7	1	0	1	0	0	0	2017-12-31	23	0	0	0	0	0	0	0	0	0	0	0	0	0	0	1	0.657063	1.91599
77069289	0	94	1	1	1	0	0	1	1	0	69	66.6	0	0	0	0	0	0	2016-08-02	33	1	0	1	1	1	0	1	0	1	0	0	0	1	1	2	0.853814	5.84061
77082027	0	83	1	0	1	0	0	0	1	0	59	54.8	1	1	0	0	0	0	2017-12-31	16	0	0	0	0	0	0	0	0	0	0	0	0	0	0	1	0.677632	2.10204
77095471	0	86	0	0	0	0	0	0	0	0	59	57.5	0	0	0	0	0	0	2017-12-31	34	0	0	0	0	0	0	0	0	0	0	0	0	0	0	1	0.711359	2.46452
77197366	0	75	0	0	1	1	0	0	0	0	59	59.7	1	1	0	1	0	0	2017-12-31	43	0	0	0	0	0	0	0	0	0	0	0	0	0	0	2	0.533009	1.14137
77214362	0	85	1	0	1	0	0	0	0	0	63	35.7	0	0	0	0	0	0	2017-12-31	23	1	0	1	0	0	0	0	0	0	0	1	0	0	0	1	0.591109	1.44564
77234213	0	75	1	1	1	1	0	0	1	0	64	17.2	0	0	0	0	0	0	2017-12-31	22	0	0	0	1	0	0	0	1	1	0	0	0	0	0	2	0.78757	3.70743
77293484	0	85	0	0	0	0	0	0	0	0	65	71	0	0	0	0	0	0	2017-12-31	45	0	0	0	0	0	0	0	0	0	0	0	0	0	0	1	0.757663	3.12649
77379866	0	87	1	0	1	1	0	0	0	0	55	30.5	0	1	0	0	0	0	2016-10-18	21	0	0	0	0	0	0	0	0	1	0	0	0	1	1	1	0.589917	1.43853
77490373	0	52	0	1	1	1	0	1	1	0	49	82.6	1	0	1	0	0	0	2017-12-31	32	0	0	0	0	0	0	0	0	0	0	1	0	0	0	2	0.83024	4.89066
77663794	0	61	0	1	1	1	0	0	0	0	43	38.5	1	0	0	0	0	0	2016-07-26	4	0	0	0	0	0	0	0	0	0	0	1	1	0	1	1	0.722053	2.59781
77682045	0	75	0	1	1	1	0	0	0	0	48	82.2	1	0	1	0	1	0	2016-12-24	30	0	0	0	0	0	0	0	0	0	0	1	0	0	1	1	0.708507	2.43062
77860787	0	56	0	0	0	0	0	0	0	0	63	310.4	0	0	0	0	0	0	2017-12-31	19	0	0	0	0	0	0	0	0	0	0	0	0	0	0	1	0.779339	3.53183
77886283	0	100	1	0	1	0	0	0	0	0	61	77	1	0	0	0	0	0	2017-12-31	27	1	0	1	0	0	0	0	0	0	0	0	0	0	0	1	0.659445	1.93638
77966978	0	79	0	0	1	0	0	0	0	0	52	58.5	1	1	0	0	0	0	2017-12-31	22	0	0	0	0	0	0	0	0	0	0	0	0	0	0	1	0.507111	1.02885
78185419	0	64	0	0	1	0	0	0	0	0	55	40.8	1	0	0	1	0	1	2017-12-31	25	0	0	0	0	0	0	0	0	0	0	0	0	0	0	1	0.589463	1.43584
78245135	0	80	0	1	1	0	0	0	0	0	63	64.3	0	0	1	0	0	0	2017-12-31	37	0	0	0	0	0	0	0	0	0	0	0	0	0	0	2	0.709525	2.44263
78254481	0	66	1	1	1	1	0	0	0	0	65	62.6	1	0	1	0	0	0	2017-12-31	27	0	0	0	0	0	0	0	0	0	0	0	0	0	0	1	0.694576	2.27413
78296841	0	65	0	0	1	0	0	1	1	0	58	40.6	1	0	1	0	0	0	2017-12-31	16	0	0	0	0	0	0	0	0	0	0	0	0	0	0	1	0.672296	2.05153
78307655	0	89	1	1	1	0	0	1	1	0	51	58.9	1	0	0	0	0	0	2016-06-15	11	0	0	0	0	0	0	0	0	0	0	0	0	0	1	1	0.821865	4.61373
78311567	0	83	0	1	1	0	0	1	1	0	61	107.8	0	0	0	0	0	0	2017-03-19	28	0	0	0	0	0	0	0	0	0	0	0	0	0	1	2	0.830604	4.90334
78439625	0	83	0	0	0	1	0	0	0	0	59	48.4	0	0	0	0	0	0	2015-09-06	13	0	0	0	0	0	0	0	0	0	0	0	0	0	1	2	0.659301	1.93514
78468599	0	60	0	0	0	0	0	0	0	0	65	76.2	0	0	0	0	0	0	2017-12-31	27	0	0	0	0	0	0	0	0	0	0	0	0	0	0	1	0.700779	2.34201
78488297	0	82	1	0	1	1	0	1	1	0	68	59.9	1	0	0	0	0	0	2017-12-31	23	0	0	0	0	0	0	0	0	0	0	1	0	0	0	1	0.671008	2.03959
78540731	0	70	1	0	0	0	0	1	1	0	66	82.8	0	0	1	0	0	0	2017-12-31	29	0	0	0	0	0	0	0	0	0	0	0	0	0	0	2	0.748669	2.97882
78576850	0	80	0	0	0	1	0	1	1	0	65	53.6	0	0	0	0	0	0	2017-12-31	24	0	0	0	0	0	0	0	0	0	0	0	0	0	0	2	0.725459	2.64244
78803415	0	82	0	0	0	1	0	0	0	0	44	80.7	0	0	0	0	0	0	2017-12-31	24	0	0	0	1	0	0	0	1	1	0	0	0	0	0	1	0.638101	1.7632
78825486	0	84	0	1	1	0	0	1	1	0	59	57.7	0	0	0	0	0	0	2017-05-22	34	0	0	0	0	0	0	0	0	0	0	0	0	0	1	1	0.785438	3.66067
78849084	0	77	0	0	1	1	0	0	0	0	64	39.2	1	0	0	0	0	0	2017-12-31	29	0	0	0	0	0	0	0	0	0	0	0	0	0	0	1	0.533009	1.14137
78888248	0	53	0	0	0	1	0	0	0	0	66	30.7	1	0	1	0	0	0	2017-12-31	32	0	0	0	0	0	0	0	0	0	0	1	0	0	0	2	0.634528	1.73619
78924286	0	93	0	1	0	0	0	0	0	0	50	56.5	0	0	1	0	0	0	2016-10-06	19	0	0	0	0	0	0	0	0	1	0	0	0	1	1	1	0.737822	2.8142
78949922	0	83	1	0	1	0	0	0	1	0	53	212.7	1	0	0	0	1	0	2017-12-31	21	0	0	0	1	0	0	0	1	1	0	0	0	0	0	1	0.727272	2.66665
78966382	0	61	0	1	0	0	0	0	0	0	49	64.2	1	1	0	0	0	0	2017-12-31	25	0	0	0	0	0	0	0	0	0	0	0	0	0	0	2	0.848831	5.61513
78989873	0	76	1	1	1	0	0	0	0	0	52	69.5	1	0	0	0	0	0	2017-12-31	45	0	0	0	0	0	0	0	0	0	0	0	0	0	0	2	0.697037	2.30073
