# Supplementary material for: Rhythm control without catheter ablation may have benefits beyond stroke prevention in rivaroxaban-treated non-permanent atrial fibrillation
Source: Sci Rep. 2022 Mar 8;12:3745. doi: 10.1038/s41598-022-07466-z (PMC8904581; doi:10.1038/s41598-022-07466-z)
Supplement: Supplementary file 2 — Dataset S2. [file 41598_2022_7466_MOESM2_ESM.xlsx]

## Sheet: AAD Unmatched_detail
No	AADgroup	Age	Gender	preCHFadmission	HTNhistory	DMhistory	Priormajorbleeding	Ischemicstroke	TIAThromboembolism	Labile_INR	LVEF	eGFR	ACEI_ARB	BB	Statin	Aspirin	Plavix_Brilinta	AntiPlatelet_NSAID	Followupdate	Followup_time	Safety	sitesbleeding	GIbleeding	Efficacy	Newischemicstroke	Newhemorrhagicstroke	New_stroke	Newembolism1	MACE	nonfatalMI	HFreadmission	ARF	CVdeath	Allcousedeath	Riva_dose_gp
00100202	1	63	0	0	1	1	0	0	0	0	64.7	77.2	1	1	1	0	1	1	2017-12-31	33	0	0	0	0	0	0	0	0	0	0	0	0	0	0	2
00103779	0	72	1	0	1	0	0	0	0	0	71.7	81.8	0	0	0	0	0	0	2017-12-31	32	1	0	0	0	0	0	0	0	0	0	0	0	0	0	1
00201948	0	88	1	1	1	0	0	1	1	0	59.4	23.5	1	1	0	0	0	0	2017-12-31	32	0	0	0	0	0	0	0	0	0	0	0	0	0	0	1
00204002	1	65	0	0	1	1	0	0	0	0	65.3	31.9	1	1	1	0	0	0	2017-12-31	38	0	0	0	0	0	0	0	0	0	0	0	0	0	0	1
00230336	1	83	1	1	1	0	0	0	0	0	48.9	16.8	1	0	0	0	0	0	2017-12-31	45	0	0	0	0	0	0	0	0	0	0	0	0	0	0	2
00283582	0	78	1	1	1	0	0	0	0	0	34	69.3	1	0	0	1	0	1	2017-12-31	31	0	0	0	0	0	0	0	0	0	0	0	0	0	0	1
00288162	0	89	1	1	1	0	0	0	0	0	67	48	0	1	0	0	0	0	2017-12-31	48	0	0	0	0	0	0	0	0	0	0	0	0	0	0	2
00305231	0	86	1	1	1	1	0	0	0	0	49.4	52.6	1	0	1	0	0	1	2017-12-31	42	0	0	0	0	0	0	0	0	0	0	0	0	0	0	1
00323000	0	81	0	1	1	0	0	1	1	0	51.2	25.4	1	1	0	1	0	1	2017-12-31	23	0	0	0	0	0	0	0	0	0	0	0	0	0	0	1
00361164	1	84	1	0	1	0	0	1	1	0	53.1	42.8	0	0	0	0	0	0	2014-08-22	8	0	0	0	0	0	0	0	0	1	0	1	0	1	1	1
00367757	0	72	1	1	0	0	0	0	0	0	64.3	82.3	1	0	0	0	0	0	2017-12-31	24	0	0	0	0	0	0	0	0	0	0	0	0	0	0	1
00393796	0	64	0	0	1	1	0	0	1	0	56.4	47.1	0	1	1	0	0	0	2017-12-31	38	0	0	0	0	0	0	0	0	0	0	1	0	0	0	1
00399563	0	77	0	0	1	0	0	1	1	0	52.7	93.4	0	0	0	0	0	0	2017-12-31	46	0	0	0	0	0	0	0	0	0	0	0	0	0	0	1
00430865	0	67	0	0	0	0	0	0	0	0	36.6	83.7	1	0	0	0	0	0	2017-12-31	34	0	0	0	0	0	0	0	0	0	0	0	0	0	0	1
00470570	0	69	1	0	0	0	0	0	0	0	61.4	82.3	0	0	0	0	0	0	2017-12-31	29	0	0	0	0	0	0	0	0	0	0	0	0	0	0	1
00525093	0	95	1	0	1	0	0	1	1	1	63	46.1	1	0	0	0	0	0	2017-12-31	31	0	0	0	0	0	0	0	0	0	0	0	0	0	0	1
00539585	1	62	1	0	0	0	0	0	0	0	62.4	63.4	1	1	0	0	0	0	2017-12-31	34	0	0	0	0	0	0	0	0	0	0	0	0	0	0	1
00544288	0	59	0	0	1	1	0	1	1	0	58.8	38.1	1	1	1	0	0	0	2017-12-31	21	0	0	0	0	0	0	0	0	0	0	0	0	0	0	1
00544288	0	59	0	1	1	1	0	1	1	0	58.8	38.1	0	0	0	0	0	0	2017-12-31	21	0	0	0	0	0	0	0	0	0	0	0	0	0	0	2
00558732	1	86	1	0	1	0	0	0	0	0	65.8	59.4	1	1	0	0	0	0	2017-12-31	33	0	0	0	0	0	0	0	0	0	0	0	0	0	0	1
00563782	1	66	0	0	1	0	0	1	1	0	64	55.2	0	0	1	0	0	0	2017-12-31	44	0	0	0	0	0	0	0	0	0	0	0	0	0	0	1
00587168	0	89	1	1	1	1	0	0	0	0	53.1	78.8	1	1	0	0	0	0	2017-12-31	23	0	0	0	0	0	0	0	0	0	0	0	0	0	0	1
00588140	0	78	1	1	1	0	0	0	0	0	60.3	60.6	1	0	0	0	0	0	2017-12-31	21	1	0	1	0	0	0	0	0	0	0	0	0	0	0	2
00598527	1	76	0	0	1	1	0	0	0	0	55.3	45.8	1	0	0	0	0	0	2017-12-31	49	0	0	0	0	0	0	0	0	0	0	1	0	0	0	1
00641239	0	41	0	0	0	0	0	0	0	0	62.4	55.8	0	0	0	0	0	0	2017-12-31	37	0	0	0	0	0	0	0	0	0	0	0	0	0	0	1
00690665	0	89	0	0	1	0	0	0	0	0	67	106.3	0	0	0	0	0	0	2017-12-31	37	0	0	0	0	0	0	0	0	0	0	0	0	0	0	2
00743822	0	84	1	1	1	0	0	0	1	0	55.7	42.8	0	0	1	0	0	0	2017-12-31	21	0	0	0	0	0	0	0	0	0	0	0	0	0	0	1
00758778	1	59	1	0	1	0	0	0	0	0	31	64.1	1	1	0	0	0	0	2017-12-31	35	0	0	0	0	0	0	0	0	0	0	1	0	0	0	1
00766837	0	65	0	0	1	0	0	0	0	0	53.9	72.3	1	0	0	0	0	0	2017-12-31	21	0	0	0	0	0	0	0	0	0	0	0	0	0	0	1
00773032	0	78	1	0	1	1	0	0	0	0	65.6	33.6	1	0	1	0	0	0	2017-12-31	28	0	0	0	0	0	0	0	0	0	0	0	0	0	0	1
00778698	0	58	1	0	0	0	0	0	0	0	72.7	163.9	0	0	0	0	0	0	2017-12-31	21	0	0	0	0	0	0	0	0	0	0	0	0	0	0	2
00803722	1	74	1	0	1	1	0	0	0	0	69.3	97.8	1	0	0	0	0	0	2017-12-31	37	0	0	0	0	0	0	0	0	0	0	0	0	0	0	1
00816263	0	76	1	0	1	0	0	0	0	0	69.5	97.2	1	1	0	0	0	0	2017-12-31	36	0	0	0	1	0	0	0	1	1	0	0	0	0	0	1
00818623	0	55	0	0	1	1	0	0	0	0	56	172.6	0	0	0	0	0	0	2017-12-31	25	0	0	0	0	0	0	0	0	0	0	0	0	0	0	1
00839945	0	67	0	0	1	1	0	0	0	0	63.1	60.4	0	1	0	0	0	0	2017-12-31	28	0	0	0	0	0	0	0	0	0	0	0	0	0	0	1
00841119	1	76	1	0	1	0	0	0	0	0	75.5	81.4	0	0	0	0	0	0	2017-12-31	25	0	0	0	0	0	0	0	0	0	0	0	0	0	0	1
00841428	0	76	1	0	1	0	0	0	0	0	53.2	33.7	0	1	0	0	0	0	2017-12-31	30	0	0	0	0	0	0	0	0	0	0	1	0	0	0	1
00845762	1	59	0	0	1	0	0	0	0	0	54.4	86.1	0	1	1	0	0	0	2017-12-31	34	0	0	0	0	0	0	0	0	0	0	0	0	0	0	1
00889193	1	85	1	1	1	0	0	0	0	0	60.5	26.7	1	1	0	0	0	0	2017-12-31	22	0	0	0	0	0	0	0	0	0	0	0	0	0	0	1
00895250	0	60	1	0	1	0	0	1	1	0	71.6	126	1	0	1	0	0	0	2017-12-31	35	0	0	0	0	0	0	0	0	0	0	0	0	0	0	2
00902688	1	71	1	0	0	0	0	0	0	0	61.1	71	0	1	0	0	0	0	2017-12-31	38	0	0	0	0	0	0	0	0	0	0	0	0	0	0	1
00914307	0	85	1	0	1	0	0	1	1	0	54.1	79.2	0	1	0	0	0	0	2017-05-08	30	1	0	0	1	1	0	1	0	1	0	0	0	0	1	1
00937232	0	69	0	0	1	1	0	0	0	0	58.4	66.4	0	0	0	0	0	0	2017-12-31	29	0	0	0	0	0	0	0	0	0	0	0	0	0	0	1
01009581	0	70	1	0	0	1	0	0	0	0	59.3	98.8	1	0	1	0	0	0	2017-12-31	31	0	0	0	0	0	0	0	0	0	0	0	0	0	0	1
01011564	1	68	0	0	1	1	0	1	1	0	60.4	66.4	0	1	1	0	0	0	2017-12-31	26	0	0	0	0	0	0	0	0	0	0	0	0	0	0	1
01011564	1	67	0	1	1	1	0	1	1	0	60.4	66.8	1	0	1	0	0	0	2017-12-31	41	0	0	0	0	0	0	0	0	0	0	1	0	0	0	2
01053882	0	61	1	0	1	0	0	0	0	0	68.4	101	1	1	0	0	0	0	2017-12-31	22	0	0	0	0	0	0	0	0	0	0	0	0	0	0	1
01055235	0	74	1	0	0	0	0	0	0	0	65.4	39.7	0	1	0	0	0	0	2017-12-31	32	0	0	0	0	0	0	0	0	0	0	0	0	0	0	1
01087041	0	83	1	0	1	0	0	1	1	0	69.7	53	1	1	0	0	1	1	2017-12-31	42	0	0	0	0	0	0	0	0	0	0	0	0	0	0	1
01108867	0	87	1	0	0	0	0	0	0	0	66.6	52.3	0	0	0	0	0	1	2017-12-31	48	0	0	0	0	0	0	0	0	0	0	0	0	0	0	1
01108867	0	87	1	1	0	0	0	0	0	0	70.5	47	0	0	0	0	0	0	2017-12-31	48	1	0	1	0	0	0	0	0	0	0	0	0	0	0	2
01132922	0	78	0	1	0	0	0	1	1	0	61	48.9	0	0	0	0	0	0	2017-12-31	34	0	0	0	0	0	0	0	0	0	0	0	0	0	0	1
01195142	0	74	1	0	1	0	0	0	0	0	89.6	97.8	0	1	1	0	0	0	2017-12-31	41	0	0	0	0	0	0	0	0	0	0	0	0	0	0	1
01195142	0	74	1	0	1	0	0	0	0	0	89.6	97.8	0	1	0	0	0	0	2017-12-31	43	0	0	0	0	0	0	0	0	0	0	0	0	0	0	2
01205009	0	82	1	0	1	0	0	0	0	0	58.4	43	0	0	1	0	0	0	2017-12-31	38	0	0	0	0	0	0	0	0	0	0	0	0	0	0	1
01218199	0	90	1	0	1	0	0	1	1	0	41	78.7	0	0	1	0	0	0	2015-02-28	4	0	0	0	0	0	0	0	0	0	0	0	0	0	1	1
01248847	0	65	0	0	1	0	0	0	0	0	54.2	60.8	1	0	1	0	0	0	2017-12-31	29	1	0	1	0	0	0	0	0	0	0	0	0	0	0	2
01248847	0	65	0	0	1	0	0	0	0	0	54.2	40.7	1	0	1	0	0	0	2017-12-31	29	1	0	1	1	0	0	0	1	1	0	0	0	0	0	1
01274157	0	73	1	0	1	0	0	0	1	0	53.7	43.9	1	0	1	0	0	0	2017-12-31	45	0	0	0	0	0	0	0	0	0	0	0	0	0	0	1
01281130	1	85	0	1	1	0	0	0	0	0	66.4	31.8	1	0	0	0	0	0	2017-12-31	39	0	0	0	0	0	0	0	0	0	0	0	0	0	0	1
01339446	0	88	1	0	1	0	0	1	1	0	79.4	116.5	1	1	1	0	0	0	2017-12-31	46	0	0	0	0	0	0	0	0	0	0	0	0	0	0	2
01382227	0	87	1	0	1	1	0	0	0	0	62.9	47	1	0	0	0	0	0	2017-12-31	21	0	0	0	0	0	0	0	0	0	0	0	0	0	0	1
01435095	0	69	1	0	1	1	0	0	0	0	53.1	61.3	0	1	0	0	0	0	2017-12-31	23	0	0	0	0	0	0	0	0	0	0	0	0	0	0	2
01477955	0	81	1	0	1	0	0	1	1	0	54.9	60.1	1	0	0	0	0	0	2014-10-14	2	0	0	0	0	0	0	0	0	0	0	0	0	0	1	1
01508672	1	70	0	0	1	0	0	1	1	0	61.7	66.2	0	1	0	0	0	0	2017-12-31	34	0	0	0	0	0	0	0	0	0	0	0	0	0	0	1
01508672	1	69	0	0	1	0	0	1	1	0	61.7	66.2	0	0	0	0	0	0	2017-12-31	39	0	0	0	0	0	0	0	0	0	0	0	0	0	0	2
01553820	0	77	1	0	1	1	0	1	1	0	57.5	96.9	0	0	0	0	0	0	2017-12-31	29	0	0	0	0	0	0	0	0	0	0	0	0	0	0	2
01599166	0	76	1	0	1	0	0	0	0	0	61.2	39.8	0	0	1	0	0	0	2017-12-31	36	0	0	0	0	0	0	0	0	0	0	0	0	0	0	2
01622007	1	70	1	0	0	1	0	0	0	0	61.6	83	0	0	0	0	0	0	2017-12-31	34	0	0	0	0	0	0	0	0	0	0	0	0	0	0	2
01622007	1	69	1	0	0	1	0	0	0	0	66	83	0	0	0	0	0	0	2017-12-31	2.3	0	0	0	0	0	0	0	0	0	0	0	0	0	0	1
01632859	0	66	0	0	0	0	0	1	1	0	68.4	84.4	0	0	1	0	1	1	2017-12-31	22	0	0	0	0	0	0	0	0	0	0	0	0	0	0	1
01632859	0	66	0	0	0	0	1	0	1	0	68.4	96.7	0	1	1	0	1	1	2017-12-31	24	0	0	0	0	0	0	0	0	0	0	0	0	0	0	2
01639320	0	68	0	0	1	1	0	1	1	0	73	54.9	1	1	1	0	0	0	2017-12-31	21	0	0	0	0	0	0	0	0	0	0	0	0	0	0	1
01639813	0	85	1	0	1	0	0	0	0	0	71.4	68.2	1	1	0	0	0	0	2017-12-31	39	0	0	0	0	0	0	0	0	0	0	0	0	0	0	1
01651020	0	88	1	0	1	0	0	0	0	0	71.6	59	0	0	0	0	0	0	2017-12-31	36	0	0	0	1	1	0	1	0	1	0	0	0	0	0	1
01655142	0	68	0	0	1	1	0	1	1	0	65.2	96.1	1	1	1	0	0	0	2017-12-31	32	0	0	0	1	1	1	1	1	1	0	0	0	0	0	2
01669474	0	84	1	0	1	0	0	1	1	0	66	28	1	0	1	0	0	0	2017-12-31	30	0	0	0	0	0	0	0	0	0	0	0	0	0	0	1
01674080	0	83	1	0	0	0	0	0	0	0	66.6	117.9	0	1	0	0	0	0	2017-12-31	72	0	0	0	0	0	0	0	0	0	0	0	0	0	0	1
01758613	0	64	1	0	1	0	0	0	0	0	61.4	100.6	0	1	1	0	0	0	2017-12-31	31	0	0	0	0	0	0	0	0	0	0	0	0	0	0	1
01768427	0	86	1	0	1	0	0	0	0	0	74.3	52.6	1	1	1	0	0	0	2017-12-31	37	0	0	0	1	1	0	1	0	1	0	0	0	0	0	1
01782525	1	90	1	0	1	0	0	0	0	0	73.3	52.1	0	0	0	0	0	0	2017-12-31	38	0	0	0	0	0	0	0	0	0	0	0	0	0	0	1
01786067	0	69	0	1	1	0	0	1	1	0	63.7	24.5	1	1	1	0	1	1	2017-12-31	30	0	0	0	1	1	0	1	0	1	0	0	0	0	0	1
01799508	0	70	0	0	0	0	0	0	0	0	65	111.5	0	0	1	1	0	1	2017-12-31	37	0	0	0	0	0	0	0	0	0	0	0	0	0	0	1
01879620	0	83	1	0	1	1	0	0	0	0	60.9	80.1	1	0	0	0	0	0	2017-12-31	30	0	0	0	0	0	0	0	0	0	0	0	0	0	0	1
01903623	0	84	1	1	0	0	0	1	1	0	40.5	78.7	0	0	1	0	0	0	2017-12-31	43	0	0	0	0	0	0	0	0	0	0	0	0	0	0	1
01960441	1	86	0	1	0	0	0	0	0	0	66.7	41.2	0	1	0	0	0	0	2017-12-31	37	0	0	0	0	0	0	0	0	0	0	0	0	0	0	1
02096096	0	83	0	0	1	1	0	0	0	0	51.4	92.1	0	1	0	0	0	0	2017-12-31	32	0	0	0	0	0	0	0	0	0	0	0	0	0	0	1
02101866	1	64	1	0	1	0	0	0	0	0	62.4	84.3	1	1	0	1	1	1	2017-12-31	23	0	0	0	0	0	0	0	0	0	0	1	0	0	0	2
02103417	0	85	0	0	1	0	0	0	0	0	65.6	63.6	1	1	0	0	1	1	2017-12-31	28	0	0	0	0	0	0	0	0	0	0	0	0	0	0	2
02103417	0	85	0	0	1	0	0	0	0	0	65.6	63	0	0	0	0	1	1	2017-12-31	28	0	0	0	0	0	0	0	0	0	0	0	0	0	0	1
02103455	0	82	1	1	0	0	0	1	1	0	70	84.1	1	1	0	0	0	0	2017-12-31	41	0	0	0	0	0	0	0	0	0	0	0	0	0	0	1
02107282	1	81	0	0	1	0	0	0	0	0	54.7	67.3	1	0	0	0	0	0	2017-12-31	26	0	0	0	0	0	0	0	0	0	0	0	0	0	0	1
02112041	0	83	1	0	1	0	0	0	0	0	62.4	32.8	1	0	0	0	0	0	2016-12-11	18	0	0	0	0	0	0	0	0	0	0	0	0	0	1	1
02122688	1	70	0	0	1	0	0	0	0	0	75	66.4	1	0	0	0	0	1	2017-12-31	48	0	0	0	0	0	0	0	0	0	0	0	0	0	0	2
02127640	1	81	0	0	0	0	0	0	0	0	68.3	75.9	0	0	0	0	0	0	2017-12-31	47	0	0	0	0	0	0	0	0	0	0	0	0	0	0	1
02141106	0	66	0	0	0	1	1	0	0	0	70.8	60.6	0	0	0	0	0	0	2017-12-31	38	0	0	0	0	0	0	0	0	0	0	0	0	0	0	2
02141106	0	66	0	0	0	1	0	0	0	0	70.8	60.6	0	0	0	0	0	0	2017-12-31	38	0	0	0	0	0	0	0	0	0	0	0	0	0	0	2
02153707	0	65	0	0	1	1	0	0	0	0	53.7	84.7	0	0	0	0	0	0	2017-12-31	30	0	0	0	0	0	0	0	0	0	0	0	0	0	0	1
02164739	1	86	1	0	1	0	0	0	0	0	74.3	42.6	1	0	1	0	0	0	2017-12-31	36	0	0	0	0	0	0	0	0	0	0	0	0	0	0	1
02169208	1	81	0	0	0	1	0	1	1	0	38	34.2	1	1	0	0	0	0	2015-05-18	27	0	0	0	0	0	0	0	0	0	0	0	0	0	1	1
02190358	1	60	0	0	1	1	0	0	0	0	63	76.2	1	1	1	0	1	1	2017-12-31	42	0	0	0	0	0	0	0	0	0	0	0	0	0	0	2
02276025	0	74	0	0	1	1	0	0	0	0	51.9	42.5	1	0	1	0	0	0	2017-12-31	31	0	0	0	0	0	0	0	0	0	0	0	0	0	0	1
02300139	0	72	1	1	1	0	0	1	1	0	68.1	70.5	1	1	1	0	0	0	2017-12-31	48	1	0	0	0	0	0	0	0	0	0	0	0	0	0	2
02304404	0	59	1	1	0	0	0	0	0	0	57.2	64.1	1	1	0	0	0	0	2017-12-31	29	0	0	0	0	0	0	0	0	0	0	0	0	0	0	2
02359447	0	79	0	0	1	0	0	0	0	0	62.7	81.1	1	1	0	0	1	1	2017-12-31	36	0	0	0	0	0	0	0	0	0	0	0	0	0	0	2
02367228	0	66	1	0	1	1	1	0	0	0	73.7	71.7	1	0	1	0	0	1	2017-12-31	44	1	0	0	0	0	0	0	0	0	0	0	0	0	0	2
02390196	1	84	1	0	1	0	0	0	0	0	66.6	79.5	1	1	0	0	0	0	2017-12-31	4	0	0	0	1	1	0	1	0	1	0	0	0	0	0	1
02407791	0	65	1	0	1	0	0	0	0	0	79	49.9	0	1	1	0	0	0	2017-12-31	34	0	0	0	0	0	0	0	0	0	0	0	0	0	0	1
02407791	0	65	1	0	1	0	0	0	0	0	79	55.7	0	1	1	0	0	0	2017-12-31	34	0	0	0	0	0	0	0	0	0	0	0	0	0	0	2
02417536	1	82	1	0	1	0	0	0	0	0	56.6	43	0	1	0	0	0	0	2015-05-04	26	0	0	0	0	0	0	0	0	0	0	0	0	0	1	1
02418105	0	96	1	0	1	1	0	0	0	0	52.1	51.4	1	1	1	0	0	0	2016-09-23	8	1	0	1	0	0	0	0	0	0	0	0	0	0	1	1
02418105	0	95	1	1	1	1	0	0	0	0	52.1	41.7	1	1	1	1	0	0	2016-09-23	10	0	0	0	0	0	0	0	0	0	0	0	0	0	1	2
02419496	1	79	0	1	1	1	0	0	0	0	34.7	28.7	1	0	1	0	0	0	2017-12-31	29	0	0	0	0	0	0	0	0	0	0	1	0	0	0	1
02485497	0	63	0	0	1	1	0	0	0	0	58.3	85.2	1	1	1	0	0	1	2017-12-31	38	1	0	0	0	0	0	0	0	0	0	0	0	0	0	2
02675285	0	84	0	0	1	1	0	0	0	0	66.2	44.6	0	0	0	0	0	1	2017-12-31	29	0	0	0	0	0	0	0	0	0	0	0	0	0	0	1
02677978	0	70	0	0	1	1	0	1	1	0	50.6	111.5	1	0	0	0	0	0	2017-12-31	30	0	0	0	0	0	0	0	0	0	0	0	0	0	0	1
02720593	0	58	0	0	1	1	0	0	0	0	55.2	62	1	1	0	0	0	0	2017-12-31	31	0	0	0	0	0	0	0	0	0	0	0	0	0	0	1
02772569	1	68	1	0	0	1	0	0	0	0	65.3	83	0	1	1	0	0	0	2017-12-31	4	0	0	0	0	0	0	0	0	0	0	0	0	0	0	1
02772569	1	69	1	0	0	1	0	0	0	0	65.3	83	0	1	1	0	0	0	2017-12-31	21	1	0	0	0	0	0	0	0	0	0	0	0	0	0	2
02804060	0	90	1	0	1	1	0	0	0	0	54.3	78.7	0	0	0	0	0	0	2017-12-31	44	1	0	0	0	0	0	0	0	0	0	0	0	0	0	1
02806388	0	67	0	0	1	0	0	0	0	0	56	43.1	1	1	1	0	0	0	2017-12-31	50	1	0	0	0	0	0	0	0	0	0	0	0	0	0	1
02827599	0	69	1	1	0	0	0	0	1	1	33.6	54.3	0	1	0	0	0	0	2017-12-31	23	0	0	0	0	0	0	0	0	0	0	0	0	0	0	1
02840431	0	67	1	1	0	0	0	0	1	0	64.4	62.5	0	1	1	0	0	0	2017-12-31	30	0	0	0	0	0	0	0	0	0	0	0	0	0	0	1
02897518	0	83	1	0	1	0	0	1	1	0	65	25.2	1	0	0	0	0	0	2017-12-31	47	0	0	0	0	0	0	0	0	0	0	0	0	0	0	1
02912012	1	83	1	0	1	0	0	0	0	0	63	28.6	1	1	1	0	0	0	2017-12-31	42	0	0	0	0	0	0	0	0	0	0	0	0	0	0	1
02955923	0	85	1	0	1	1	0	0	0	0	71.2	59.5	1	0	0	0	0	0	2017-12-31	30	0	0	0	0	0	0	0	0	0	0	0	0	0	0	1
02960480	0	77	0	0	1	1	0	0	0	0	82	39.2	1	0	1	0	0	0	2016-09-10	18	0	0	0	0	0	0	0	0	0	0	0	0	0	1	1
02980657	0	72	1	0	1	1	0	0	1	0	71	61.4	1	1	1	0	1	1	2017-12-31	39	0	0	0	0	0	0	0	0	0	0	0	0	0	0	1
03001290	1	62	0	1	1	1	0	0	0	1	75.1	67.8	1	0	1	0	0	0	2017-12-31	39	0	0	0	0	0	0	0	0	0	0	0	0	0	0	2
03028643	0	63	1	0	1	1	0	0	1	0	62.2	63.2	1	0	1	0	0	0	2017-12-31	29	0	0	0	0	0	0	0	0	0	0	0	0	0	0	1
03129261	0	75	1	0	1	1	0	0	0	0	64.8	48.4	1	0	1	0	0	0	2017-12-31	60	0	0	0	0	0	0	0	0	0	0	0	0	0	0	1
03165309	0	57	1	0	1	0	0	0	0	0	65.2	91	0	0	0	0	0	0	2017-12-31	16	0	0	0	0	0	0	0	0	0	0	0	0	0	0	1
03165309	0	56	1	0	1	0	0	0	0	0	65.2	91	0	0	0	0	0	0	2017-12-31	26	0	0	0	0	0	0	0	0	0	0	0	0	0	0	2
03183005	1	86	1	0	1	1	0	0	0	0	67.2	42.6	1	0	0	0	0	0	2014-03-27	31	0	0	0	0	0	0	0	0	0	0	0	0	0	1	2
03194693	0	71	1	0	0	0	0	0	0	0	71.6	82.6	0	0	0	0	0	0	2017-12-31	48	0	0	0	0	0	0	0	0	0	0	0	0	0	0	1
03222909	0	76	1	1	1	0	1	0	0	0	55.9	43.7	0	0	0	0	0	1	2017-03-08	33	1	0	1	0	0	0	0	0	0	0	1	0	0	1	2
03278924	1	79	1	0	1	0	0	0	0	0	54.9	80.9	1	1	1	0	0	0	2017-12-31	25	0	0	0	0	0	0	0	0	0	0	0	0	0	0	1
03307847	0	79	0	0	0	0	0	1	1	0	39.1	64.4	0	0	0	0	0	0	2016-08-06	23	1	0	1	0	0	0	0	0	1	0	0	0	1	1	1
03316780	0	81	0	0	1	0	0	0	0	0	70.2	71.4	1	0	0	0	0	0	2017-12-31	26	1	0	0	0	0	0	0	0	0	0	0	0	0	0	1
03342656	0	49	0	0	1	0	0	0	0	0	51.9	53.9	1	0	1	0	0	0	2017-12-31	23	0	0	0	0	0	0	0	0	0	0	0	0	0	0	1
03364554	1	83	0	1	1	0	0	0	0	0	49.4	71.4	1	1	1	0	0	0	2017-12-31	1.4	0	0	0	0	0	0	0	0	0	0	0	0	0	0	2
03493113	1	83	1	1	1	1	0	0	0	0	54.4	30.7	1	1	0	0	0	0	2015-08-11	50	0	0	0	0	0	0	0	0	0	0	0	0	0	1	1
03502321	0	88	1	0	1	0	0	1	1	0	66.3	59.1	0	0	1	0	0	0	2017-12-31	44	1	0	0	0	0	0	0	0	0	0	0	0	0	0	1
03519224	0	64	0	1	1	0	0	0	0	0	56.2	97.3	1	1	1	0	0	1	2017-12-31	47	1	0	1	0	0	0	0	0	0	0	0	0	0	0	2
03522005	1	57	1	0	1	0	0	0	0	0	43	51.2	1	0	0	1	0	0	2016-01-20	49	0	0	0	0	0	0	0	0	0	0	0	0	0	1	1
03535195	0	59	0	0	1	1	0	1	1	0	67.4	170.3	0	0	1	0	0	0	2017-12-31	35	0	0	0	0	0	0	0	0	0	0	0	0	0	0	2
03564590	0	85	0	0	1	0	0	0	0	0	59	36	1	0	0	0	0	0	2017-12-31	37	0	0	0	0	0	0	0	0	0	0	0	0	0	0	1
03611157	0	66	0	1	1	1	0	0	0	0	61	84.7	1	1	1	0	0	0	2017-12-31	37	0	0	0	0	0	0	0	0	0	0	0	0	0	0	1
03611157	0	65	0	0	1	1	0	0	0	0	43.5	84.7	1	1	0	0	0	0	2017-12-31	48	1	0	0	0	0	0	0	0	0	0	0	0	0	0	2
03660816	1	70	0	0	1	0	0	0	0	0	69.8	66.7	1	1	1	0	0	0	2017-12-31	21	0	0	0	0	0	0	0	0	0	0	0	0	0	0	1
03660816	1	70	0	0	1	0	0	0	0	0	53.2	66.2	0	1	1	0	0	0	2017-12-31	1	0	0	0	0	0	0	0	0	0	0	0	0	0	0	2
03695613	1	75	1	0	1	1	0	0	0	0	52.1	36.6	0	0	0	0	0	0	2017-12-31	25	1	0	0	0	0	0	0	0	0	0	0	0	0	0	1
03740341	0	75	1	0	1	1	0	0	0	0	57.9	155.7	0	0	0	0	0	0	2017-12-31	36	0	0	0	0	0	0	0	0	0	0	0	0	0	0	1
03760983	0	64	0	0	0	0	0	0	0	0	56.6	84.9	1	0	0	0	0	0	2017-12-31	40	0	0	0	0	0	0	0	0	0	0	0	0	0	0	1
03784123	0	62	0	0	1	1	0	1	1	0	69.6	85.4	1	1	1	0	0	0	2017-12-31	49	0	0	0	0	0	0	0	0	0	0	0	0	0	0	2
03796762	0	85	1	0	1	0	0	1	1	0	67.4	117.3	1	0	0	0	0	1	2017-12-31	40	0	0	0	0	0	0	0	0	0	0	0	0	0	0	2
03824349	0	70	0	0	1	0	0	0	0	0	66.4	54.3	1	0	1	0	0	0	2017-12-31	38	0	0	0	0	0	0	0	0	0	0	0	0	0	0	1
03882403	0	70	0	0	1	0	1	0	0	0	53.4	40.6	0	0	1	0	0	1	2017-12-31	29	0	0	0	0	0	0	0	0	0	0	0	0	0	0	2
03950153	1	72	0	0	1	0	0	0	0	0	79	65.8	1	1	0	0	0	0	2017-12-31	28	1	0	0	0	0	0	0	0	0	0	0	0	0	0	2
04006111	1	76	0	0	1	1	0	1	1	0	56.1	82	1	1	0	0	0	1	2017-12-31	34	0	0	0	1	0	0	0	1	1	0	0	0	0	0	2
04020264	1	77	0	0	1	0	0	0	0	0	76.2	109.1	0	0	1	0	0	0	2017-12-31	37	0	0	0	0	0	0	0	0	0	0	0	0	0	0	1
04148600	0	83	0	0	1	0	0	1	1	0	61.7	48.2	1	0	1	0	0	0	2017-12-31	49	0	0	0	0	0	0	0	0	0	0	0	0	0	0	1
04148600	0	83	0	0	1	0	1	1	1	0	61.7	41.5	1	0	1	0	0	0	2017-12-31	49	0	0	0	0	0	0	0	0	0	0	0	0	0	0	2
04153990	0	72	1	0	0	0	0	0	0	0	65.6	65.4	0	0	0	0	0	0	2017-12-31	21	0	0	0	0	0	0	0	0	0	0	0	0	0	0	1
04267080	0	94	0	1	1	1	0	0	0	0	58	35.2	1	0	0	0	0	0	2017-12-31	38	0	0	0	0	0	0	0	0	0	0	0	0	0	0	1
04270101	1	66	0	0	1	1	0	0	0	0	72	84.4	1	1	0	0	0	0	2017-12-31	32	0	0	0	0	0	0	0	0	0	0	0	0	0	0	1
04270101	1	66	0	0	1	1	0	0	0	0	72	50.7	1	1	1	0	0	0	2017-12-31	24	0	0	0	0	0	0	0	0	0	0	0	0	0	0	2
04300322	0	61	1	0	1	0	0	1	1	0	74.3	56.3	0	0	0	0	0	0	2015-07-26	10	0	0	0	0	0	0	0	0	0	0	0	0	0	1	1
04310105	0	84	1	0	1	1	0	1	1	0	53.7	62	1	0	1	0	0	0	2017-05-20	14	0	0	0	0	0	0	0	0	0	0	0	0	0	1	1
04359807	0	82	0	0	0	0	0	0	0	0	65.5	26	0	0	1	1	0	1	2017-12-31	43	0	0	0	0	0	0	0	0	0	0	0	0	0	0	1
04374529	0	81	1	0	1	1	0	1	1	0	57.1	39.3	0	0	1	0	0	0	2017-12-31	41	0	0	0	0	0	0	0	0	0	0	1	0	0	0	1
04374529	0	82	1	1	1	1	0	1	1	1	68.4	68.9	1	0	1	1	0	0	2017-12-31	28	0	0	0	0	0	0	0	0	0	0	0	0	0	0	2
04375414	0	87	1	0	1	0	0	1	1	0	60	79.2	1	0	1	0	0	0	2017-12-31	34	0	0	0	0	0	0	0	0	0	0	0	0	0	0	1
04408022	0	89	1	0	1	0	0	1	1	0	64.3	138.3	1	1	0	0	1	1	2017-12-31	28	0	0	0	0	0	0	0	0	0	0	0	0	0	0	1
04408022	0	89	1	0	1	0	1	1	1	0	69.6	116.2	1	1	0	0	1	0	2017-12-31	30	0	0	0	0	0	0	0	0	0	0	0	0	0	0	2
04435494	0	94	1	1	0	1	1	1	1	0	62.9	78	0	1	1	0	0	0	2016-02-05	13	1	0	0	0	0	0	0	0	0	0	0	0	0	1	1
04476063	1	81	0	0	1	1	0	0	0	0	59.9	28.9	0	1	0	0	0	0	2017-12-31	28	0	0	0	0	0	0	0	0	0	0	0	0	0	0	1
04602277	1	79	1	0	1	1	0	0	0	1	58	27.1	0	0	0	0	0	1	2017-12-31	32	0	0	0	0	0	0	0	0	0	0	1	0	0	0	2
04612109	0	80	1	0	1	0	0	1	1	0	67.4	53.1	0	0	0	0	0	0	2017-12-31	42	0	0	0	0	0	0	0	0	0	0	0	0	0	0	1
04647302	0	80	1	0	1	1	0	1	1	0	53.7	47.6	1	1	1	0	0	0	2017-12-31	49	0	0	0	0	0	0	0	0	0	0	0	0	0	0	1
04647388	0	70	1	0	1	0	0	0	1	0	57.8	48.8	1	1	1	0	0	0	2017-12-31	33	1	0	0	0	0	0	0	0	0	0	0	0	0	0	1
04661511	1	76	0	0	1	0	0	0	0	0	61.2	34.6	0	0	0	0	0	0	2017-12-31	36	0	0	0	0	0	0	0	0	0	0	0	0	0	0	1
04664144	0	75	1	0	1	0	0	0	0	0	71.9	96.9	1	0	1	0	0	0	2017-12-31	29	0	0	0	0	0	0	0	0	0	0	0	0	0	0	1
04689804	1	66	1	0	0	0	0	0	0	0	62	123.4	0	0	0	0	0	0	2017-12-31	45	0	0	0	0	0	0	0	0	0	0	0	0	0	0	1
04736589	0	81	1	0	1	0	0	1	1	0	80.7	47.7	1	0	1	0	0	0	2017-12-31	26	0	0	0	0	0	0	0	0	0	0	0	0	0	0	1
04770076	0	73	0	0	1	1	1	1	1	0	64.7	163	0	0	0	0	0	0	2016-03-04	2	1	0	1	0	0	0	0	0	0	0	0	0	0	1	1
04792658	1	75	1	1	0	1	0	0	0	0	54.7	54.1	1	1	0	0	0	0	2017-12-31	40	0	0	0	0	0	0	0	0	0	0	0	0	0	0	1
04810636	0	72	0	0	1	0	0	0	0	0	57.3	59.3	1	0	1	0	0	0	2017-12-31	41	0	0	0	0	0	0	0	0	0	0	0	0	0	0	1
04815181	1	66	0	0	1	1	0	0	0	0	67.1	74.3	1	0	1	0	0	0	2017-12-31	22	0	0	0	0	0	0	0	0	0	0	0	0	0	0	1
04817756	0	53	1	0	1	0	0	1	1	0	66.4	75	1	1	0	0	0	0	2017-12-31	30	0	0	0	1	1	0	1	0	1	0	0	0	0	0	2
04819036	1	90	1	0	1	0	0	0	0	0	59	52.2	1	1	0	0	0	1	2017-12-31	27	0	0	0	0	0	0	0	0	0	0	0	0	0	0	1
04819036	1	89	1	0	1	0	0	0	0	0	60.3	58.9	0	1	0	0	0	0	2017-12-31	38	0	0	0	0	0	0	0	0	0	0	0	0	0	0	2
04832343	0	81	0	0	1	0	0	0	1	1	65.6	71.7	0	1	0	0	0	0	2014-07-31	8	1	0	1	0	0	0	0	0	1	0	0	0	1	1	2
04890327	0	67	1	0	1	0	0	1	1	0	72.2	83.3	0	0	1	0	0	0	2017-12-31	38	0	0	0	0	0	0	0	0	0	0	0	0	0	0	1
04902595	0	88	1	1	1	1	0	0	0	0	50.5	79	0	0	0	0	0	0	2014-10-02	2	1	0	1	0	0	0	0	0	0	0	0	0	0	1	1
04938294	0	75	0	1	1	1	0	0	0	0	68	26.5	1	0	0	0	0	0	2017-12-31	30	0	0	0	0	0	0	0	0	0	0	0	1	0	0	1
04943331	0	61	1	0	0	1	0	0	0	0	69.2	101.7	0	1	0	0	0	0	2017-12-31	47	0	0	0	0	0	0	0	0	0	0	0	0	0	0	2
04956896	0	85	0	1	1	0	0	0	1	0	55.7	107.2	0	0	0	0	0	0	2017-12-31	29	0	0	0	0	0	0	0	0	0	0	0	0	0	0	1
04962668	1	81	0	0	1	0	0	0	1	0	56.6	48.5	1	0	0	0	0	0	2017-12-31	31	0	0	0	0	0	0	0	0	0	0	1	0	0	0	1
04977816	0	61	1	0	1	1	0	0	0	0	73.8	85.1	0	0	0	0	0	1	2017-12-31	31	0	0	0	0	0	0	0	0	0	0	0	0	0	0	2
04989313	1	76	0	0	1	0	0	0	0	0	61.5	45.3	1	0	0	0	0	0	2017-12-31	47	0	0	0	0	0	0	0	0	0	0	0	0	0	0	1
04997170	0	55	1	0	1	0	0	1	1	0	37.8	74.5	1	1	0	0	0	0	2017-12-31	37	0	0	0	0	0	0	0	0	0	0	0	0	0	0	2
05043874	1	83	0	0	1	0	0	0	0	0	68.5	64	0	0	0	0	0	0	2017-12-31	21	0	0	0	0	0	0	0	0	0	0	0	0	0	0	1
05115184	0	87	0	0	1	0	0	0	0	0	65.1	22.5	0	1	0	0	0	0	2016-01-31	3	0	0	0	0	0	0	0	0	0	0	0	0	0	1	1
05122278	1	77	0	0	1	0	0	0	0	0	65.5	32.5	0	0	1	0	0	0	2017-12-31	37	0	0	0	0	0	0	0	0	0	0	0	0	0	0	1
05176406	0	96	0	1	1	0	0	0	0	0	66.4	69.3	1	1	0	0	0	0	2017-12-31	30	0	0	0	0	0	0	0	0	0	0	1	0	0	0	1
05178835	0	84	1	0	1	0	0	0	0	0	63	68.3	1	1	1	0	0	0	2017-12-31	24	0	0	0	0	0	0	0	0	0	0	0	0	0	0	1
05215775	0	86	1	0	1	0	0	1	1	0	69.6	79.3	0	0	0	0	0	0	2017-12-31	36	0	0	0	0	0	0	0	0	0	0	0	0	0	0	1
05352573	1	56	0	0	0	0	0	0	0	0	65.6	68.8	0	1	0	0	0	0	2017-12-31	34	0	0	0	0	0	0	0	0	0	0	0	0	0	0	1
05352573	1	56	0	0	0	0	0	1	1	0	46.8	62.6	0	0	0	0	0	0	2017-12-31	50	1	0	1	1	1	0	1	0	1	0	0	0	0	0	2
05400438	0	79	1	0	1	1	0	1	1	0	62.2	36.1	0	1	0	0	0	0	2017-12-31	38	0	0	0	0	0	0	0	0	0	0	0	0	0	0	1
05404418	1	71	0	0	1	0	0	1	1	0	66.9	73.8	1	0	1	0	0	0	2017-12-31	46	0	0	0	0	0	0	0	0	0	0	0	0	0	0	2
05435537	0	87	1	0	0	0	0	1	1	0	61.9	94.3	0	0	1	0	0	0	2017-12-31	33	0	0	0	0	0	0	0	0	0	0	0	0	0	0	1
05469258	1	83	1	0	1	1	0	0	0	0	62.1	30.6	1	1	1	0	0	0	2017-12-31	46	0	0	0	0	0	0	0	0	0	0	0	0	0	0	1
05488509	0	82	1	0	1	0	0	1	1	0	63.3	80.2	0	1	0	0	0	1	2017-12-31	49	0	0	0	0	0	0	0	0	0	0	0	0	0	0	2
05519313	0	56	1	0	1	0	0	0	0	0	54.8	75	0	0	0	0	0	0	2017-12-31	32	0	0	0	0	0	0	0	0	0	0	0	0	0	0	1
05522378	1	70	0	0	1	1	0	0	0	0	64.2	60	0	0	0	0	0	1	2017-07-18	47	1	0	0	1	1	1	1	0	1	0	0	0	0	1	2
05522378	0	70	0	0	0	0	0	0	0	0	60.3	59.5	0	1	0	0	0	0	2017-12-31	39	1	0	0	0	0	0	0	0	0	0	0	0	0	0	1
05563294	0	79	1	1	1	0	0	1	1	0	60.9	80.5	0	0	1	0	0	0	2017-12-31	36	0	0	0	0	0	0	0	0	0	0	0	0	0	0	1
05563294	0	79	1	0	1	0	0	1	1	1	71.2	81	0	0	1	0	0	0	2017-12-31	35	0	0	0	1	0	0	0	1	1	0	0	0	0	0	2
05573206	0	70	1	0	1	0	0	0	0	0	54.7	37.2	1	1	0	0	0	0	2017-12-31	28	0	0	0	0	0	0	0	0	0	0	0	0	0	0	1
05581094	0	81	1	1	1	0	0	0	0	0	55.5	47.3	0	1	0	0	0	0	2017-12-31	45	0	0	0	0	0	0	0	0	0	0	0	0	0	0	1
05589318	0	88	1	1	0	0	0	1	1	0	64	45	0	0	1	0	0	0	2017-07-31	16	0	0	0	0	0	0	0	0	0	0	1	0	0	1	1
05639348	0	66	0	0	1	0	0	0	0	0	67	84.2	1	1	0	0	0	0	2017-12-31	39	0	0	0	0	0	0	0	0	0	0	0	0	0	0	1
05649503	0	69	1	1	1	1	1	0	0	0	65.2	61.7	1	0	0	0	0	0	2017-12-31	40	1	0	1	0	0	0	0	0	0	0	0	0	0	0	1
05680561	1	82	1	0	1	0	1	1	1	1	69.2	47.6	1	1	0	0	0	0	2017-12-31	38	1	0	1	0	0	0	0	0	0	0	0	0	0	0	2
05775584	1	72	0	0	0	0	1	0	0	0	69.6	73.5	0	0	0	0	0	0	2017-12-31	44	1	0	0	0	0	0	0	0	0	0	0	0	0	0	2
05784347	0	66	1	0	1	0	0	0	0	0	56.2	49.7	1	1	0	0	0	0	2017-12-31	21	0	0	0	0	0	0	0	0	0	0	0	0	0	0	1
05894471	0	76	1	0	0	0	0	0	0	1	69.9	60.9	0	0	0	0	0	0	2017-12-31	21	0	0	0	0	0	0	0	0	0	0	0	0	0	0	2
06053825	0	81	1	0	1	1	0	0	0	0	71.1	39.2	1	1	0	0	0	0	2017-12-31	33	0	0	0	0	0	0	0	0	0	0	0	0	0	0	1
06082560	0	72	0	0	1	0	0	0	0	0	69.8	73.2	1	1	0	0	0	0	2017-12-31	24	1	0	0	0	0	0	0	0	0	0	0	0	0	0	1
06085797	0	66	1	0	0	0	0	0	0	0	67.5	62.6	0	1	0	0	0	0	2017-12-31	32	0	0	0	0	0	0	0	0	0	0	0	0	0	0	1
06222919	0	59	1	0	1	0	0	0	0	1	51.3	85.6	1	0	1	0	0	1	2017-12-31	21	0	0	0	1	0	0	0	1	1	0	0	0	0	0	2
06276210	1	60	0	0	1	0	0	0	0	0	69.4	68.1	1	1	0	0	0	0	2017-12-31	49	0	0	0	0	0	0	0	0	0	0	0	0	0	0	1
06340626	0	43	0	0	1	0	0	0	0	0	68.5	123.1	0	0	0	0	0	0	2017-12-31	27	0	0	0	0	0	0	0	0	0	0	0	0	0	0	2
06349977	0	68	0	0	0	0	0	0	0	0	52.9	96.1	1	1	0	0	0	0	2017-12-31	30	0	0	0	0	0	0	0	0	0	0	0	0	0	0	1
06360577	1	65	0	0	0	0	0	0	0	0	82.8	79.3	0	0	0	0	0	0	2017-12-31	48	0	0	0	0	0	0	0	0	0	0	0	0	0	0	1
06374656	1	95	1	1	1	0	0	0	0	0	39.8	54.2	1	0	0	0	0	0	2017-12-31	37	0	0	0	0	0	0	0	0	0	0	0	0	0	0	1
06441695	0	63	1	0	0	0	0	0	0	0	38.3	41.1	0	0	0	0	0	0	2017-08-06	21	0	0	0	0	0	0	0	0	0	0	1	0	0	1	1
06447226	1	85	1	0	1	0	0	0	1	0	69.9	68	1	1	0	0	0	0	2017-12-31	21	0	0	0	0	0	0	0	0	0	0	0	0	0	0	1
06454483	0	83	1	0	1	1	0	0	0	0	43.3	59.7	0	1	0	0	0	0	2017-12-31	26	0	0	0	0	0	0	0	0	0	0	0	0	0	0	1
06462399	0	67	0	0	1	0	0	0	0	0	62.1	74.3	0	1	0	0	0	0	2017-12-31	46	1	0	1	0	0	0	0	0	0	0	0	0	0	0	2
06544753	0	80	0	0	1	0	0	0	0	0	55.6	71.7	1	0	1	0	0	0	2017-12-31	35	1	0	0	0	0	0	0	0	0	0	0	0	0	0	2
06562428	0	78	1	0	1	1	0	0	0	0	68.5	43.4	1	0	1	0	0	0	2017-12-31	30	0	0	0	0	0	0	0	0	0	0	1	0	0	0	1
06570476	0	76	0	0	1	1	0	0	0	0	70.3	42.1	1	1	0	0	0	0	2017-12-31	31	0	0	0	0	0	0	0	0	0	0	1	0	0	0	1
06598443	1	83	1	0	0	0	0	0	0	0	55.9	35.9	0	0	0	0	0	0	2017-12-31	15	0	0	0	0	0	0	0	0	0	0	0	0	0	0	1
06598443	1	83	1	0	1	0	0	0	0	0	61.2	5	0	0	0	0	0	0	2017-12-31	36	1	0	0	0	0	0	0	0	0	0	0	0	0	0	2
06629875	0	90	1	0	1	0	0	1	1	0	53.8	88.6	1	0	1	0	0	0	2016-05-12	15	1	0	1	1	0	1	1	0	1	0	1	0	0	1	1
06697743	1	77	0	0	1	0	0	0	0	0	53.3	49.3	1	0	0	0	0	0	2016-05-12	18	0	0	0	1	0	1	1	0	1	0	1	0	0	1	1
06747537	0	83	0	1	0	0	0	1	1	1	32.8	92.3	0	0	0	0	0	0	2017-12-31	40	1	0	1	0	0	0	0	0	0	0	0	0	0	0	2
06769980	1	78	1	0	1	0	0	0	1	0	69.2	60.6	1	0	0	0	0	0	2017-12-31	29	0	0	0	0	0	0	0	0	0	0	0	0	0	0	1
06772223	0	81	0	0	1	0	0	0	1	0	60.9	71.5	0	0	0	0	0	0	2017-12-31	42	0	0	0	0	0	0	0	0	0	0	0	0	0	0	1
06774836	0	75	1	0	1	0	0	0	0	0	58.5	61	1	1	0	0	0	0	2017-12-31	47	1	0	0	0	0	0	0	0	0	0	1	0	0	0	2
06774898	1	53	0	0	1	1	0	0	0	0	62.5	88.2	0	0	1	0	0	0	2017-12-31	2	1	0	0	0	0	0	0	0	0	0	0	0	0	0	1
06795214	1	67	0	0	1	0	0	0	0	0	61.2	84.2	0	0	1	0	0	1	2017-12-31	21	0	0	0	0	0	0	0	0	0	0	0	0	0	0	2
06862093	1	64	1	1	1	1	1	0	1	0	46.5	26.3	1	1	1	0	0	0	2017-12-31	37	1	0	0	1	1	0	1	0	1	0	1	0	0	0	2
06966171	0	78	1	0	1	1	0	0	0	0	51.3	53.6	0	0	0	0	0	0	2016-08-10	14	0	0	0	0	0	0	0	0	1	0	0	1	1	1	2
07159722	0	85	1	0	1	0	0	0	0	0	73.3	47.1	0	0	0	0	0	0	2017-12-31	27	0	0	0	0	0	0	0	0	0	0	0	0	0	0	1
07202236	0	65	1	0	0	0	0	0	0	0	44.1	49.9	0	0	1	0	0	0	2017-12-31	35	1	0	0	0	0	0	0	0	0	0	0	0	0	0	2
07267649	0	80	0	0	1	1	0	0	0	0	62.6	71.7	0	0	0	0	0	0	2017-12-31	31	0	0	0	0	0	0	0	0	0	0	0	0	0	0	1
07270291	0	49	0	0	1	1	0	0	0	0	69.3	70.9	1	1	0	0	0	0	2017-12-31	40	1	0	1	0	0	0	0	0	0	0	0	0	0	0	1
07304898	1	86	0	0	0	0	0	0	0	0	67.6	41.2	1	0	0	0	0	0	2017-12-31	22	0	0	0	0	0	0	0	0	0	0	0	0	0	0	2
07320172	0	81	1	1	1	0	0	0	0	0	59.6	60.1	1	0	0	0	0	0	2017-12-31	23	0	0	0	0	0	0	0	0	0	0	0	0	0	0	1
07320172	0	81	1	1	1	0	1	0	0	0	59.6	43.1	1	1	0	0	0	0	2017-12-31	24	1	0	0	0	0	0	0	0	0	0	0	0	0	0	2
07321685	1	82	1	0	1	1	0	0	0	0	51.7	53	1	0	0	0	0	0	2017-12-31	23	0	0	0	0	0	0	0	0	0	0	0	0	0	0	1
07344201	0	73	1	0	1	0	0	0	0	0	63	87	1	0	1	0	0	0	2017-12-31	33	0	0	0	0	0	0	0	0	0	0	0	0	0	0	1
07348465	0	83	1	0	1	0	1	0	0	0	65.2	42.9	0	1	0	0	0	0	2017-12-31	32	1	0	1	0	0	0	0	0	0	0	0	0	0	0	1
07391975	0	64	0	0	1	1	0	1	1	0	70.8	61	0	1	1	0	0	0	2017-12-31	47	1	0	1	0	0	0	0	0	0	0	0	0	0	0	2
07424601	1	79	1	1	1	0	0	0	1	0	65.6	39.5	1	0	1	0	0	0	2017-12-31	29	0	0	0	1	1	0	1	0	1	0	0	0	0	0	1
07469118	1	90	0	0	1	1	0	0	0	0	71	70.2	1	0	1	0	0	0	2017-12-31	26	0	0	0	1	0	1	1	0	1	0	0	0	0	0	1
07550866	0	63	1	0	1	1	0	1	1	0	58.9	95.4	1	1	1	0	0	0	2017-12-31	27	0	0	0	0	0	0	0	0	0	0	0	0	0	0	2
07574520	0	72	0	0	1	1	0	1	1	0	61	32.9	1	1	1	0	0	0	2017-12-31	27	0	0	0	0	0	0	0	0	0	0	0	0	0	0	1
07665063	0	80	1	0	1	1	0	0	0	0	69	36.1	1	0	1	0	0	0	2017-12-31	40	0	0	0	0	0	0	0	0	0	0	0	0	0	0	1
07665063	0	80	1	0	1	1	1	0	0	0	69	33.4	1	1	0	0	0	0	2017-12-31	40	1	0	1	0	0	0	0	0	0	0	0	0	0	0	2
07699468	0	66	0	0	1	1	0	1	1	0	31.1	44.9	1	0	0	0	1	1	2017-12-31	34	0	0	0	1	0	0	0	1	1	0	1	0	0	0	1
07710593	0	70	0	0	1	1	0	0	0	0	34.6	42.6	1	1	0	1	0	1	2015-12-30	5	0	0	0	1	0	0	0	1	1	1	1	0	0	0	2
07831784	0	91	0	1	1	1	0	0	0	0	47.7	43.2	1	0	0	0	0	0	2017-12-31	50	0	0	0	0	0	0	0	0	0	0	0	1	0	0	1
07842396	0	74	1	0	0	0	0	0	0	0	52.3	69.9	0	0	1	0	0	1	2017-12-31	40	0	0	0	1	0	0	0	1	1	0	0	0	0	0	1
07940930	0	79	1	0	1	1	0	1	1	0	66.9	43.3	1	1	0	0	0	0	2017-12-31	33	0	0	0	0	0	0	0	0	0	0	0	0	0	0	1
07965107	0	75	0	0	1	1	0	1	1	0	53.5	94.2	1	0	0	0	0	0	2017-12-31	43	0	0	0	0	0	0	0	0	0	0	0	0	0	0	1
08004939	0	48	1	0	0	0	0	0	0	0	69.6	89.3	1	1	1	0	0	1	2017-12-31	21	1	0	0	0	0	0	0	0	0	0	0	0	0	0	2
08012050	0	66	0	0	1	0	0	0	0	0	57.7	60.6	0	1	1	1	0	1	2017-12-31	47	0	0	0	0	0	0	0	0	0	0	0	0	0	0	2
08061160	0	60	0	0	1	1	0	0	0	0	68.1	76.2	1	1	1	0	0	0	2017-12-31	25	0	0	0	0	0	0	0	0	0	0	0	0	0	0	2
08081764	1	48	0	1	1	0	0	0	0	0	35.3	79.7	1	1	0	0	0	1	2017-12-31	23	1	0	1	0	0	0	0	0	0	0	1	0	0	0	2
08102875	0	82	1	1	1	1	0	0	0	0	74.8	34.8	0	1	0	0	0	0	2017-12-31	24	0	0	0	0	0	0	0	0	0	0	0	0	0	0	1
08190385	0	80	1	1	1	0	0	0	0	0	67.4	80.3	1	0	0	0	0	0	2017-12-31	22	1	0	0	0	0	0	0	0	0	0	0	0	0	0	1
08207584	0	83	0	0	1	0	0	0	0	0	62.9	71.2	1	0	0	0	0	0	2017-12-31	21	0	0	0	0	0	0	0	0	0	0	0	0	0	0	1
08290674	0	77	1	0	0	0	0	0	0	0	71.8	48	0	1	0	0	0	0	2017-12-31	21	0	0	0	0	0	0	0	0	0	0	0	0	0	0	1
08341433	1	76	0	0	1	0	1	0	1	0	72.5	65.8	0	0	0	0	0	0	2017-12-31	35	0	0	0	0	0	0	0	0	0	0	0	0	0	0	2
08400115	0	76	1	0	1	0	0	0	0	0	65.5	69.7	1	1	0	0	0	1	2017-12-31	48	0	0	0	0	0	0	0	0	0	0	0	0	0	0	2
08432518	0	88	0	1	1	0	0	1	1	0	48.1	40.9	0	1	0	0	0	0	2017-12-31	18	0	0	0	0	0	0	0	0	0	0	0	0	0	0	1
08474669	0	60	0	0	1	0	0	1	1	0	66	125.5	0	1	1	0	0	1	2017-12-31	47	0	0	0	0	0	0	0	0	0	0	0	0	0	0	2
08488620	0	64	1	0	1	0	0	0	0	0	50.7	100.3	1	0	1	0	0	0	2017-12-31	35	0	0	0	0	0	0	0	0	0	0	0	0	0	0	1
08538983	1	67	0	0	1	1	0	0	0	0	49.6	60.4	0	1	0	0	0	0	2017-12-31	35	0	0	0	0	0	0	0	0	0	0	0	0	0	0	1
08542104	0	60	1	0	0	0	0	0	0	0	74.7	72.4	0	0	0	0	0	0	2017-12-31	36	0	0	0	0	0	0	0	0	0	0	0	0	0	0	1
08542104	0	60	1	0	0	0	0	0	0	0	74.7	72.4	0	1	0	0	0	0	2017-12-31	36	0	0	0	0	0	0	0	0	0	0	0	0	0	0	2
08572321	1	73	1	0	1	0	0	0	0	0	70	61.2	0	1	0	0	0	0	2017-12-31	40	0	0	0	0	0	0	0	0	0	0	0	0	0	0	1
08603215	0	66	0	0	1	0	1	1	1	0	61.6	96.7	1	0	0	0	0	0	2017-12-31	21	0	0	0	0	0	0	0	0	0	0	0	0	0	0	2
08620231	1	75	1	0	1	0	0	0	0	0	72.6	39.7	0	1	1	0	0	0	2017-12-31	28	0	0	0	0	0	0	0	0	0	0	0	0	0	0	1
08620231	1	75	1	0	1	0	0	0	0	0	72.6	48.4	1	1	1	1	0	0	2017-12-31	39	0	0	0	0	0	0	0	0	0	0	0	0	0	0	2
08664402	1	78	0	0	1	0	0	0	0	0	62.1	53.4	1	0	1	0	0	0	2017-12-31	39	0	0	0	0	0	0	0	0	0	0	0	0	0	0	1
08670170	0	77	1	0	1	0	0	0	0	0	55.5	69.7	1	1	0	0	0	0	2017-12-31	47	0	0	0	0	0	0	0	0	0	0	0	0	0	0	2
08680248	0	86	0	0	1	0	0	0	1	0	65.6	70.7	1	1	0	0	0	0	2017-12-31	24	0	0	0	0	0	0	0	0	0	0	0	0	0	0	1
08680248	0	86	0	0	1	0	1	0	1	0	60.1	70.7	1	1	0	0	0	0	2017-12-31	21	0	0	0	0	0	0	0	0	0	0	0	0	0	0	2
08705575	0	74	0	0	1	1	0	1	1	0	54.4	109.9	0	0	1	0	0	0	2016-06-19	29	0	0	0	0	0	0	0	0	0	0	0	0	0	1	1
08866773	0	85	1	0	1	1	1	0	0	0	59.5	42.7	1	0	0	0	0	0	2017-12-31	26	0	0	0	0	0	0	0	0	0	0	0	0	0	0	1
08905004	0	72	0	0	1	0	0	1	1	0	72.1	34.9	1	0	0	0	0	0	2017-12-31	22	0	0	0	0	0	0	0	0	0	0	0	0	0	0	1
08928991	1	76	1	0	1	1	1	0	0	1	54.2	15.1	1	1	1	0	0	1	2017-12-31	46	1	0	0	0	0	0	0	0	0	0	1	0	0	0	2
08930769	0	72	0	0	1	0	1	1	1	0	57.8	111	1	1	1	0	0	0	2017-12-31	45	0	0	0	0	0	0	0	0	0	0	0	0	0	0	2
08952209	1	83	1	0	0	0	0	1	1	0	68.3	39	0	0	0	0	0	0	2017-12-31	36	0	0	0	0	0	0	0	0	0	0	0	0	0	0	1
08953236	0	92	1	1	1	0	0	0	0	0	54.6	38.3	1	1	0	0	0	0	2017-12-31	30	0	0	0	0	0	0	0	0	0	0	0	0	0	0	1
08994218	1	70	1	0	1	0	0	0	0	0	70	61.7	1	1	0	0	0	0	2017-12-31	46	0	0	0	0	0	0	0	0	0	0	0	0	0	0	1
09233697	1	87	1	0	1	0	0	1	1	0	68.9	26.3	0	1	0	0	0	0	2017-12-31	28	0	0	0	0	0	0	0	0	0	0	0	0	0	0	1
09292653	0	47	0	0	0	0	0	0	0	0	57.4	80.1	0	1	0	0	1	1	2017-12-31	34	0	0	0	0	0	0	0	0	0	0	0	0	0	0	1
09322010	0	82	1	1	0	0	0	1	1	0	67.9	20.2	0	0	1	0	0	0	2016-01-27	0	1	0	1	0	0	0	0	0	0	0	0	1	0	1	1
09447243	1	59	0	1	1	0	0	0	0	0	70.3	220.2	1	1	0	0	0	1	2017-12-04	24	1	0	1	0	0	0	0	0	0	0	1	0	0	1	2
09465536	0	80	0	0	1	0	1	0	0	0	60	34.2	1	0	1	0	0	0	2017-12-31	35	0	0	0	0	0	0	0	0	0	0	0	0	0	0	1
09468398	0	59	0	0	1	1	0	0	0	0	73.1	76.5	1	0	0	0	0	0	2017-12-31	36	0	0	0	0	0	0	0	0	0	0	0	0	0	0	2
09492502	0	70	0	0	0	0	0	0	0	0	57	111.5	1	0	0	0	0	0	2017-12-31	30	0	0	0	0	0	0	0	0	0	0	0	0	0	0	1
09501456	0	90	1	0	1	0	0	0	1	0	54	67.4	1	1	0	0	0	0	2017-12-31	25	0	0	0	0	0	0	0	0	0	0	0	0	0	0	1
09541876	0	61	1	0	0	0	0	0	0	0	76	85.1	0	0	1	0	0	1	2017-12-31	25	0	0	0	0	0	0	0	0	0	0	0	0	0	0	2
09564718	0	91	1	1	1	1	1	1	1	0	67.5	58.7	1	0	0	0	0	0	2017-12-31	29	1	0	0	0	0	0	0	0	0	0	1	0	0	0	2
09602116	1	68	1	0	1	0	0	0	0	0	71.6	83	0	1	1	0	0	0	2017-12-31	23	0	0	0	0	0	0	0	0	0	0	0	0	0	0	1
09634526	0	85	0	0	1	0	0	1	1	0	58.9	48.1	1	0	0	0	0	0	2017-12-31	38	0	0	0	0	0	0	0	0	0	0	0	0	0	0	1
09794495	0	71	0	0	1	1	1	0	0	0	61.7	82.9	1	0	0	0	0	1	2017-12-31	35	0	0	0	0	0	0	0	0	0	0	0	0	0	0	1
09821243	0	37	0	1	1	0	0	0	0	0	51	124.9	1	1	0	0	0	0	2017-12-31	37	0	0	0	0	0	0	0	0	0	0	0	0	0	0	1
09914764	0	71	1	0	1	1	0	1	1	0	60	54.7	1	0	0	1	0	0	2017-12-31	44	1	0	0	0	0	0	0	0	0	0	0	0	0	0	2
09941087	0	80	1	0	1	1	0	0	0	0	51.1	60.2	0	0	0	0	0	0	2017-12-31	47	0	0	0	0	0	0	0	0	0	0	0	0	0	0	1
10136545	0	57	0	1	0	0	0	0	0	0	69.8	69	1	1	1	0	0	1	2017-12-31	26	0	0	0	0	0	0	0	0	0	0	0	0	0	0	2
10242286	0	45	0	0	1	1	0	0	0	0	72.5	91.3	1	0	0	0	0	0	2017-12-31	23	0	0	0	0	0	0	0	0	0	0	0	0	0	0	2
10311765	0	47	1	0	1	1	0	0	0	0	61.8	107.2	1	1	0	0	0	0	2017-12-31	39	0	0	0	0	0	0	0	0	0	0	0	0	0	0	1
10336609	1	74	1	1	1	1	0	0	0	0	54.9	97.8	0	0	0	0	0	0	2017-12-31	27	0	0	0	0	0	0	0	0	0	0	1	0	0	0	2
10350061	1	64	1	0	1	0	0	0	0	0	58.6	84.3	1	0	1	0	0	0	2017-12-31	30	0	0	0	0	0	0	0	0	0	0	0	0	0	0	1
10350061	1	63	0	1	1	0	0	0	0	1	52.8	84.6	1	0	1	0	0	0	2017-12-31	30	0	0	0	0	0	0	0	0	0	0	1	0	0	0	2
10351227	1	68	0	1	1	0	0	1	1	0	55.1	37.7	1	1	0	0	0	0	2017-12-31	35	0	0	0	0	0	0	0	0	0	0	0	0	0	0	1
10362155	1	73	1	0	1	1	0	1	1	0	67.3	44.1	0	0	1	0	0	1	2017-12-31	41	0	0	0	0	0	0	0	0	0	0	1	0	0	0	1
10418358	1	82	0	0	0	1	0	0	0	0	66.3	53	1	1	0	0	0	0	2015-05-17	38	1	0	0	0	0	0	0	0	1	0	0	0	1	1	2
10499403	1	79	0	0	1	0	1	0	0	0	72.6	45.1	1	1	0	0	0	1	2017-12-31	46	0	0	0	0	0	0	0	0	0	0	0	0	0	0	1
10499403	1	78	0	0	1	0	1	0	0	0	72.6	45.1	1	1	0	0	0	1	2017-12-31	18	0	0	0	0	0	0	0	0	0	0	0	0	0	0	2
10509100	0	62	1	0	0	0	1	0	1	0	59	107.7	0	1	1	0	0	0	2017-12-31	28	0	0	0	0	0	0	0	0	0	0	0	0	0	0	1
10509100	0	61	1	0	1	0	1	1	1	0	59	84.8	0	0	0	0	0	1	2017-12-31	33	1	0	0	0	0	0	0	0	0	0	0	0	0	0	2
10580342	1	69	0	0	1	1	1	0	0	0	65.9	52	1	0	0	0	0	0	2017-12-31	37	0	0	0	0	0	0	0	0	0	0	0	0	0	0	1
10698672	0	78	1	0	1	0	0	0	0	0	66.9	64.2	0	0	1	0	0	0	2017-12-31	33	0	0	0	0	0	0	0	0	0	0	0	0	0	0	1
10722453	0	75	0	0	1	1	0	0	0	0	41.8	82.3	1	1	0	0	0	0	2017-12-31	28	0	0	0	0	0	0	0	0	0	0	0	0	0	0	1
10736056	1	79	0	0	1	1	0	0	0	0	51.2	57.3	1	0	0	0	0	0	2017-12-31	17	0	0	0	0	0	0	0	0	0	0	0	0	0	0	1
10752125	0	65	1	0	1	0	0	0	0	0	56.9	72	1	1	1	0	0	0	2017-12-31	28	0	0	0	0	0	0	0	0	0	0	0	0	0	0	2
10760857	1	64	0	0	1	1	0	0	0	0	63.4	50.9	0	0	1	0	0	0	2017-12-31	44	0	0	0	0	0	0	0	0	0	0	0	0	0	0	1
10824553	0	78	0	1	1	1	1	1	1	1	26.9	53.4	1	0	1	0	1	0	2014-05-14	5	1	0	1	1	0	0	0	1	1	0	1	0	1	1	2
10837525	1	75	0	0	1	0	0	0	0	0	63.7	48.2	1	1	0	0	0	1	2017-12-31	27	1	0	0	0	0	0	0	0	0	0	0	0	0	0	2
10865375	0	85	1	1	0	1	1	1	1	0	62.1	35.7	0	1	1	0	0	0	2017-12-31	32	0	0	0	0	0	0	0	0	0	0	0	0	0	0	1
11066769	0	62	1	1	1	1	0	0	0	0	57.6	63.2	1	1	0	0	0	0	2017-12-31	28	0	0	0	0	0	0	0	0	0	0	0	0	0	0	1
11080881	0	74	0	0	1	1	0	0	0	0	53.8	49.4	0	0	1	0	1	1	2017-12-31	25	0	0	0	0	0	0	0	0	0	0	0	0	0	0	1
11204234	0	72	0	0	0	0	0	0	0	0	55.2	61.5	0	0	0	0	0	1	2017-12-31	21	0	0	0	0	0	0	0	0	0	0	0	0	0	0	2
11214215	0	82	1	0	1	1	0	1	1	0	59.9	33.2	1	0	1	0	0	0	2017-12-31	38	0	0	0	0	0	0	0	0	0	0	0	0	0	0	1
11257695	0	71	1	0	1	0	0	0	0	0	72.6	82.6	1	1	0	0	0	0	2017-12-31	37	0	0	0	0	0	0	0	0	0	0	0	0	0	0	1
11297546	0	89	1	0	0	0	0	0	0	0	67.8	58.7	0	1	0	0	0	0	2017-12-31	24	0	0	0	0	0	0	0	0	0	0	0	0	0	0	1
11300876	0	63	1	0	0	0	0	0	0	0	58.8	63	0	0	1	0	0	1	2017-12-31	48	1	0	0	0	0	0	0	0	0	0	0	0	0	0	2
11303447	0	80	1	0	0	0	0	1	1	0	57	68.9	0	0	1	0	0	0	2017-12-31	38	0	0	0	0	0	0	0	0	0	0	0	0	0	0	1
11306778	1	67	0	0	1	0	1	1	1	0	34.8	74.5	1	1	0	0	0	0	2017-12-31	48	0	0	0	0	0	0	0	0	0	0	1	0	0	0	2
11322347	0	67	1	0	1	1	1	0	0	0	70.7	59.2	1	0	1	0	0	0	2017-12-31	21	1	0	0	0	0	0	0	0	0	0	0	0	0	0	1
11325147	0	91	1	0	1	0	0	1	1	0	75.9	67.2	1	0	1	0	0	0	2017-12-31	29	0	0	0	0	0	0	0	0	0	0	0	0	0	0	1
11328992	0	81	0	0	1	0	1	1	1	0	66.3	41.7	0	0	1	0	1	1	2016-05-21	20	0	0	0	1	0	1	1	0	1	0	0	0	0	1	1
11330579	0	75	1	0	1	0	0	0	0	0	52.8	69.9	1	0	1	0	0	0	2017-12-31	42	0	0	0	0	0	0	0	0	0	0	0	0	0	0	1
11330579	0	75	1	1	1	0	0	0	0	0	52.8	69.9	1	0	1	0	0	0	2017-12-31	39	0	0	0	0	0	0	0	0	0	0	0	0	0	0	2
11332408	1	67	1	0	1	1	1	0	0	0	67.5	99.8	1	0	0	0	0	0	2017-12-31	21	1	0	1	0	0	0	0	0	0	0	1	0	0	0	2
11338935	0	73	0	1	1	0	0	0	0	0	71.2	73.3	1	0	1	0	1	1	2017-12-31	28	0	0	0	0	0	0	0	0	0	0	0	0	0	0	1
11338935	0	73	0	1	1	1	1	0	0	0	71.2	79.6	1	1	1	0	1	0	2017-12-31	21	0	0	0	0	0	0	0	0	0	0	0	0	0	0	2
11346834	0	95	1	0	1	0	0	0	0	0	68.8	29.7	1	1	1	0	0	0	2017-12-31	21	0	0	0	0	0	0	0	0	0	0	0	0	0	0	1
11400363	1	66	1	0	0	1	0	0	0	0	66.3	83.7	0	1	0	0	0	0	2017-12-31	23	1	0	0	0	0	0	0	0	0	0	0	0	0	0	1
11403125	0	73	1	0	1	0	0	0	0	0	75	70.1	1	1	1	0	0	0	2017-12-31	28	0	0	0	0	0	0	0	0	0	0	0	0	0	0	1
11556479	0	79	0	0	1	0	0	0	0	0	57.6	48.8	0	1	0	0	0	0	2017-12-31	28	1	0	0	0	0	0	0	0	0	0	1	0	0	0	1
11583896	1	72	1	0	1	0	0	0	0	0	60.1	54.5	1	0	0	0	0	1	2017-12-31	24	0	0	0	0	0	0	0	0	0	0	0	0	0	0	1
11583896	0	71	1	0	1	0	0	0	0	0	60.1	54.7	1	0	0	0	0	0	2017-12-31	48	0	0	0	0	0	0	0	0	0	0	0	0	0	0	2
11586172	0	84	0	0	1	0	0	0	0	0	60	71.2	1	1	0	0	0	0	2017-12-31	30	0	0	0	1	0	0	0	1	1	0	0	0	0	0	2
11609570	0	89	1	0	1	0	0	1	1	0	70.2	35.4	1	1	0	0	0	1	2017-12-31	26	0	0	0	0	0	0	0	0	0	0	0	0	0	0	1
11616282	1	66	0	0	1	0	0	0	0	0	65.4	60.6	1	1	0	0	0	1	2017-12-31	27	0	0	0	0	0	0	0	0	0	0	0	0	0	0	2
11700594	1	70	0	0	1	0	0	0	0	0	65.6	59.9	0	1	0	0	0	1	2017-12-31	33	0	0	0	0	0	0	0	0	0	0	0	0	0	0	1
11718375	0	70	1	0	0	1	0	0	0	0	65.4	54.7	0	1	1	0	0	0	2017-12-31	38	0	0	0	0	0	0	0	0	0	0	0	0	0	0	1
11742232	0	53	0	0	1	0	0	0	0	0	62.8	57.3	1	1	0	0	0	1	2017-12-31	42	0	0	0	0	0	0	0	0	0	0	0	0	0	0	1
11776359	1	75	1	0	1	0	0	0	1	0	59.7	36.6	1	1	1	0	0	0	2017-12-31	46	0	0	0	0	0	0	0	0	0	0	0	0	0	0	1
11830548	1	69	0	0	1	1	0	1	1	0	55.7	83.4	1	0	1	0	0	0	2017-12-31	21	0	0	0	0	0	0	0	0	0	0	0	0	0	0	1
11866785	0	78	1	0	1	0	0	0	0	0	54.8	47.9	1	0	1	0	0	0	2017-12-31	43	0	0	0	0	0	0	0	0	0	0	0	0	0	0	1
11868645	0	72	0	0	1	0	0	1	1	0	68.8	82.7	1	1	0	0	0	0	2017-12-31	25	0	0	0	0	0	0	0	0	0	0	0	0	0	0	1
11970042	0	63	0	1	1	0	0	0	0	0	60.1	85	1	0	0	0	0	0	2017-12-31	35	0	0	0	1	0	1	1	0	1	0	0	0	0	0	2
12037952	1	66	0	0	1	1	0	0	0	0	61.7	84.3	1	1	0	0	0	0	2017-12-31	33	1	0	0	0	0	0	0	0	0	0	0	0	0	0	2
12038392	0	69	1	1	1	0	0	0	0	0	52.8	40.6	0	1	0	0	0	1	2017-12-31	30	0	0	0	0	0	0	0	0	0	0	0	0	0	0	1
12038392	0	67	1	1	1	0	0	0	0	0	62.3	55.1	0	0	0	0	0	1	2017-12-31	48	0	0	0	0	0	0	0	0	0	0	1	0	0	0	2
12104422	1	77	1	0	1	1	0	0	0	0	71.3	60.7	1	0	1	0	0	0	2017-12-31	31	1	0	0	0	0	0	0	0	0	0	0	0	0	0	1
12151974	1	78	1	0	1	0	0	0	0	0	59.9	60.6	1	0	0	0	0	0	2017-12-31	27	0	0	0	0	0	0	0	0	0	0	0	0	0	0	1
12157383	0	67	1	1	1	0	0	0	0	0	71.7	62.4	1	0	1	0	0	0	2017-12-31	48	0	0	0	0	0	0	0	0	0	0	0	0	0	0	1
12213838	0	63	0	0	1	0	0	1	1	0	60.9	85.2	1	0	1	0	0	0	2017-12-31	49	1	0	0	0	0	0	0	0	0	0	0	0	0	0	2
12221619	1	80	0	0	1	1	0	0	0	0	69.9	41.8	1	0	1	0	0	1	2017-12-31	33	0	0	0	0	0	0	0	0	0	0	0	0	0	0	1
12257085	0	83	1	1	1	1	1	1	1	1	59	59.8	0	1	0	0	0	0	2017-12-31	47	0	0	0	1	1	0	1	0	1	0	1	0	0	0	2
12316670	1	74	1	0	1	1	0	0	0	0	55.3	69.9	1	1	0	0	0	0	2017-12-31	28	0	0	0	0	0	0	0	0	0	0	0	0	0	0	1
12359765	0	66	0	0	1	0	0	0	0	0	56.2	74.8	0	0	1	0	0	0	2017-12-31	23	0	0	0	0	0	0	0	0	0	0	0	0	0	0	1
12406193	0	70	0	0	1	1	0	0	0	0	58.7	73.9	1	0	1	0	0	0	2017-12-31	33	1	0	1	0	0	0	0	0	0	0	0	0	0	0	2
12426488	0	72	0	0	1	0	0	0	1	0	70.2	65.6	1	1	1	0	1	1	2017-12-31	31	0	0	0	0	0	0	0	0	0	0	0	0	0	0	1
12441124	0	75	0	0	1	0	0	1	1	0	55.4	65.2	1	0	1	0	0	0	2017-12-31	49	0	0	0	0	0	0	0	0	0	0	0	0	0	0	2
12487408	0	80	1	1	1	1	0	0	0	0	50.9	69	1	1	0	0	1	1	2017-12-31	24	0	0	0	0	0	0	0	0	0	0	0	0	0	0	1
12555905	1	59	0	0	1	0	0	0	0	0	45	22.4	0	0	1	0	0	0	2017-12-31	49	0	0	0	0	0	0	0	0	0	0	1	1	0	0	1
12662888	0	43	0	0	0	0	0	0	0	1	65.1	123.1	0	0	0	0	0	0	2017-12-31	26	0	0	0	0	0	0	0	0	0	0	0	0	0	0	2
12688044	1	64	0	0	1	0	0	0	0	0	60	67.4	0	0	1	0	0	0	2017-12-31	25	0	0	0	0	0	0	0	0	0	0	0	0	0	0	1
12744242	0	68	0	1	1	0	1	0	0	0	36.3	27	1	0	1	0	1	1	2017-12-31	48	0	0	0	0	0	0	0	0	0	0	0	0	0	0	1
12796763	0	67	0	0	1	1	0	1	1	0	61.9	74.3	0	0	1	0	0	0	2017-12-31	43	1	0	0	0	0	0	0	0	0	0	0	0	0	0	1
12801675	1	82	0	0	0	0	1	0	0	0	61.1	42.1	1	1	0	0	0	0	2017-12-31	22	0	0	0	0	0	0	0	0	0	0	0	0	0	0	2
12958461	0	86	0	0	1	0	0	1	1	0	61.6	84.3	1	0	0	0	0	0	2017-12-31	23	0	0	0	0	0	0	0	0	0	0	0	0	0	0	1
12998909	0	63	0	1	0	0	0	0	0	0	60.3	67.8	1	1	0	0	0	0	2017-12-31	36	0	0	0	0	0	0	0	0	0	0	0	0	0	0	2
13040081	0	87	0	1	1	0	0	0	0	0	46	38.5	1	0	1	0	0	0	2017-12-31	12	0	0	0	0	0	0	0	0	0	0	1	0	0	0	1
13061556	1	77	1	0	1	0	1	1	1	0	72.6	96.9	1	0	0	0	0	0	2017-12-31	39	1	0	1	0	0	0	0	0	0	0	0	0	0	0	2
13150597	1	51	0	0	1	0	0	1	0	0	62.4	101.9	1	0	1	0	0	0	2017-12-31	36	0	0	0	0	0	0	0	0	0	0	0	0	0	0	2
13221443	0	50	0	0	0	0	0	0	0	0	70.6	78.8	0	1	1	0	0	0	2017-12-31	32	0	0	0	1	0	0	0	1	1	0	0	0	0	0	1
13254960	0	90	1	0	1	0	0	0	0	0	43.8	32.1	0	0	1	0	1	1	2017-12-31	27	0	0	0	0	0	0	0	0	0	0	0	0	0	0	1
13272586	1	82	0	0	0	0	0	0	0	0	51.8	48.5	0	1	1	0	0	0	2017-12-31	27	0	0	0	0	0	0	0	0	0	0	0	0	0	0	1
13297277	0	75	0	0	1	1	0	1	1	0	46.8	39.5	1	0	0	0	0	0	2017-06-18	24	0	0	0	0	0	0	0	0	0	0	1	0	0	1	1
13324747	0	75	1	0	1	1	1	0	0	1	66	54	1	1	1	0	0	0	2017-12-31	48	1	0	1	0	0	0	0	0	0	0	0	0	0	0	2
13380903	0	84	0	0	1	0	0	1	1	0	67.6	71.2	1	0	0	0	0	0	2017-12-31	27	0	0	0	0	0	0	0	0	0	0	0	0	0	0	1
13581605	0	70	1	1	1	0	0	0	1	0	69.9	15.4	1	1	1	0	0	0	2017-04-07	14	0	0	0	0	0	0	0	0	0	0	0	1	0	1	1
13687490	0	84	1	0	1	0	0	1	1	0	63.3	59.5	1	1	0	0	0	0	2017-12-31	47	0	0	0	0	0	0	0	0	0	0	0	0	0	0	1
13720732	0	94	0	1	1	0	0	0	0	0	54.1	62.4	1	1	0	0	0	1	2017-12-31	38	0	0	0	0	0	0	0	0	0	0	1	0	0	0	2
13743358	0	65	0	0	1	1	0	0	0	0	66.3	33.6	1	1	0	0	0	0	2017-12-31	29	0	0	0	1	1	0	1	0	1	0	0	0	0	0	1
13867818	1	71	0	0	1	1	0	0	0	0	69.8	54.4	0	1	0	0	0	0	2017-12-31	25	0	0	0	0	0	0	0	0	0	0	0	0	0	0	1
13868772	1	78	0	1	1	0	0	1	1	0	59	81.5	1	0	0	0	0	0	2017-12-31	29	1	0	1	0	0	0	0	0	0	0	1	0	0	0	2
13954524	0	71	0	0	1	1	1	1	1	0	58.9	95.3	0	0	1	0	0	0	2017-12-31	27	0	0	0	0	0	0	0	0	0	0	0	0	0	0	2
14002077	1	80	1	0	1	0	0	1	1	1	56	47.8	1	0	0	0	0	0	2017-12-31	28	0	0	0	0	0	0	0	0	0	0	1	0	0	0	2
14050254	0	78	0	0	1	0	0	0	0	0	72.1	49	1	0	0	0	0	0	2017-12-31	25	0	0	0	0	0	0	0	0	0	0	0	0	0	0	1
14071229	0	88	1	0	0	0	0	0	0	0	57.7	46.9	0	0	0	0	0	0	2017-12-31	47	0	0	0	1	0	0	0	1	1	0	0	0	0	0	1
14111865	1	38	0	0	0	0	0	0	0	0	55.2	74.5	1	0	0	0	0	0	2017-12-31	38	0	0	0	0	0	0	0	0	0	0	0	0	0	0	1
14150418	0	68	1	0	0	1	0	0	0	0	53	83.3	0	0	0	0	0	0	2017-12-31	41	0	0	0	0	0	0	0	0	0	0	0	0	0	0	1
14187477	0	86	0	0	1	0	1	0	0	0	58.7	91.7	0	1	0	0	0	0	2017-12-31	29	0	0	0	1	0	0	0	1	1	0	1	0	0	0	2
14280139	0	76	1	0	1	1	0	0	0	0	64.8	15.1	1	1	0	0	0	0	2016-04-07	2	0	0	0	0	0	0	0	0	0	0	0	1	0	1	1
14301177	1	88	1	0	1	1	0	1	1	0	65.2	67.7	1	1	1	0	0	1	2017-12-31	31	1	0	0	0	0	0	0	0	0	0	0	0	0	1	2
14306153	0	83	1	0	1	0	0	1	1	0	66.6	53	0	1	1	0	0	0	2017-12-31	57	0	0	0	0	0	0	0	0	0	0	0	0	0	0	1
14316134	0	81	1	0	1	1	0	1	1	0	82.9	68.9	0	0	0	0	0	0	2017-12-31	40	0	0	0	0	0	0	0	0	0	0	0	0	0	0	1
14343037	0	80	1	0	1	0	0	0	0	0	66.8	108.6	1	0	1	0	0	0	2017-12-31	29	0	0	0	0	0	0	0	0	0	0	0	0	0	0	1
14343037	0	80	0	0	1	0	0	0	0	0	66.8	80.6	1	0	1	0	0	0	2017-12-31	29	0	0	0	0	0	0	0	0	0	0	0	0	0	0	2
14354507	1	54	1	0	1	1	0	0	0	0	67.6	87.3	1	1	1	0	0	0	2017-12-31	27	0	0	0	0	0	0	0	0	0	0	1	0	0	0	1
14370756	0	76	0	0	1	0	0	1	1	0	76.3	72.6	1	0	1	0	0	0	2017-12-31	37	0	0	0	0	0	0	0	0	0	0	0	0	0	0	1
14461744	0	92	1	1	1	0	0	0	0	0	68.5	28	1	0	1	0	0	0	2017-12-31	48	0	0	0	0	0	0	0	0	0	0	0	0	0	0	1
14486379	1	78	1	0	1	0	0	0	0	0	69.5	80.9	1	0	0	0	0	1	2017-12-31	49	0	0	0	0	0	0	0	0	0	0	0	0	0	0	1
14529913	0	74	0	0	1	1	0	0	0	0	57.6	73	0	0	0	0	0	0	2017-12-31	29	0	0	0	0	0	0	0	0	0	0	0	0	0	0	1
14606919	1	65	1	0	1	0	0	0	0	0	71.6	49.9	1	0	1	0	0	0	2017-12-31	27	0	0	0	0	0	0	0	0	0	0	0	0	0	0	1
14661506	0	35	0	0	1	0	0	0	0	0	72.6	95.9	1	0	0	0	0	0	2017-12-31	39	0	0	0	0	0	0	0	0	0	0	0	0	0	0	2
14708897	0	74	0	0	1	0	0	1	1	0	56.6	65.4	0	0	1	0	0	0	2017-12-31	43	1	0	0	1	1	0	1	0	1	0	0	0	0	0	2
14768460	0	62	1	0	0	0	0	0	0	0	73.6	45.5	0	0	0	0	0	0	2017-12-31	28	1	0	0	0	0	0	0	0	0	0	0	0	0	0	2
14779534	0	50	1	0	0	0	1	0	0	0	69.7	105.8	0	0	0	0	0	0	2017-12-31	24	0	0	0	0	0	0	0	0	0	0	0	0	0	0	2
14884359	0	71	0	0	1	1	0	0	0	0	58.6	73.7	1	1	0	0	0	0	2017-12-31	46	0	0	0	0	0	0	0	0	0	0	0	0	0	0	2
14909735	0	82	0	0	0	0	1	0	0	0	51.9	41.5	1	0	1	0	0	0	2017-12-31	30	0	0	0	0	0	0	0	0	0	0	0	0	0	0	1
14909735	0	81	0	0	1	0	0	0	0	0	53.4	71.7	1	1	1	0	0	0	2017-12-31	34	0	0	0	0	0	0	0	0	0	0	0	0	0	0	2
14989419	0	75	1	0	1	0	0	0	0	0	67.4	43.8	1	0	0	0	0	0	2017-12-31	23	0	0	0	1	0	0	0	1	1	0	0	0	0	0	1
14990965	0	82	0	0	1	1	1	0	0	0	69.6	71.5	0	1	0	0	0	1	2017-12-31	42	1	0	0	0	0	0	0	0	0	0	0	0	0	0	2
15021850	1	85	0	0	1	0	0	0	0	0	74.3	45.5	0	0	0	0	0	0	2017-12-31	25	0	0	0	0	0	0	0	0	0	0	0	0	0	0	1
15025347	0	85	1	0	1	1	0	0	0	0	58	63.4	0	0	1	0	0	0	2017-12-31	27	0	0	0	0	0	0	0	0	0	0	0	0	0	0	1
15025618	0	96	1	0	1	0	0	1	1	0	80.4	77.6	1	0	1	0	0	0	2017-12-31	38	0	0	0	0	0	0	0	0	0	0	0	0	0	0	1
15026787	0	71	1	0	1	1	0	1	1	0	59	98.7	1	0	1	0	0	0	2017-12-31	30	0	0	0	0	0	0	0	0	0	0	0	0	0	0	2
15026787	0	71	1	0	1	1	0	1	1	0	59	70.7	1	0	1	0	0	1	2017-12-31	30	0	0	0	0	0	0	0	0	0	0	0	0	0	0	1
15028994	0	68	1	0	1	1	0	0	0	0	71.4	15.1	1	0	1	0	0	0	2017-12-31	19	0	0	0	0	0	0	0	0	0	0	1	0	0	0	1
15058895	0	63	0	0	0	0	0	0	0	0	58.8	57.1	0	0	0	0	0	0	2017-12-31	23	0	0	0	0	0	0	0	0	0	0	0	0	0	0	1
15082641	0	80	1	0	1	0	0	0	0	0	69.9	80.6	1	1	0	0	0	0	2017-12-31	60	0	0	0	0	0	0	0	0	0	0	0	0	0	0	1
15090835	1	75	0	0	1	1	0	0	0	0	64.4	65.2	1	0	1	0	0	0	2017-12-31	38	0	0	0	0	0	0	0	0	0	0	0	0	0	0	1
15112119	1	74	1	0	1	0	0	0	0	0	68.8	54.1	0	0	1	0	0	0	2017-07-30	39	0	0	0	0	0	0	0	0	0	0	0	0	0	1	1
15126489	1	72	0	0	1	0	0	0	0	0	65.8	59.5	1	0	1	0	0	0	2017-12-31	25	0	0	0	0	0	0	0	0	0	0	0	0	0	0	1
15129710	1	74	1	0	1	1	0	1	1	0	64.9	54.2	1	0	1	0	0	0	2017-12-31	36	0	0	0	0	0	0	0	0	0	0	0	0	0	0	1
15153702	0	76	0	0	1	0	0	0	0	0	75.1	61.7	1	1	0	0	0	0	2017-12-31	37	0	0	0	0	0	0	0	0	0	0	0	0	0	0	1
15154906	1	86	1	0	1	0	1	0	0	0	56.6	52.6	1	0	0	0	0	0	2017-12-31	23	0	0	0	0	0	0	0	0	0	0	0	0	0	0	1
15154906	1	86	1	1	1	1	1	0	0	0	56.6	52.6	1	0	0	0	1	1	2017-12-31	40	1	0	1	0	0	0	0	0	0	0	1	0	0	0	2
15208978	0	82	0	0	1	0	0	0	0	0	52.4	52.9	1	1	1	0	0	0	2017-12-31	38	0	0	0	0	0	0	0	0	0	0	0	0	0	0	1
15256204	1	84	1	0	0	0	0	0	0	0	68.3	52.8	0	0	0	0	0	0	2017-12-31	27	0	0	0	0	0	0	0	0	0	0	0	0	0	0	1
15265338	1	65	0	0	1	0	0	0	0	1	71.1	95.6	1	1	0	0	0	0	2017-12-31	39	0	0	0	0	0	0	0	0	0	0	0	0	0	0	2
15284610	1	83	0	1	1	0	0	0	0	0	45	44.7	0	0	1	1	0	1	2017-12-31	25	0	0	0	0	0	0	0	0	0	0	0	0	0	0	1
15296617	0	71	1	0	1	1	0	0	0	0	75.6	121.8	1	0	0	0	0	0	2017-12-31	31	0	0	0	0	0	0	0	0	0	0	0	0	0	0	1
15296617	0	71	1	0	1	1	1	0	0	0	75.6	61.7	0	0	0	0	0	0	2017-12-31	31	1	0	0	1	0	0	0	1	1	0	0	0	0	0	2
15297637	0	89	1	0	1	0	0	1	1	0	66.1	67.5	1	0	0	0	0	0	2017-12-31	42	0	0	0	0	0	0	0	0	0	0	0	0	0	0	1
15298324	0	66	0	0	1	0	0	0	0	0	50.3	55.2	1	1	0	0	1	1	2017-12-31	28	0	0	0	0	0	0	0	0	0	0	1	0	0	0	1
15303830	0	91	0	1	1	0	0	0	0	0	68.5	51.6	0	0	0	0	0	0	2017-12-31	25	0	0	0	0	0	0	0	0	0	0	0	0	0	0	1
15312617	0	73	1	0	1	1	0	0	0	0	73	121.1	0	0	0	0	0	0	2017-12-31	32	0	0	0	0	0	0	0	0	0	0	0	0	0	0	1
15315257	0	82	0	0	1	0	0	0	0	0	64.3	71.4	1	1	0	0	0	0	2017-12-31	42	0	0	0	0	0	0	0	0	0	0	0	0	0	0	1
15320276	0	82	1	0	1	1	1	0	0	0	60.4	47.6	0	0	0	0	0	0	2017-12-31	38	1	0	1	0	0	0	0	0	0	0	0	0	0	0	2
15333939	1	80	1	0	1	1	0	0	0	0	59	47.8	1	1	0	0	0	0	2017-12-31	32	1	0	1	0	0	0	0	0	0	0	0	0	0	0	2
15349294	0	67	1	1	1	0	0	0	0	0	60.9	55	0	0	0	0	0	0	2017-12-31	26	0	0	0	0	0	0	0	0	0	0	0	0	0	0	1
15353668	0	86	0	0	1	0	0	1	1	0	53.5	70.9	0	0	1	0	0	0	2017-12-31	32	0	0	0	0	0	0	0	0	0	0	0	0	0	0	1
15362792	0	76	0	0	1	0	0	1	1	0	69	68.5	0	0	1	1	0	0	2017-12-31	36	0	0	0	0	0	0	0	0	0	0	0	0	0	0	2
15367990	1	83	0	0	1	1	0	1	1	0	52.8	107.8	0	0	0	0	0	0	2017-12-31	37	0	0	0	0	0	0	0	0	0	0	0	0	0	0	1
15386581	0	39	0	0	0	0	0	0	0	0	69	93.9	0	0	1	0	0	0	2017-12-31	37	0	0	0	1	0	0	0	1	1	0	0	0	0	0	2
15468834	1	78	1	0	1	0	0	0	0	0	66.7	47.9	1	0	1	0	0	0	2017-12-31	29	0	0	0	0	0	0	0	0	0	0	0	0	0	0	1
15474984	0	83	0	0	1	0	0	0	0	0	64.8	83.6	0	0	0	0	0	0	2017-12-31	31	0	0	0	0	0	0	0	0	0	0	0	0	0	0	1
15474984	0	83	0	0	0	0	0	0	0	0	64.9	92.3	0	0	0	0	0	0	2017-12-31	31	1	0	0	0	0	0	0	0	0	0	0	0	0	0	2
15525378	1	82	1	0	0	0	0	0	0	0	69.9	36	0	0	0	0	0	0	2016-06-06	28	0	0	0	0	0	0	0	0	1	0	0	0	1	1	1
15554457	0	66	0	1	0	1	0	0	0	0	69	60.6	0	0	1	0	0	0	2017-12-31	49	1	0	0	0	0	0	0	0	0	0	0	0	0	0	2
15562790	0	83	1	0	0	1	0	0	0	0	72.7	59.7	0	1	0	0	0	0	2017-12-31	40	0	0	0	0	0	0	0	0	0	0	0	0	0	0	1
15669581	0	77	1	0	0	0	0	1	1	0	69.8	60.7	0	1	1	0	0	0	2017-12-31	43	0	0	0	0	0	0	0	0	0	0	0	0	0	0	1
15716013	1	67	0	0	1	0	0	0	0	0	71.4	55.1	0	1	1	0	0	0	2017-12-31	35	0	0	0	0	0	0	0	0	0	0	0	0	0	0	1
15740505	0	79	0	0	1	1	0	0	1	0	56	27.6	1	1	1	0	0	1	2017-12-31	29	0	0	0	0	0	0	0	0	0	0	0	0	0	0	1
15824794	0	63	0	0	1	0	0	0	0	0	60.1	75.5	1	0	0	0	0	0	2017-12-31	40	0	0	0	0	0	0	0	0	0	0	0	0	0	0	1
15869638	0	62	0	0	0	0	0	0	0	0	64.8	33.9	1	1	1	0	0	0	2017-12-31	37	0	0	0	0	0	0	0	0	0	0	0	0	0	0	1
15912062	0	89	1	1	1	0	1	0	0	0	56	58.8	0	0	0	0	0	0	2014-07-24	7	0	0	0	0	0	0	0	0	1	1	0	0	1	1	1
15920312	0	83	1	1	1	1	0	1	1	0	65.7	30.7	1	0	1	0	0	0	2017-12-31	26	0	0	0	0	0	0	0	0	0	0	0	0	0	0	1
15940867	0	68	1	0	1	0	0	0	0	0	57.4	83	1	1	1	0	0	0	2016-03-09	0	0	0	0	0	0	0	0	0	1	1	0	0	0	0	1
15956795	0	52	0	0	1	0	0	1	1	0	68	85.3	1	1	1	0	0	0	2017-12-31	23	0	0	0	0	0	0	0	0	0	0	0	0	0	0	2
15964774	1	61	0	0	1	1	0	0	0	0	54.9	67.8	0	0	0	0	0	0	2017-12-31	43	0	0	0	0	0	0	0	0	0	0	0	0	0	0	1
15983285	0	49	1	0	0	0	0	1	1	0	74.5	106.4	0	0	1	0	0	0	2017-12-31	36	0	0	0	0	0	0	0	0	0	0	0	0	0	0	2
15988310	0	87	1	0	1	0	0	1	1	0	67	59.1	1	0	0	0	0	0	2017-12-31	37	0	0	0	0	0	0	0	0	0	0	0	0	0	0	1
15988310	0	87	1	0	1	0	1	1	1	1	61.5	47	0	0	0	0	0	0	2017-12-31	37	0	0	0	0	0	0	0	0	0	0	0	0	0	0	2
16116510	0	80	1	0	1	1	0	1	1	0	76.6	53.3	1	1	0	0	0	0	2017-12-31	36	0	0	0	1	1	0	1	0	1	0	0	0	0	0	1
16266019	0	52	0	0	1	0	0	0	0	0	65.6	78.5	1	0	0	0	0	0	2017-12-31	40	0	0	0	0	0	0	0	0	0	0	0	0	0	0	2
16364684	0	77	0	0	1	0	0	1	1	0	71.7	53.5	0	1	0	0	0	0	2017-12-31	42	0	0	0	0	0	0	0	0	0	0	0	0	0	0	1
16457778	1	71	1	0	1	1	0	0	0	0	58.9	70.7	0	0	1	0	0	0	2017-12-31	41	0	0	0	0	0	0	0	0	0	0	0	0	0	0	1
16474638	0	87	0	0	1	0	0	1	1	0	59	94.2	1	0	1	0	0	0	2017-12-31	35	1	0	1	0	0	0	0	0	0	0	0	0	0	0	1
16494829	0	89	1	0	1	1	0	0	0	0	55.8	67.4	1	0	0	0	0	0	2017-12-31	23	0	0	0	0	0	0	0	0	0	0	0	0	0	0	1
16568013	0	67	0	0	1	1	0	0	0	0	59.6	74.5	1	1	0	0	0	0	2017-12-31	21	0	0	0	0	0	0	0	0	0	0	0	0	0	0	1
16580942	0	81	1	0	0	0	0	0	0	0	50.6	68.7	1	1	0	0	0	0	2017-12-31	27	1	0	1	0	0	0	0	0	0	0	0	0	0	0	1
16612905	1	54	0	0	0	0	0	0	0	0	66.9	57.5	0	0	1	0	0	0	2017-12-31	42	0	0	0	0	0	0	0	0	0	0	0	0	0	0	1
16612905	1	54	0	0	0	0	0	1	1	0	66.9	77.9	0	0	1	0	0	0	2017-12-31	5	0	0	0	0	0	0	0	0	0	0	0	0	0	0	2
16670712	0	63	1	0	1	0	0	0	0	0	67.4	63.2	1	1	1	0	0	1	2017-12-31	38	1	0	0	0	0	0	0	0	0	0	0	0	0	0	2
16684971	0	54	0	0	0	0	1	0	0	0	71.1	100.7	1	1	1	0	0	0	2017-12-31	47	0	0	0	0	0	0	0	0	0	0	0	0	0	0	2
16686053	0	83	1	1	1	1	0	0	0	0	59.4	53	0	1	0	0	0	1	2015-12-17	4	0	0	0	0	0	0	0	0	0	0	0	0	0	1	1
16702751	0	65	1	0	1	0	0	1	1	0	67.7	86.8	1	0	1	0	0	0	2017-12-31	24	0	0	0	0	0	0	0	0	0	0	0	0	0	0	2
16703511	0	77	1	0	1	1	0	0	0	0	59	48	1	1	0	0	0	0	2017-12-31	24	0	0	0	0	0	0	0	0	0	0	0	0	0	0	1
16766700	0	90	0	1	1	0	0	0	1	0	61.6	62.9	0	0	0	0	0	0	2015-05-18	8	0	0	0	0	0	0	0	0	0	0	1	0	0	1	1
16772541	1	73	0	0	1	1	0	0	0	0	43.8	42.5	1	1	0	0	0	0	2017-12-31	21	0	0	0	0	0	0	0	0	0	0	0	0	0	0	1
16945400	1	76	1	0	1	0	0	0	0	0	66.5	43.7	1	1	1	1	0	1	2017-12-31	28	0	0	0	0	0	0	0	0	0	0	0	0	0	0	1
16982148	0	71	1	0	1	1	0	0	0	0	59.6	61.7	1	1	1	0	0	1	2017-12-31	21	1	0	1	0	0	0	0	0	0	0	0	0	0	0	2
17026505	0	85	1	1	1	0	0	0	0	0	63.5	47.7	1	0	0	0	0	0	2017-12-31	24	0	0	0	0	0	0	0	0	0	0	0	0	0	0	1
17050875	0	83	0	0	1	0	0	0	1	0	71.1	52.7	1	0	0	0	0	0	2017-12-31	22	0	0	0	0	0	0	0	0	0	0	0	0	0	0	1
17140898	1	79	1	0	1	1	1	0	0	1	62.8	69.2	1	0	0	0	0	1	2017-12-31	34	1	0	0	0	0	0	0	0	0	0	0	0	0	0	2
17171448	0	95	1	0	0	0	0	0	0	0	61.2	36.1	0	1	0	0	0	0	2016-02-23	2	0	0	0	0	0	0	0	0	0	0	0	0	0	1	1
17210762	0	46	1	0	0	0	0	0	0	0	69.9	90.2	0	1	0	0	0	0	2015-03-29	1	1	0	1	1	0	0	0	1	1	0	0	0	1	1	2
17368912	0	47	0	0	1	0	0	0	0	0	51.5	64.6	1	0	0	0	0	0	2017-12-31	25	0	0	0	1	0	0	0	1	1	0	0	0	0	0	1
17406990	1	83	1	0	1	1	0	1	1	0	65.3	59.6	1	0	1	0	0	1	2017-12-31	32	0	0	0	0	0	0	0	0	0	0	0	0	0	0	1
17426889	1	87	1	0	1	0	0	0	0	0	61.8	52.4	1	0	1	0	0	0	2017-12-31	31	0	0	0	0	0	0	0	0	0	0	0	0	0	0	1
17492533	0	72	0	0	0	1	0	1	1	0	50.8	30.9	1	1	1	0	0	0	2017-12-31	39	0	0	0	0	0	0	0	0	0	0	0	0	0	0	1
17606783	1	63	1	0	0	0	0	1	1	0	53.4	72.4	0	0	1	0	0	0	2017-12-31	37	0	0	0	0	0	0	0	0	0	0	0	0	0	0	2
17610053	1	65	1	0	1	0	0	0	0	0	69.2	71.5	1	1	0	0	0	0	2017-12-31	38	0	0	0	0	0	0	0	0	0	0	0	0	0	0	1
17617079	0	82	0	0	1	0	0	0	0	0	65	21	1	0	1	0	0	0	2017-12-31	25	0	0	0	0	0	0	0	0	0	0	0	1	0	0	1
17650237	0	81	0	1	1	0	1	0	0	0	54.2	52.5	1	0	0	0	0	0	2016-05-07	10	0	0	0	1	0	1	1	0	1	0	0	0	0	1	1
17657197	0	85	0	0	1	0	0	0	0	0	72.7	52.5	1	0	0	0	0	0	2017-12-31	33	0	0	0	0	0	0	0	0	0	0	0	0	0	0	1
17672111	0	77	0	0	0	1	0	0	0	0	56.8	49.1	0	1	0	0	0	0	2015-10-10	1	1	0	1	0	0	0	0	0	0	0	0	0	0	1	1
17677239	0	68	0	1	1	1	0	1	1	0	63.7	45.8	1	1	1	0	0	0	2017-12-31	28	0	0	0	0	0	0	0	0	0	0	0	0	0	0	1
17679960	0	85	0	0	0	0	0	1	1	0	60.9	80.1	0	0	1	0	0	0	2017-12-31	30	0	0	0	0	0	0	0	0	0	0	0	0	0	0	1
17724223	0	79	1	0	0	0	1	1	1	0	58	60.4	0	0	0	1	0	0	2017-12-31	40	0	0	0	0	0	0	0	0	0	0	0	0	0	0	2
17771904	1	76	0	0	1	1	0	0	0	0	68.4	72.6	0	1	0	0	0	1	2015-02-24	46	0	0	0	0	0	0	0	0	1	0	0	0	1	1	2
17787905	1	68	1	0	1	0	0	0	0	0	63.8	99.5	1	0	1	0	0	0	2017-12-31	41	0	0	0	0	0	0	0	0	0	0	0	0	0	0	1
17790255	1	74	1	0	1	1	0	0	0	0	65.4	69.9	1	0	0	0	0	0	2017-12-31	29	0	0	0	0	0	0	0	0	0	0	0	0	0	0	1
17821236	1	71	1	0	0	0	1	1	1	0	67.4	54.7	0	1	0	0	0	1	2017-12-31	28	0	0	0	0	0	0	0	0	0	0	0	0	0	0	2
17875686	1	85	1	0	0	0	0	0	0	0	65.3	94.9	0	0	0	0	0	0	2017-12-31	31	0	0	0	0	0	0	0	0	0	0	0	0	0	0	1
17892140	0	73	0	0	1	1	1	0	0	0	63.7	65.6	1	1	0	0	0	0	2017-12-31	36	0	0	0	0	0	0	0	0	0	0	0	0	0	0	1
18084146	0	79	1	0	1	1	0	0	0	0	69	53.5	1	1	1	1	0	1	2017-12-31	33	1	0	0	1	0	0	0	1	1	0	0	0	0	0	1
18087144	0	64	0	0	1	0	0	0	0	0	65.4	84.7	1	1	0	0	0	0	2017-12-31	36	0	0	0	0	0	0	0	0	0	0	0	0	0	0	1
18107186	0	67	0	0	1	1	0	0	0	0	75.2	66.6	1	1	1	0	0	0	2017-12-31	28	0	0	0	0	0	0	0	0	0	0	0	0	0	0	1
18168262	1	56	1	0	1	1	1	0	0	0	60	86.6	1	0	0	0	0	0	2017-12-31	14	0	0	0	0	0	0	0	0	0	0	0	0	0	0	1
18168262	1	55	1	0	1	1	0	0	0	0	62.4	74.5	0	0	0	0	0	1	2017-12-31	34	1	0	0	0	0	0	0	0	0	0	1	0	0	0	2
18188960	0	80	0	0	1	0	0	1	1	0	54.6	58.1	1	0	1	0	0	0	2017-12-31	42	0	0	0	0	0	0	0	0	0	0	0	0	0	0	1
18192303	1	79	1	1	1	0	0	0	0	0	64.7	60.4	1	0	1	0	0	0	2017-12-31	28	0	0	0	0	0	0	0	0	0	0	0	0	0	0	1
18256610	0	62	1	0	1	0	0	0	0	0	77	101.7	0	1	1	0	0	0	2017-12-31	33	0	0	0	0	0	0	0	0	0	0	0	0	0	0	1
18269071	0	70	0	0	1	0	0	0	0	0	65	83.6	0	1	1	0	0	0	2017-12-31	36	0	0	0	0	0	0	0	0	0	0	0	0	0	0	2
18272598	0	77	1	0	1	1	0	0	0	0	63.3	69.5	1	0	1	0	0	0	2017-12-31	33	0	0	0	0	0	0	0	0	0	0	0	0	0	0	2
18314681	0	83	0	0	1	1	0	1	1	0	54.4	57.8	1	0	0	0	0	0	2017-12-31	34	0	0	0	0	0	0	0	0	0	0	1	0	0	0	1
18315854	1	91	1	0	0	0	0	0	0	0	72.2	38.4	0	0	0	0	0	0	2016-09-13	40	0	0	0	0	0	0	0	0	0	0	0	0	0	1	1
18341008	0	75	1	0	1	0	0	0	0	0	62.4	107.8	1	0	1	0	0	1	2017-12-31	22	0	0	0	0	0	0	0	0	0	0	0	0	0	0	2
18345755	0	65	0	0	0	0	1	0	0	0	52.3	67	1	1	1	0	0	0	2017-12-31	36	1	0	0	0	0	0	0	0	0	0	0	0	0	0	1
18354358	0	66	0	0	1	1	1	0	0	0	72.2	55.2	0	0	0	0	0	0	2015-12-15	11	1	0	1	0	0	0	0	0	0	0	0	0	0	1	2
18391343	1	79	0	0	1	1	0	1	1	0	50.5	36.6	1	0	1	0	0	0	2017-12-31	39	0	0	0	0	0	0	0	0	0	0	0	0	0	0	1
18473054	1	80	1	0	1	0	0	0	0	0	58.9	60.7	1	1	1	0	0	0	2017-12-31	35	0	0	0	0	0	0	0	0	0	0	0	0	0	0	1
18509264	1	71	1	0	0	0	0	0	0	0	75.5	106.7	0	0	0	0	0	0	2017-12-31	49	0	0	0	0	0	0	0	0	0	0	0	0	0	0	1
18520753	0	79	1	1	1	0	0	0	0	0	68.7	25.4	1	0	1	0	0	0	2017-12-31	34	0	0	0	0	0	0	0	0	0	0	0	0	0	0	1
18520753	0	78	1	1	1	0	0	0	0	1	69.2	48	1	0	1	0	0	1	2017-12-31	48	1	0	1	0	0	0	0	0	0	0	0	0	0	0	2
18530203	1	47	0	0	0	0	0	0	0	0	58.1	105.1	1	1	0	0	0	0	2017-12-31	21	0	0	0	0	0	0	0	0	0	0	0	0	0	0	1
18661468	0	84	0	1	0	1	0	0	0	0	33	38.6	1	1	0	0	0	0	2017-12-31	24	1	0	0	0	0	0	0	0	0	0	0	0	0	0	1
18676098	1	77	0	0	1	0	1	0	0	0	50	87.4	0	0	0	0	0	0	2017-12-31	25	0	0	0	0	0	0	0	0	0	0	0	0	0	0	2
18837894	0	70	1	0	1	0	0	1	1	0	57	98.9	1	0	0	0	0	0	2014-07-08	2	0	0	0	0	0	0	0	0	0	0	0	0	0	1	1
18900315	0	58	0	0	1	1	0	1	1	0	57	115.9	0	1	1	0	0	0	2017-12-31	36	1	0	1	0	0	0	0	0	0	0	0	0	0	0	2
18929413	0	76	0	0	0	0	0	1	1	0	55.6	49.2	0	0	1	0	0	1	2017-06-12	35	0	0	0	0	0	0	0	0	0	0	0	0	0	1	1
19041458	0	70	0	0	1	0	1	1	1	0	66	46.2	1	0	0	1	1	0	2017-12-31	44	0	0	0	0	0	0	0	0	0	0	0	0	0	0	2
19169481	0	73	1	0	1	0	0	0	0	0	70.8	44	1	1	0	0	0	0	2017-12-31	27	0	0	0	0	0	0	0	0	0	0	0	0	0	0	1
19240863	1	70	0	0	0	0	1	0	0	1	65.2	59.9	0	1	0	0	0	0	2017-12-31	38	0	0	0	0	0	0	0	0	0	0	0	0	0	0	1
19251593	1	71	1	0	1	0	0	0	0	0	66.9	36.9	0	0	0	0	0	0	2017-12-31	25	0	0	0	0	0	0	0	0	0	0	0	0	0	0	1
19300201	0	71	0	0	1	1	0	1	1	0	54	111.3	1	0	0	1	0	1	2014-09-20	8	0	0	0	0	0	0	0	0	0	0	0	0	0	1	1
19300201	0	72	0	0	1	1	0	1	1	0	54	111.3	1	0	0	1	0	0	2014-09-20	5	0	0	0	0	0	0	0	0	0	0	0	0	0	1	2
19303018	0	57	1	0	1	1	0	0	0	1	69.6	127.2	1	0	1	0	0	1	2017-12-31	36	0	0	0	0	0	0	0	0	0	0	0	0	0	0	2
19314422	0	66	0	0	0	0	0	0	0	0	52	55.7	0	0	1	0	0	0	2017-10-18	19	0	0	0	0	0	0	0	0	0	0	0	0	0	1	1
19351306	0	69	0	0	1	0	0	0	0	0	63.3	35.2	0	0	0	0	0	0	2016-02-09	20	0	0	0	0	0	0	0	0	0	0	0	0	0	1	1
19351740	0	75	0	0	1	1	0	0	0	0	36.8	39.4	1	0	1	0	0	0	2015-05-18	4	1	0	0	0	0	0	0	0	1	1	0	0	1	1	1
19354342	0	47	0	0	0	0	0	0	0	0	72.8	73.8	0	0	0	1	0	1	2017-12-31	42	0	0	0	0	0	0	0	0	0	0	0	0	0	0	2
19378891	1	77	1	0	1	1	0	0	0	0	61.2	81.2	0	0	1	0	0	0	2017-12-31	24	0	0	0	0	0	0	0	0	0	0	0	0	0	0	2
19405149	1	65	0	0	0	1	0	0	0	0	50.9	60.8	1	0	0	0	0	0	2017-12-31	25	0	0	0	0	0	0	0	0	0	0	0	0	0	0	1
19411904	1	80	0	0	1	1	0	0	0	0	70.9	65.8	1	0	0	0	0	0	2017-12-31	26	1	0	1	0	0	0	0	0	0	0	0	0	0	0	2
19429674	0	76	1	0	0	0	0	0	0	0	73.3	81.4	0	0	0	0	0	0	2017-12-31	41	0	0	0	0	0	0	0	0	0	0	0	0	0	0	1
19434051	0	87	0	0	0	1	0	1	1	1	52.2	38.3	0	0	1	0	1	0	2017-12-31	33	0	0	0	0	0	0	0	0	0	0	0	0	0	0	2
19493413	0	96	1	1	1	0	0	0	1	0	67.3	47.5	1	0	0	0	0	1	2017-12-31	22	0	0	0	1	1	0	1	0	1	0	0	0	0	0	1
19539999	0	95	1	1	1	1	0	0	0	0	57.2	27.9	1	0	0	0	0	0	2017-12-31	32	0	0	0	0	0	0	0	0	0	0	0	0	0	0	1
19543578	0	67	0	1	1	0	0	0	0	0	54.5	74.5	1	0	1	0	0	1	2017-12-31	37	0	0	0	0	0	0	0	0	0	0	0	0	0	0	1
19556224	1	89	0	0	0	1	0	0	0	0	58	35.7	0	0	0	0	0	0	2017-12-31	23	0	0	0	0	0	0	0	0	0	0	1	0	0	0	1
19568436	1	71	0	0	1	1	0	0	0	0	51.8	82.9	1	1	1	1	1	1	2017-12-31	43	0	0	0	0	0	0	0	0	0	0	0	0	0	0	1
19596700	1	64	1	0	1	0	0	0	0	0	56.3	72.2	0	0	0	0	0	1	2017-12-31	47	0	0	0	1	1	0	1	0	1	0	0	0	0	0	2
19656044	0	83	0	0	1	0	1	0	0	0	57.8	52.8	1	1	0	0	0	0	2017-12-31	48	0	0	0	0	0	0	0	0	0	0	0	0	0	0	1
19656044	0	83	0	0	0	0	1	0	0	0	70.1	52.8	1	1	0	0	0	0	2017-12-31	47	1	0	0	0	0	0	0	0	0	0	0	0	0	0	2
19707698	1	65	0	0	1	1	0	0	0	0	53.3	84.7	0	1	1	0	0	1	2017-12-31	31	0	0	0	0	0	0	0	0	0	0	0	0	0	0	2
19781654	0	67	1	0	0	1	1	0	0	0	78.1	142.6	0	1	0	0	0	0	2017-12-31	24	0	0	0	0	0	0	0	0	0	0	0	0	0	0	1
19782372	1	84	1	0	1	0	0	0	0	0	60	49.4	1	0	1	0	0	0	2017-12-31	22	0	0	0	0	0	0	0	0	0	0	0	0	0	0	1
19807852	0	80	1	0	1	1	0	0	0	0	63.7	39.4	1	0	1	0	0	0	2017-12-31	27	0	0	0	0	0	0	0	0	0	0	0	0	0	0	1
19867178	0	67	0	0	1	1	1	0	0	0	58.7	37.7	1	0	1	0	0	0	2017-12-31	29	1	0	0	0	0	0	0	0	0	0	0	0	0	0	1
19867178	0	66	0	0	1	1	0	0	0	0	58.7	40.4	1	0	1	0	0	1	2017-12-31	43	0	0	0	0	0	0	0	0	0	0	0	0	0	0	2
19889625	0	46	1	0	0	0	0	0	0	0	69.1	107.6	0	1	0	0	0	0	2017-12-31	23	0	0	0	1	0	0	0	1	1	0	0	0	0	0	1
19889625	0	46	1	0	1	1	0	0	1	0	88	107.6	0	0	0	0	0	0	2017-12-31	27	0	0	0	0	0	0	0	0	0	0	0	0	0	0	2
19898162	0	80	1	1	1	0	0	0	0	0	65.3	60.2	0	1	0	0	0	0	2017-12-31	22	0	0	0	1	1	0	1	0	1	0	0	0	0	0	1
19945403	0	91	1	0	1	0	1	1	1	0	53.5	28.2	1	0	0	0	0	0	2017-12-31	38	0	0	0	0	0	0	0	0	0	0	0	0	0	0	1
19963890	0	87	1	1	1	1	0	0	0	0	71.1	30.5	0	0	1	0	0	0	2017-12-31	21	0	0	0	0	0	0	0	0	0	0	0	0	0	0	1
20013330	0	86	1	1	1	0	0	0	0	0	34.7	52.6	1	1	1	0	1	1	2017-12-31	23	0	0	0	0	0	0	0	0	0	0	0	0	0	0	1
20109564	1	73	1	0	1	0	0	0	0	0	54	54.3	1	1	0	0	0	0	2017-12-31	50	0	0	0	0	0	0	0	0	0	0	0	0	0	0	1
20153018	0	36	0	0	0	0	0	0	0	0	58.7	84.5	0	1	0	0	0	0	2017-12-31	37	0	0	0	0	0	0	0	0	0	0	0	0	0	0	1
20198112	0	80	1	0	1	0	0	0	0	0	68.6	96.2	1	0	1	0	0	0	2017-12-31	25	0	0	0	0	0	0	0	0	0	0	0	0	0	0	1
20301842	0	65	1	0	1	1	0	1	1	0	57.2	88.3	1	0	1	0	0	1	2017-12-31	23	0	0	0	0	0	0	0	0	0	0	0	0	0	0	2
20334970	1	80	1	0	1	1	0	0	1	0	59	53.3	1	0	0	0	0	0	2017-12-31	39	0	0	0	0	0	0	0	0	0	0	0	0	0	0	1
20350247	1	67	0	0	0	1	0	0	0	0	64.8	66.8	0	1	0	0	0	0	2017-12-31	49	0	0	0	0	0	0	0	0	0	0	0	0	0	0	1
20350247	1	66	0	0	0	1	0	0	0	0	52.7	66	0	0	0	0	0	0	2017-12-31	29	0	0	0	0	0	0	0	0	0	0	0	0	0	0	2
20363337	1	53	0	0	1	0	0	0	0	0	65.7	85	1	0	0	0	0	0	2017-12-31	27	0	0	0	0	0	0	0	0	0	0	0	0	0	0	1
20378023	1	74	1	0	1	1	0	0	0	0	71.3	41.7	1	0	0	0	0	1	2017-12-31	32	0	0	0	0	0	0	0	0	0	0	0	0	0	0	2
20431483	1	82	1	0	0	0	0	0	0	0	62	68.7	0	1	1	0	0	0	2017-12-31	36	0	0	0	0	0	0	0	0	0	0	0	0	0	0	1
20431483	1	82	1	1	1	1	0	0	0	0	63.2	80.2	0	1	1	0	0	0	2017-12-31	32	0	0	0	0	0	0	0	0	0	0	0	0	0	0	2
20433503	0	85	1	1	1	0	0	1	1	0	73.1	68.2	1	1	1	0	0	0	2017-12-31	31	0	0	0	0	0	0	0	0	0	0	0	0	0	0	1
20433503	0	85	1	1	1	0	0	1	1	0	71	52.6	1	0	1	0	0	1	2017-12-31	31	0	0	0	0	0	0	0	0	0	0	0	0	0	0	2
20525851	0	73	0	0	1	0	1	0	0	0	70.2	54.1	1	1	1	0	0	0	2017-12-31	40	0	0	0	0	0	0	0	0	0	0	0	0	0	0	1
20545931	0	58	1	0	1	1	0	0	0	0	71.5	64.3	0	0	0	0	0	0	2016-12-15	15	0	0	0	0	0	0	0	0	0	0	0	0	0	1	2
20552563	1	68	0	0	1	0	0	0	1	0	70.9	96.1	1	0	0	0	0	1	2017-12-31	48	0	0	0	0	0	0	0	0	0	0	0	0	0	0	2
20554909	1	42	0	0	1	0	0	0	0	1	63.1	89.1	1	0	1	0	0	1	2017-12-31	23	0	0	0	0	0	0	0	0	0	0	0	0	0	0	2
20582617	1	55	1	0	1	0	0	0	0	0	69.6	86.6	1	1	1	0	0	1	2017-12-31	41	0	0	0	0	0	0	0	0	0	0	0	0	0	0	2
20723722	0	69	0	0	0	1	0	0	0	0	59	111.5	0	0	0	0	0	0	2017-12-31	35	1	0	0	0	0	0	0	0	0	0	0	0	0	0	1
20729377	0	82	0	0	1	1	0	0	1	0	62	71.5	1	1	0	0	0	0	2017-12-31	34	0	0	0	0	0	0	0	0	0	0	0	0	0	0	1
20795281	0	66	1	0	0	0	0	0	0	0	65.7	41	0	0	0	0	0	0	2017-12-31	25	0	0	0	0	0	0	0	0	0	0	0	0	0	0	2
20977830	0	73	1	0	0	0	0	0	0	0	66.4	54.3	0	0	0	0	0	0	2017-12-31	27	0	0	0	0	0	0	0	0	0	0	0	0	0	0	2
21019573	0	65	0	0	0	1	0	1	1	0	60.9	37.7	1	0	1	0	0	1	2017-12-31	42	0	0	0	1	1	0	1	0	1	0	0	0	0	0	2
21030173	1	67	0	0	1	1	0	0	0	0	51.8	43.3	1	1	1	0	0	0	2017-12-31	43	0	0	0	0	0	0	0	0	0	0	0	0	0	0	1
21034813	0	72	0	0	1	0	0	0	0	0	40.6	37.3	1	1	0	0	0	1	2017-12-31	27	0	0	0	0	0	0	0	0	0	0	0	0	0	0	2
21147549	0	45	1	0	0	0	0	0	0	0	65.2	108.1	0	0	0	0	0	0	2017-12-31	30	0	0	0	0	0	0	0	0	0	0	0	0	0	0	2
21165641	1	84	1	0	1	1	0	0	0	0	60.4	47.3	0	0	1	0	0	1	2017-12-31	50	0	0	0	0	0	0	0	0	0	0	0	0	0	0	2
21221610	0	83	0	0	1	0	0	1	1	0	63	57.8	0	0	0	0	0	0	2015-04-14	9	1	0	1	0	0	0	0	0	0	0	0	0	0	1	2
21231042	1	79	1	0	1	0	0	0	0	0	63.3	60.4	1	1	0	0	0	0	2017-12-31	34	0	0	0	0	0	0	0	0	0	0	0	0	0	0	1
21248334	0	84	1	0	1	0	0	1	1	0	66.8	68.3	0	0	1	0	0	1	2017-12-31	43	1	0	0	0	0	0	0	0	0	0	0	0	0	0	1
21248334	0	83	1	0	1	0	0	1	1	0	66.8	68.3	1	0	1	0	0	1	2017-12-31	49	0	0	0	0	0	0	0	0	0	0	0	0	0	0	2
21260176	0	76	0	1	0	0	0	0	0	1	36.2	57.2	1	0	0	0	0	1	2017-12-31	29	1	0	1	0	0	0	0	0	0	0	0	0	0	0	2
21269045	0	85	0	0	0	1	0	1	1	0	62.6	84	0	1	1	0	0	1	2017-12-31	36	0	0	0	0	0	0	0	0	0	0	1	0	0	0	2
21272951	0	39	0	0	1	0	0	0	0	0	60.8	107.6	0	0	0	0	0	0	2017-12-31	26	0	0	0	0	0	0	0	0	0	0	0	0	0	0	2
21298964	0	83	0	0	1	0	0	1	1	0	64	58.1	0	0	0	0	0	0	2017-12-31	23	0	0	0	0	0	0	0	0	0	0	0	0	0	0	2
21325705	0	75	0	0	0	0	0	1	1	0	65.4	65.2	1	1	1	0	0	1	2017-12-31	37	0	0	0	0	0	0	0	0	0	0	0	0	0	0	2
21347356	0	84	1	1	1	0	0	1	1	0	59	52.7	1	0	0	0	0	0	2017-12-31	50	0	0	0	0	0	0	0	0	0	0	0	0	0	0	1
21359068	0	74	0	0	0	0	0	0	0	0	64	65.4	0	1	0	0	0	0	2017-12-31	24	0	0	0	0	0	0	0	0	0	0	0	0	0	0	1
21371348	0	59	0	0	1	1	0	0	0	1	76.1	76	1	1	0	0	0	1	2017-12-31	23	0	0	0	0	0	0	0	0	0	0	0	0	0	0	2
21374377	0	76	0	0	1	0	0	1	1	1	56	64.4	0	0	0	0	0	0	2017-12-31	49	1	0	1	0	0	0	0	0	0	0	0	0	0	0	2
21381305	1	76	0	0	1	0	0	0	0	0	61.5	57.2	1	0	1	0	0	0	2017-12-31	21	1	0	0	0	0	0	0	0	0	0	0	0	0	0	1
21387110	0	78	0	1	1	1	0	1	1	1	57.1	58.1	0	0	0	0	0	0	2017-12-31	29	0	0	0	0	0	0	0	0	0	0	0	0	0	0	2
21484258	1	80	0	0	0	0	0	1	1	0	66.9	81.1	0	0	0	0	0	0	2017-12-31	40	0	0	0	0	0	0	0	0	0	0	0	0	0	0	1
21561421	0	85	0	0	0	0	0	0	0	0	66.6	57.5	0	0	1	0	0	0	2017-12-31	33	0	0	0	0	0	0	0	0	0	0	0	0	0	0	1
21561421	0	85	0	0	0	0	0	0	0	0	66.6	57.5	0	0	1	0	0	1	2017-12-31	36	0	0	0	0	0	0	0	0	0	0	0	0	0	0	2
21571124	1	74	1	0	1	0	0	0	0	0	54.4	36.7	1	0	1	0	0	0	2017-12-31	25	0	0	0	0	0	0	0	0	0	0	0	0	0	0	1
21578171	0	91	0	0	0	0	0	0	0	0	59.9	51.7	0	0	1	0	0	0	2017-12-31	32	0	0	0	0	0	0	0	0	0	0	0	0	0	0	1
21602501	0	64	0	0	1	1	0	0	0	0	53.8	113.7	0	1	0	0	0	1	2017-12-31	42	0	0	0	0	0	0	0	0	0	0	0	0	0	0	2
21659060	0	81	1	0	1	0	1	1	1	0	71.6	43	0	0	0	0	0	0	2017-12-31	24	0	0	0	0	0	0	0	0	0	0	0	0	0	0	2
21718464	1	82	1	0	1	0	0	0	0	0	65.1	35.1	1	0	1	0	0	0	2017-12-31	27	0	0	0	0	0	0	0	0	0	0	1	0	0	0	1
21793686	1	65	0	1	1	1	0	0	0	0	59.6	50.8	1	1	0	0	0	0	2017-12-31	48	0	0	0	0	0	0	0	0	0	0	0	0	0	0	1
21857788	1	65	1	1	1	1	0	0	0	0	27.3	72	1	0	1	1	1	1	2017-12-31	28	0	0	0	0	0	0	0	0	0	0	1	0	0	0	1
21858722	0	84	1	0	1	1	0	0	1	0	72.4	23.7	1	1	0	0	0	0	2017-12-31	34	1	0	0	0	0	0	0	0	0	0	0	0	0	0	1
21862301	1	72	1	0	1	1	0	0	0	0	71.6	44	1	0	1	0	0	0	2017-12-31	38	0	0	0	0	0	0	0	0	0	0	0	0	0	0	1
21894544	0	74	1	0	1	1	0	1	1	0	22.2	27.5	0	0	1	1	1	1	2015-09-08	2	0	0	0	0	0	0	0	0	1	0	1	0	1	1	1
22013870	0	74	0	0	1	0	0	0	0	0	72.3	65.4	1	1	1	0	0	0	2017-12-31	42	0	0	0	0	0	0	0	0	0	0	0	0	0	0	1
22013870	0	73	0	0	1	0	0	0	0	0	72.3	73	1	1	0	0	0	1	2017-12-31	49	0	0	0	0	0	0	0	0	0	0	0	0	0	0	2
22036007	1	67	0	0	1	0	0	0	0	0	74.8	20.9	1	1	0	0	0	0	2017-12-31	29	0	0	0	0	0	0	0	0	0	0	0	0	0	0	1
22104042	1	63	1	0	1	0	0	1	1	0	69.4	84.5	1	0	1	0	0	0	2017-12-31	22	0	0	0	0	0	0	0	0	0	0	0	0	0	0	1
22162724	0	83	1	1	1	0	0	1	1	0	60.1	42.9	1	0	0	0	0	1	2017-12-31	43	0	0	0	0	0	0	0	0	0	0	1	0	0	0	2
22226555	0	87	0	0	1	0	0	0	0	0	68.5	79.9	1	0	0	0	0	1	2014-12-16	8	0	0	0	1	0	1	1	0	1	0	0	0	0	1	2
22285837	0	72	0	1	0	0	0	0	0	0	54.3	82.7	1	0	0	0	0	0	2017-12-31	36	0	0	0	0	0	0	0	0	0	0	0	0	0	0	1
22336912	0	74	1	0	1	1	0	0	0	0	72.1	120.7	0	0	0	0	1	1	2015-10-21	21	0	0	0	0	0	0	0	0	0	0	0	0	0	1	1
22336912	0	74	1	0	1	1	0	0	0	0	72.1	101.1	0	0	0	0	0	0	2015-09-29	20	0	0	0	0	0	0	0	0	0	0	0	0	0	1	2
22339583	0	64	1	1	1	0	0	0	0	0	44.2	34.9	0	0	1	0	0	0	2017-12-31	42	0	0	0	0	0	0	0	0	0	0	1	0	0	0	1
22354750	1	77	0	0	0	0	0	0	0	0	57.9	94	1	0	0	0	0	1	2017-12-31	35	0	0	0	0	0	0	0	0	0	0	0	0	0	0	2
22395121	0	73	0	0	1	0	0	0	0	0	57.9	39.7	1	0	0	0	0	0	2017-12-31	42	0	0	0	0	0	0	0	0	0	0	0	0	0	0	1
22399670	1	70	0	0	1	1	0	0	0	0	51.2	37.4	1	0	1	1	0	1	2016-03-24	43	0	0	0	0	0	0	0	0	1	0	0	0	1	1	1
22399670	1	69	0	0	1	1	0	0	1	1	64.7	60	0	0	0	1	0	1	2017-12-31	35	0	0	0	0	0	0	0	0	0	0	0	0	0	0	2
22427882	0	87	1	0	0	0	0	1	1	0	26.6	68.2	1	0	1	0	0	0	2017-12-31	26	0	0	0	0	0	0	0	0	0	0	1	0	0	0	1
22439556	0	86	1	0	1	1	1	0	0	0	66.4	38.9	1	1	0	0	0	0	2017-12-31	38	1	0	0	0	0	0	0	0	0	0	0	0	0	0	1
22444117	0	88	1	0	1	0	0	1	1	1	68.5	52.2	1	0	0	0	0	1	2017-12-31	37	1	0	1	0	0	0	0	0	0	0	0	0	0	0	2
22504628	1	85	1	0	1	0	0	0	0	0	61	68.2	0	0	0	0	0	0	2017-12-31	27	0	0	0	0	0	0	0	0	0	0	0	0	0	0	1
22507584	0	72	0	0	1	0	0	0	0	0	57.1	82.9	1	1	0	0	0	0	2017-12-31	21	0	0	0	0	0	0	0	0	0	0	0	0	0	0	1
22507584	0	70	0	0	0	0	0	0	0	0	57.1	82.9	1	1	0	0	0	1	2017-12-31	47	0	0	0	0	0	0	0	0	0	0	0	0	0	0	2
22553387	0	84	0	0	0	1	0	0	0	0	67.3	63.8	0	0	0	0	0	0	2017-12-31	28	0	0	0	0	0	0	0	0	0	0	0	0	0	0	2
22584291	0	83	1	1	0	0	0	0	0	0	64	68.2	1	0	0	0	0	1	2017-12-31	48	0	0	0	0	0	0	0	0	0	0	0	0	0	0	2
22637892	1	68	0	1	1	1	1	0	0	0	56.2	46.5	1	0	0	0	0	0	2017-12-31	27	0	0	0	0	0	0	0	0	0	0	0	0	0	0	1
22637892	0	67	0	1	1	1	0	0	0	0	53.8	60.4	1	0	0	0	0	1	2017-12-31	42	0	0	0	0	0	0	0	0	0	0	0	0	0	0	2
22689962	1	66	1	0	1	0	0	0	0	0	67.4	62.6	1	0	0	0	0	0	2017-12-31	48	0	0	0	0	0	0	0	0	0	0	0	0	0	0	1
22689962	1	65	1	0	0	1	0	0	0	0	67.4	71.1	1	1	0	0	0	1	2017-12-31	18	0	0	0	0	0	0	0	0	0	0	0	0	0	0	2
22725795	0	87	0	0	1	0	0	1	1	0	44.5	41.1	0	1	0	0	0	0	2015-06-07	11	0	0	0	0	0	0	0	0	1	1	0	0	0	0	1
22803742	0	70	1	0	0	0	0	0	0	0	62.3	70.5	0	0	0	0	0	0	2017-12-31	47	0	0	0	0	0	0	0	0	0	0	0	0	0	0	2
22841719	1	74	0	1	1	1	0	1	1	0	39.8	39.6	1	0	0	0	0	1	2017-12-31	42	0	0	0	0	0	0	0	0	0	0	0	0	0	0	1
22899316	1	63	0	0	1	0	0	1	1	0	67.7	44.9	1	0	1	0	0	1	2017-12-31	48	0	0	0	0	0	0	0	0	0	0	0	0	0	0	2
22899316	0	63	0	0	1	0	0	1	1	0	67.6	51.1	0	1	1	0	0	0	2017-12-31	33	0	0	0	0	0	0	0	0	0	0	0	0	0	0	1
23095731	0	78	0	0	1	1	0	1	1	0	63.6	30.7	0	0	0	0	0	1	2017-12-31	46	0	0	0	0	0	0	0	0	0	0	0	0	0	0	1
23105310	0	74	1	0	1	0	0	1	1	0	70	53.8	1	0	1	0	0	1	2017-12-31	45	0	0	0	0	0	0	0	0	0	0	0	0	0	0	2
23116095	1	81	0	0	0	0	0	0	0	0	59.6	80.6	0	0	0	0	0	0	2017-12-31	37	0	0	0	0	0	0	0	0	0	0	0	0	0	0	2
23156908	0	75	0	0	1	0	0	0	0	0	56.9	65.1	0	0	0	0	0	0	2017-12-31	39	0	0	0	0	0	0	0	0	0	0	0	0	0	0	1
23156908	0	75	0	0	1	0	0	0	1	0	56.9	130.3	0	0	0	0	0	0	2017-12-31	40	0	0	0	0	0	0	0	0	0	0	0	0	0	0	1
23185136	0	73	1	0	1	0	0	0	0	0	52.9	40.2	0	1	1	0	0	0	2017-12-31	25	1	0	1	0	0	0	0	0	0	0	0	0	0	0	1
23190940	0	81	1	1	1	0	0	0	0	0	50.9	47.6	0	1	0	0	0	0	2017-11-02	23	0	0	0	0	0	0	0	0	0	0	1	0	0	1	1
23301678	0	73	0	0	1	0	0	0	0	0	64	82.5	0	1	0	0	0	1	2017-12-31	29	0	0	0	0	0	0	0	0	0	0	0	0	0	0	2
23316142	0	78	1	0	1	0	0	0	0	0	64.2	60.5	1	1	1	0	0	0	2017-12-31	45	0	0	0	0	0	0	0	0	0	0	0	0	0	0	1
23409361	0	57	0	0	1	1	0	0	1	0	62.1	86.7	0	1	0	0	0	1	2017-12-31	21	0	0	0	0	0	0	0	0	0	0	0	0	0	0	2
23427463	0	60	1	0	0	0	0	0	1	0	64.8	102.1	0	0	0	0	0	0	2017-12-31	37	0	0	0	0	0	0	0	0	0	0	0	0	0	0	1
23451559	1	84	1	0	1	0	0	0	0	0	48.8	42.8	0	1	0	0	0	0	2017-12-31	41	0	0	0	0	0	0	0	0	0	0	1	0	0	0	1
23455393	0	75	0	0	0	0	0	0	1	0	68.3	69.3	0	0	0	0	0	0	2017-12-31	38	0	0	0	0	0	0	0	0	0	0	0	0	0	0	1
23457406	0	68	1	1	1	1	0	0	0	0	69.5	83.3	1	0	1	0	0	0	2017-12-31	41	0	0	0	0	0	0	0	0	0	0	0	0	0	0	1
23457406	0	67	1	1	0	1	0	0	0	0	55.9	83.3	1	0	1	0	0	0	2017-12-31	47	0	0	0	0	0	0	0	0	0	0	0	0	0	0	2
23547363	0	82	0	0	0	0	0	0	0	0	65.8	52.9	1	0	0	0	0	1	2017-12-31	48	0	0	0	0	0	0	0	0	0	0	0	0	0	0	2
23625209	0	45	1	0	0	0	0	0	1	0	62.1	77.6	0	0	0	0	0	0	2017-12-31	56	0	0	0	0	0	0	0	0	0	0	0	0	0	0	1
23712040	0	60	0	0	1	1	0	1	1	1	58.8	76.2	1	0	1	0	0	1	2017-12-31	30	0	0	0	0	0	0	0	0	0	0	0	0	0	0	2
23794146	0	89	1	1	1	0	0	0	0	0	69.1	42.4	0	1	0	0	0	0	2017-12-31	42	0	0	0	0	0	0	0	0	0	0	1	0	0	0	1
23815233	1	73	1	0	0	0	0	0	0	0	68.7	119.6	1	0	0	0	0	1	2017-12-31	49	0	0	0	0	0	0	0	0	0	0	0	0	0	0	2
23840721	0	79	1	0	1	1	0	1	1	0	65.9	43.8	1	0	0	0	0	0	2017-12-31	25	0	0	0	0	0	0	0	0	0	0	0	0	0	0	1
23861234	0	87	0	0	1	0	0	0	0	0	61.5	36.2	1	0	0	0	0	0	2017-12-31	22	0	0	0	0	0	0	0	0	0	0	0	0	0	0	1
23888750	0	75	0	0	1	0	1	0	0	0	56.5	45.6	1	0	0	0	0	0	2017-12-31	28	0	0	0	0	0	0	0	0	0	0	0	1	0	0	1
24156138	0	61	0	0	1	1	0	0	0	0	66.9	75.5	1	1	0	0	0	1	2017-12-31	49	0	0	0	0	0	0	0	0	0	0	0	0	0	0	2
24182622	0	87	1	0	0	0	0	0	0	0	63.8	47	0	0	0	0	0	0	2015-02-13	0	0	0	0	0	0	0	0	0	0	0	0	0	0	1	1
24210438	1	75	1	0	1	1	0	0	0	0	61.4	36.4	1	0	0	0	0	1	2017-12-31	48	0	0	0	0	0	0	0	0	0	0	0	0	0	0	2
24229406	1	72	0	0	0	1	0	1	1	0	67.5	34.9	0	0	0	0	0	0	2017-12-31	32	0	0	0	0	0	0	0	0	0	0	1	0	0	0	2
24233092	1	81	0	0	1	0	0	0	0	0	56.1	58	0	0	1	0	0	1	2017-12-31	27	0	0	0	0	0	0	0	0	0	0	0	0	0	0	2
24233092	0	82	0	0	0	0	0	0	0	0	56.4	58	0	0	1	0	0	0	2017-12-31	40	0	0	0	0	0	0	0	0	0	0	0	0	0	0	1
24274210	1	67	1	0	1	0	0	0	0	0	71.5	55.3	1	0	0	0	0	0	2017-12-31	27	0	0	0	0	0	0	0	0	0	0	0	0	0	0	1
24344757	0	60	0	0	0	0	0	1	1	0	66.4	61.2	1	0	0	0	0	1	2017-12-31	43	0	0	0	0	0	0	0	0	0	0	0	0	0	0	2
24347397	1	60	0	1	1	1	0	0	0	0	40.9	44.2	0	1	0	0	1	0	2017-12-31	49	0	0	0	0	0	0	0	0	0	0	1	1	0	0	1
24468255	1	79	1	0	1	1	0	0	0	0	61.2	95.9	1	1	1	0	0	1	2017-12-31	34	1	0	1	1	1	0	1	0	1	0	0	0	0	0	2
24546479	0	87	0	0	1	1	0	0	0	0	69.1	67.1	1	0	0	0	0	1	2017-12-31	49	0	0	0	0	0	0	0	0	0	0	0	0	0	0	2
24615809	0	64	1	1	0	0	0	0	0	0	77	85.7	0	0	0	0	0	0	2017-12-31	23	0	0	0	0	0	0	0	0	0	0	0	0	0	0	2
24710056	1	62	1	0	0	0	0	0	0	0	63.4	72.4	0	0	1	0	0	0	2017-12-31	49	0	0	0	0	0	0	0	0	0	0	0	0	0	0	1
24729760	0	89	1	0	1	0	0	1	1	0	60	150.5	1	0	0	0	0	0	2017-12-31	27	0	0	0	0	0	0	0	0	0	0	0	0	0	0	1
24744128	1	76	1	0	0	0	0	0	0	0	69.8	69.9	0	0	0	0	0	0	2017-12-31	48	0	0	0	1	#NULL!	0	#NULL!	0	1	#NULL!	0	0	0	0	1
24780148	0	93	1	1	1	0	0	0	0	0	51.8	41.9	0	1	0	0	0	0	2017-12-31	25	0	0	0	0	0	0	0	0	0	0	1	0	0	0	1
24780204	0	74	1	1	1	0	0	0	0	0	63.1	54.2	1	1	0	0	0	0	2017-12-31	35	0	0	0	0	0	0	0	0	0	0	0	0	0	0	1
24802199	0	84	1	0	1	0	0	1	1	1	48.6	42.8	1	0	1	0	0	0	2017-12-31	31	0	0	0	0	0	0	0	0	0	0	0	0	0	0	1
24860260	0	68	1	0	1	1	0	0	0	0	62.5	122.8	1	1	0	0	0	0	2017-12-31	43	0	0	0	0	0	0	0	0	0	0	0	0	0	0	2
24911616	0	91	1	0	1	1	0	1	1	0	60.3	46.6	1	1	0	0	0	1	2017-12-31	47	0	0	0	0	0	0	0	0	0	0	1	0	0	0	2
24917563	0	62	1	0	1	1	0	0	0	0	69	84.6	1	1	1	0	0	1	2017-12-31	49	0	0	0	0	0	0	0	0	0	0	0	0	0	0	2
24921659	0	80	0	0	1	0	0	1	1	0	55	30.9	1	0	1	0	1	0	2017-12-31	21	0	0	0	0	0	0	0	0	0	0	1	1	0	0	1
24944824	0	64	1	1	1	1	0	0	0	0	46	84.1	1	1	0	0	0	0	2017-12-31	33	0	0	0	0	0	0	0	0	0	0	0	0	0	0	1
24983439	0	85	0	0	1	0	0	0	0	0	66	36	1	1	0	0	0	0	2017-12-31	24	0	0	0	0	0	0	0	0	0	0	0	0	0	0	1
24983439	0	84	0	0	1	0	0	0	0	0	66	36	1	1	0	0	0	1	2017-12-31	33	0	0	0	0	0	0	0	0	0	0	0	0	0	0	2
25006932	0	60	0	0	0	0	0	1	1	0	70.9	65.5	0	0	1	0	0	1	2017-12-31	42	0	0	0	0	0	0	0	0	0	0	0	0	0	0	2
25017971	0	46	1	0	1	1	0	0	1	0	61.9	90.6	1	1	0	0	0	0	2017-12-31	44	0	0	0	0	0	0	0	0	0	0	0	0	0	0	1
25055399	0	63	0	1	1	1	0	0	0	0	59.1	85	0	0	1	0	0	1	2017-12-31	38	0	0	0	0	0	0	0	0	0	0	0	0	0	0	2
25069232	0	73	1	1	1	1	0	0	1	0	47.9	48.7	1	1	1	0	1	0	2016-10-22	11	1	0	0	0	0	0	0	0	0	0	1	0	0	1	1
25103674	1	85	1	0	1	0	0	1	1	0	69.2	94.8	0	0	1	0	0	1	2017-12-31	38	0	0	0	0	0	0	0	0	0	0	0	0	0	0	2
25113822	0	83	0	1	1	0	0	0	0	0	45.9	38.7	0	1	0	0	0	0	2017-12-31	30	0	0	0	0	0	0	0	0	0	0	0	0	0	0	1
25154415	0	78	1	1	1	1	0	1	1	0	71.8	60.5	0	1	0	0	0	0	2016-11-12	26	0	0	0	0	0	0	0	0	0	0	1	0	0	1	1
25268147	0	77	1	0	0	1	0	0	0	0	65.2	80.9	0	0	1	0	0	1	2017-12-31	32	0	0	0	0	0	0	0	0	0	0	0	0	0	0	2
25288296	1	75	1	1	1	0	0	0	0	0	47.8	81.6	1	0	0	0	0	0	2017-12-31	50	0	0	0	0	0	0	0	0	0	0	0	0	0	0	1
25288296	0	75	1	0	1	0	0	0	0	0	47.8	81.6	1	0	0	0	0	1	2017-12-31	24	0	0	0	0	0	0	0	0	0	0	1	0	0	0	2
25296126	1	86	1	0	1	0	0	1	1	0	70.8	52.7	1	0	0	0	0	0	2017-12-31	49	0	0	0	0	0	0	0	0	0	0	0	0	0	0	1
25440505	0	82	0	0	1	0	0	0	0	0	64.6	44.8	1	0	0	0	0	0	2017-12-31	24	0	0	0	0	0	0	0	0	0	0	0	0	0	0	1
25513984	0	90	1	1	0	0	0	0	0	0	62.9	46.7	0	0	0	0	0	0	2017-12-31	32	1	0	1	0	0	0	0	0	0	0	1	0	0	0	1
25513984	0	90	1	1	0	0	0	0	0	0	62.9	35.3	1	0	0	0	0	1	2017-12-31	37	0	0	0	0	0	0	0	0	0	0	0	0	0	0	2
25539119	0	60	0	0	0	0	0	1	1	0	70.8	136.5	0	0	0	0	0	0	2017-12-31	44	0	0	0	0	0	0	0	0	0	0	0	0	0	0	2
25540238	0	76	0	0	1	1	0	0	0	0	73.6	72.3	1	0	0	0	0	1	2017-12-31	48	0	0	0	0	0	0	0	0	0	0	0	0	0	0	2
25550431	0	74	1	0	1	0	0	1	1	0	68.8	69.9	1	0	1	0	0	1	2017-12-31	50	0	0	0	0	0	0	0	0	0	0	0	0	0	0	2
25596413	1	65	0	0	1	1	0	0	0	0	57.5	60.8	1	0	0	0	0	0	2017-12-31	40	0	0	0	0	0	0	0	0	0	0	0	0	0	0	1
25641196	0	65	0	0	0	1	1	0	0	0	65.2	74.1	0	1	1	0	0	1	2017-12-31	45	0	0	0	0	0	0	0	0	0	0	0	0	0	0	2
25714117	1	72	1	0	1	0	1	0	0	0	60.1	61.5	0	1	0	0	0	0	2017-12-31	39	0	0	0	0	0	0	0	0	0	0	0	0	0	0	1
25739377	1	83	1	1	1	0	0	0	0	0	64.6	35.9	1	1	0	0	0	0	2017-12-31	29	0	0	0	0	0	0	0	0	0	0	0	0	0	0	1
25739377	0	83	1	0	1	0	0	0	0	1	64.6	59.2	0	0	0	0	0	0	2017-12-31	49	0	0	0	0	0	0	0	0	0	0	0	0	0	0	2
25749976	0	73	0	1	1	1	0	0	0	0	36.3	49.6	1	1	0	0	0	0	2017-12-31	40	0	0	0	0	0	0	0	0	0	0	0	0	0	0	1
25753000	0	71	0	0	1	0	0	0	0	0	55.3	73.8	0	1	0	0	0	0	2017-12-31	36	0	0	0	0	0	0	0	0	0	0	0	0	0	0	1
25848578	0	81	0	0	1	0	0	1	1	0	62	58.1	1	1	0	0	0	0	2017-12-31	61	0	0	0	0	0	0	0	0	0	0	0	0	0	0	1
25914257	0	72	1	0	1	0	0	0	0	0	54.8	61.5	1	1	0	0	0	0	2017-12-31	44	0	0	0	0	0	0	0	0	0	0	0	0	0	0	2
25914542	1	80	0	0	1	0	0	0	1	0	51.6	53.1	1	1	1	0	1	0	2017-12-31	22	0	0	0	0	0	0	0	0	0	0	0	0	0	0	1
25933317	0	94	1	0	1	1	0	0	0	0	61.7	66.8	1	0	0	0	0	0	2016-07-29	18	0	0	0	0	0	0	0	0	0	0	0	0	0	1	1
25933768	1	81	1	0	0	0	0	0	0	0	70.3	53.1	1	0	0	0	0	1	2017-12-31	38	0	0	0	0	0	0	0	0	0	0	0	0	0	0	2
25935604	0	82	1	0	0	1	0	0	0	0	79.9	68.7	0	0	0	0	0	0	2017-12-31	21	0	0	0	0	0	0	0	0	0	0	0	0	0	0	1
25987194	0	84	1	0	1	0	0	1	1	1	61	79.7	0	1	1	0	0	1	2016-09-23	9	0	0	0	0	0	0	0	0	1	0	0	0	1	1	2
26062057	0	57	0	0	1	0	0	0	0	0	69.2	98.3	1	1	1	0	0	1	2017-12-31	46	0	0	0	0	0	0	0	0	0	0	0	0	0	0	2
26091518	0	70	1	0	0	0	0	0	0	0	56	98.9	1	0	0	0	0	1	2017-12-31	33	0	0	0	0	0	0	0	0	0	0	0	0	0	0	2
26127742	0	105	1	1	0	0	0	0	0	0	71.5	29.3	0	0	0	0	0	0	2015-07-20	17	0	0	0	0	0	0	0	0	0	0	1	0	0	1	1
26128380	0	78	0	1	0	0	0	0	0	0	37.6	53.4	0	0	0	0	0	0	2017-12-31	47	0	0	0	0	0	0	0	0	0	0	0	0	0	0	1
26191567	0	83	0	1	0	0	0	0	1	0	55.5	52.7	0	0	0	0	0	0	2017-12-31	31	0	0	0	0	0	0	0	0	0	0	0	0	0	0	1
26257161	1	85	1	1	1	0	0	0	0	0	55.9	70.2	0	1	0	0	0	0	2017-12-31	28	0	0	0	0	0	0	0	0	0	0	0	0	0	0	1
26265522	0	92	1	1	1	1	0	1	1	0	66.9	42	0	1	0	0	0	0	2017-12-31	39	1	0	1	0	0	0	0	0	0	0	0	0	0	0	1
26281479	1	77	1	0	1	0	0	0	0	0	70.4	69.7	1	1	0	0	0	0	2017-12-31	33	0	0	0	0	0	0	0	0	0	0	0	0	0	0	1
26328871	0	85	1	0	1	0	0	0	0	1	55	95.1	1	0	0	0	0	0	2017-12-31	37	0	0	0	0	0	0	0	0	0	0	0	0	0	0	2
26340637	1	77	0	1	1	0	0	0	0	0	33.8	64.9	1	1	1	0	0	0	2015-04-11	39	0	0	0	0	0	0	0	0	1	1	1	0	0	0	1
26340637	0	76	0	0	1	0	0	0	0	0	60.7	82	0	1	1	0	0	1	2017-12-31	48	0	0	0	0	0	0	0	0	0	0	0	0	0	0	2
26385755	0	91	1	1	1	0	0	0	0	0	68.8	30.2	1	1	1	0	0	0	2017-12-31	50	0	0	0	0	0	0	0	0	0	0	1	0	0	0	1
26399938	0	61	0	0	1	0	0	1	1	0	56.6	47.4	1	0	1	0	0	1	2017-12-31	48	0	0	0	0	0	0	0	0	0	0	0	0	0	0	2
26419130	1	83	1	0	1	0	0	0	0	0	65.3	95.5	0	1	0	0	0	0	2017-12-31	42	0	0	0	0	0	0	0	0	0	0	0	0	0	0	1
26472947	0	72	1	0	1	0	0	0	0	0	61.7	87.5	1	1	0	0	0	0	2017-12-31	32	0	0	0	0	0	0	0	0	0	0	0	0	0	0	1
32004182	1	61	0	0	1	1	0	0	0	0	52.7	44.2	1	0	1	0	0	0	2017-12-31	48	1	0	1	0	0	0	0	0	0	0	0	0	0	0	1
32068471	0	67	0	0	0	1	0	0	0	0	66.1	46.6	0	0	0	0	0	0	2017-12-31	41	0	0	0	0	0	0	0	0	0	0	0	0	0	0	1
32126466	1	71	1	0	1	1	0	0	0	0	73.8	82.6	0	0	1	0	0	1	2017-12-31	24	0	0	0	0	0	0	0	0	0	0	0	0	0	0	2
32126466	0	72	1	0	1	1	0	0	0	0	57.9	82.4	1	0	1	0	0	0	2017-12-31	39	0	0	0	0	0	0	0	0	0	0	0	0	0	0	1
32129600	0	37	1	0	0	0	0	0	0	0	74.5	139	0	0	0	0	0	0	2017-12-31	43	0	0	0	0	0	0	0	0	0	0	0	0	0	0	2
32143562	0	68	0	1	0	1	0	0	0	0	43.8	43.2	1	1	1	0	0	0	2017-12-31	31	0	0	0	0	0	0	0	0	0	0	0	0	0	0	1
32150958	0	79	0	0	1	0	0	0	0	0	69.9	64.6	1	0	0	0	0	0	2017-12-31	33	0	0	0	0	0	0	0	0	0	0	0	0	0	0	1
32166039	0	78	1	0	1	0	0	1	1	0	59.4	60.5	0	1	1	0	0	0	2017-12-31	39	0	0	0	0	0	0	0	0	0	0	0	0	0	0	1
32167375	0	69	0	0	0	0	0	0	0	0	53.6	73.7	0	1	0	0	0	1	2017-12-31	23	0	0	0	0	0	0	0	0	0	0	0	0	0	0	2
32302540	1	78	1	0	1	0	0	0	0	0	61.5	69.3	1	0	1	0	0	0	2017-12-31	30	0	0	0	0	0	0	0	0	0	0	0	0	0	0	1
32302540	1	78	1	0	1	0	0	0	0	0	61.5	69.3	1	0	1	0	0	1	2017-12-31	5	0	0	0	0	0	0	0	0	0	0	0	0	0	0	2
32326082	0	86	0	0	0	0	0	1	1	0	74.3	91.7	0	0	1	0	0	0	2017-12-31	30	0	0	0	1	1	0	1	0	1	0	0	0	0	0	1
32517821	0	72	0	0	0	1	0	0	0	0	63.8	59.2	1	0	0	0	0	1	2017-12-31	37	0	0	0	0	0	0	0	0	0	0	0	0	0	0	2
32585799	1	71	1	0	1	1	0	0	0	0	56.8	70.7	0	1	1	0	0	0	2017-12-31	22	0	0	0	0	0	0	0	0	0	0	0	0	0	0	1
32627153	1	65	0	0	1	0	0	0	0	0	62.8	75	1	0	0	0	0	0	2017-12-31	21	0	0	0	0	0	0	0	0	0	0	0	0	0	0	1
32627153	1	66	0	0	0	0	0	0	0	1	57.6	74.7	0	0	0	0	0	0	2017-12-31	48	0	0	0	0	0	0	0	0	0	0	0	0	0	0	2
32632030	0	71	1	0	1	0	0	0	0	0	65.2	70.1	0	0	0	0	0	0	2017-12-31	49	0	0	0	0	0	0	0	0	0	0	0	0	0	0	2
32644735	1	86	1	1	1	0	0	1	1	0	36.8	38.8	1	1	1	0	0	0	2017-12-31	41	0	0	0	0	0	0	0	0	0	0	1	0	0	0	1
32644735	1	85	1	0	0	0	0	1	1	1	63.8	42.7	0	0	1	0	0	1	2017-12-31	49	0	0	0	0	0	0	0	0	0	0	0	0	0	0	2
32668031	0	68	0	0	0	0	0	0	0	1	50.3	29.9	0	1	0	1	0	1	2017-12-31	35	0	0	0	0	0	0	0	0	0	0	0	0	0	0	1
32668031	0	67	0	0	0	0	0	0	0	1	57.5	33.4	0	1	0	1	0	1	2017-12-31	48	0	0	0	0	0	0	0	0	0	0	0	0	0	0	2
32952914	0	88	0	0	1	0	0	0	0	0	61.1	57.3	1	0	0	0	0	0	2017-12-31	32	0	0	0	0	0	0	0	0	0	0	0	0	0	0	1
33037853	0	54	0	0	1	0	0	0	0	0	64	93.4	1	0	1	0	0	0	2017-12-31	32	0	0	0	0	0	0	0	0	0	0	0	0	0	0	1
33123969	0	77	0	1	1	1	0	0	0	0	60	53.5	1	0	1	0	0	1	2017-12-31	40	0	0	0	0	0	0	0	0	0	0	0	0	0	0	2
33140329	0	65	1	0	1	0	0	0	0	0	68.8	41.1	1	0	0	0	0	0	2017-12-31	29	0	0	0	0	0	0	0	0	0	0	0	0	0	0	1
33151320	1	72	1	1	1	1	0	0	0	0	57.2	48.8	1	0	1	0	0	0	2017-12-31	55	0	0	0	0	0	0	0	0	0	0	1	0	0	0	1
33209938	0	83	0	1	1	0	0	1	1	0	70.6	34	1	0	0	0	0	0	2017-04-13	19	0	0	0	0	0	0	0	0	0	0	0	0	0	1	1
33216942	0	75	0	1	1	1	0	0	1	0	64.3	162.1	1	0	0	0	0	0	2017-12-31	38	0	0	0	0	0	0	0	0	0	0	0	0	0	0	1
33239662	0	69	0	0	1	0	0	0	1	0	76.1	73.5	0	0	0	0	0	0	2017-12-31	30	0	0	0	0	0	0	0	0	0	0	0	0	0	0	2
33334364	0	66	0	0	1	1	0	1	1	0	52.2	43.2	0	1	1	0	0	1	2016-06-13	29	0	0	0	1	0	0	0	1	1	0	0	0	0	1	2
33470017	1	78	0	0	0	0	0	0	0	0	61.2	58.6	1	1	0	0	0	1	2017-12-31	50	0	0	0	0	0	0	0	0	0	0	0	0	0	0	2
33470017	0	78	0	0	1	0	0	0	0	0	61.2	58.6	0	1	0	0	0	0	2017-12-31	22	0	0	0	0	0	0	0	0	0	0	0	0	0	0	1
33489603	0	78	0	0	0	0	0	0	0	0	56.7	93.7	0	1	0	0	0	1	2017-12-31	45	0	0	0	0	0	0	0	0	0	0	0	0	0	0	2
33550059	1	69	0	1	0	0	0	0	0	0	37.9	46.2	0	0	0	0	0	0	2017-12-31	48	0	0	0	0	0	0	0	0	0	0	0	0	0	0	2
33569718	0	71	0	0	0	0	0	0	1	0	61.5	59.9	1	0	0	0	0	1	2017-12-31	24	0	0	0	0	0	0	0	0	0	0	0	0	0	0	2
33644347	0	74	1	0	1	0	0	0	0	0	70.3	97.2	1	1	0	0	0	1	2017-12-31	22	0	0	0	0	0	0	0	0	0	0	0	0	0	0	2
33728036	0	85	0	0	0	0	1	1	1	0	55.7	63.6	0	0	0	0	0	0	2017-12-31	42	0	0	0	0	0	0	0	0	0	0	0	0	0	0	1
33740750	1	38	0	0	1	0	0	1	1	0	69.4	84.6	1	0	1	0	0	1	2017-12-31	26	0	0	0	0	0	0	0	0	0	0	0	0	0	0	2
33742561	0	90	0	0	1	0	0	0	0	0	82.5	56.9	1	1	0	0	0	0	2017-12-31	41	0	0	0	0	0	0	0	0	0	0	0	0	0	0	1
33752080	0	70	1	0	1	0	0	0	0	1	65	54.5	1	1	1	0	0	1	2017-12-31	32	0	0	0	0	0	0	0	0	0	0	0	0	0	0	2
33777146	0	84	1	1	1	1	0	0	0	0	40.1	68.3	0	1	1	1	1	0	2017-12-31	27	0	0	0	1	1	0	1	0	1	0	1	0	0	0	2
33800938	0	71	1	0	1	0	0	0	0	0	65.5	98.5	0	0	0	0	0	0	2017-12-31	29	0	0	0	0	0	0	0	0	0	0	0	0	0	0	2
33827058	0	72	0	1	1	1	0	0	0	0	72.3	59.5	0	1	0	0	0	0	2017-12-31	34	0	0	0	0	0	0	0	0	0	0	0	0	0	0	1
34001926	0	82	0	0	0	0	0	0	0	0	58.9	57.8	1	0	0	0	0	1	2017-12-31	30	0	0	0	0	0	0	0	0	0	0	0	0	0	0	2
34035821	0	71	0	0	1	0	0	0	0	0	64	95.3	0	1	0	0	0	0	2017-12-31	33	0	0	0	0	0	0	0	0	0	0	0	0	0	0	1
34047915	0	94	1	1	1	0	0	0	0	0	61.3	51.6	1	0	0	0	0	0	2016-11-17	12	0	0	0	0	0	0	0	0	0	0	0	0	0	1	1
34066926	0	78	1	0	1	0	0	0	0	0	70.1	60.2	0	0	0	0	0	0	2017-12-31	39	0	0	0	0	0	0	0	0	0	0	0	0	0	0	2
34096254	0	78	1	1	0	0	0	0	0	0	60.4	68.8	0	0	1	0	0	1	2017-12-31	37	0	0	0	0	0	0	0	0	0	0	0	0	0	0	2
34100073	0	78	0	0	1	1	0	0	0	0	68.6	53.4	0	0	0	0	0	0	2017-12-31	38	0	0	0	0	0	0	0	0	0	0	0	0	0	0	2
34135394	0	51	0	0	0	0	0	0	0	0	63.8	88.6	0	1	0	0	0	1	2017-12-31	29	0	0	0	0	0	0	0	0	0	0	0	0	0	0	2
34143786	0	52	0	0	0	0	0	0	0	0	47.1	100	0	1	1	0	0	1	2017-12-31	48	0	0	0	0	0	0	0	0	0	0	0	0	0	0	2
34182433	1	65	0	1	1	0	0	0	0	0	21.6	31.9	1	0	1	0	0	0	2017-12-31	36	0	0	0	0	0	0	0	0	0	0	0	0	0	0	1
34185875	0	82	0	0	1	1	0	0	0	0	57.9	64	1	0	0	0	0	0	2017-12-31	40	0	0	0	0	0	0	0	0	0	0	0	0	0	0	1
34213570	1	70	1	0	0	0	0	0	0	0	55.5	83	0	0	0	0	0	0	2017-12-31	22	0	0	0	0	0	0	0	0	0	0	0	0	0	0	1
34237685	0	77	1	0	1	0	0	0	0	0	55	98.1	0	1	0	0	0	0	2017-12-31	32	0	0	0	0	0	0	0	0	0	0	0	0	0	0	1
34263933	0	66	0	0	1	0	0	0	0	0	54.7	112.8	0	1	0	0	0	0	2017-12-31	29	0	0	0	0	0	0	0	0	0	0	0	0	0	0	1
34269033	0	87	1	1	1	0	0	1	1	0	72.1	42.5	0	1	0	0	0	0	2017-12-31	31	0	0	0	0	0	0	0	0	0	0	0	0	0	0	1
34314292	1	89	0	0	0	0	0	0	0	0	63.4	106.3	0	0	1	0	0	0	2017-12-31	26	0	0	0	0	0	0	0	0	0	0	0	0	0	0	1
34339858	1	75	1	0	1	0	0	0	0	0	69.1	61	0	0	0	0	0	1	2017-12-31	37	0	0	0	0	0	0	0	0	0	0	0	0	0	0	2
34350903	0	86	0	0	1	1	0	0	0	0	50.7	53.5	1	0	0	0	0	0	2017-12-31	49	1	0	1	0	0	0	0	0	0	0	0	0	0	0	2
34355441	1	78	0	1	0	0	0	1	1	0	38.2	24	0	0	0	0	0	0	2016-02-15	28	1	0	1	0	0	0	0	0	0	0	1	1	0	1	1
34363951	0	76	1	1	1	0	0	0	0	0	50.4	82.3	0	0	0	0	0	0	2017-06-21	23	0	0	0	0	0	0	0	0	0	0	1	0	0	1	2
34431809	0	87	1	1	1	0	0	1	1	0	62.5	26.6	1	0	0	0	0	0	2015-10-27	1	0	0	0	0	0	0	0	0	0	0	0	0	0	1	1
34466557	0	65	0	0	0	0	0	1	1	0	62.5	67	1	0	0	0	0	1	2017-12-31	49	0	0	0	0	0	0	0	0	0	0	0	0	0	0	2
34573034	0	44	0	0	1	0	0	0	0	0	65.4	91.7	1	0	0	0	0	0	2017-12-31	25	0	0	0	0	0	0	0	0	0	0	0	0	0	0	2
34601937	0	82	1	1	1	1	0	0	0	0	70.9	68.7	1	0	0	0	0	0	2017-12-31	21	0	0	0	0	0	0	0	0	0	0	0	0	0	0	1
34651727	0	87	0	0	1	0	0	0	1	0	64.3	44.2	1	0	0	0	0	0	2017-12-31	49	0	0	0	0	0	0	0	0	0	0	0	0	0	0	1
34652990	0	63	1	0	0	0	0	0	0	1	55	72	1	1	0	0	0	1	2017-12-31	27	0	0	0	0	0	0	0	0	0	0	0	0	0	0	2
34729088	1	89	1	1	1	0	0	1	1	0	71.7	78.9	0	1	0	0	0	0	2017-12-31	24	0	0	0	0	0	0	0	0	0	0	0	0	0	0	1
34729088	1	88	1	1	0	0	0	1	1	0	71.7	94.4	0	1	0	0	0	1	2017-12-31	30	0	0	0	0	0	0	0	0	0	0	0	0	0	0	2
34737338	0	67	0	1	1	1	0	0	0	0	53.1	84.2	1	1	1	0	0	0	2017-12-31	23	0	0	0	0	0	0	0	0	0	0	0	0	0	0	1
34737338	0	68	0	1	1	1	0	0	0	0	54	74	1	1	1	0	0	1	2017-12-31	22	0	0	0	0	0	0	0	0	0	0	0	0	0	0	2
34754212	0	101	0	1	0	1	0	0	0	0	61.6	77.4	0	0	0	0	0	0	2017-12-31	23	0	0	0	0	0	0	0	0	0	0	0	0	0	0	1
34789762	0	73	1	1	0	0	0	0	0	0	56.2	54.1	1	1	0	0	0	0	2017-12-31	32	0	0	0	0	0	0	0	0	0	0	0	0	0	0	2
34874778	0	84	0	1	1	0	0	0	0	0	62.1	41.4	1	1	0	0	0	0	2017-12-31	29	0	0	0	0	0	0	0	0	0	0	0	0	0	0	1
34887844	0	81	0	0	0	0	0	0	0	0	68.6	38.6	1	0	1	0	0	0	2017-12-31	48	0	0	0	0	0	0	0	0	0	0	0	0	0	0	2
34915292	1	85	1	0	0	0	0	0	0	1	60	35.7	1	0	1	0	0	1	2017-03-17	39	0	0	0	0	0	0	0	0	0	0	0	0	0	1	2
34915292	0	87	1	1	1	0	0	0	0	0	61.6	34.4	1	1	1	0	0	0	2017-12-31	21	0	0	0	0	0	0	0	0	0	0	1	1	0	0	1
34919272	0	83	0	1	1	0	0	0	1	0	72.5	32.9	0	1	1	0	0	0	2017-12-31	34	0	0	0	0	0	0	0	0	0	0	0	0	0	0	1
34965759	1	92	1	0	0	1	0	1	1	1	68.1	22	0	0	0	0	0	0	2017-12-31	49	0	0	0	0	0	0	0	0	0	0	0	0	0	0	2
34979692	0	71	0	0	0	0	0	0	0	0	63.8	73.7	0	0	0	0	0	0	2017-12-31	41	0	0	0	0	0	0	0	0	0	0	0	0	0	0	2
34980280	0	83	0	0	0	1	0	0	0	0	86	64	0	0	0	0	0	0	2017-12-31	40	0	0	0	0	0	0	0	0	0	0	0	0	0	0	1
35210573	1	82	1	0	1	1	0	0	0	0	69.6	95.7	1	0	0	0	0	0	2017-12-31	16	0	0	0	0	0	0	0	0	0	0	0	0	0	0	1
35311955	0	75	0	0	1	0	0	0	0	0	57.8	82.2	1	1	0	0	0	0	2017-12-31	38	0	0	0	0	0	0	0	0	0	0	0	0	0	0	1
35311955	0	75	0	0	1	0	0	0	0	1	57.8	82.2	1	1	0	0	0	1	2017-12-31	39	0	0	0	0	0	0	0	0	0	0	0	0	0	0	2
35312413	0	61	0	0	1	1	0	1	1	0	26.9	56.1	1	1	0	1	1	0	2017-12-31	36	0	0	0	0	0	0	0	0	0	0	1	0	0	0	1
35312413	0	61	0	1	1	1	0	1	1	1	39.6	56.1	1	1	0	0	0	1	2014-11-27	5	0	0	0	0	0	0	0	0	1	1	0	0	0	0	2
35331320	0	82	0	0	1	0	0	1	1	0	72.8	34.1	1	1	0	0	0	0	2017-12-31	26	0	0	0	0	0	0	0	0	0	0	0	0	0	0	1
35366023	0	75	0	1	1	0	0	1	1	0	37.9	45.6	1	0	0	0	0	0	2017-12-31	24	0	0	0	0	0	0	0	0	0	0	0	0	0	0	1
35379033	1	85	0	0	0	0	1	0	0	0	66.9	80	0	0	0	0	1	0	2017-12-31	39	0	0	0	0	0	0	0	0	0	0	0	0	0	0	1
35515600	0	79	0	0	1	1	0	0	1	0	75.5	41.9	1	0	0	0	0	0	2017-12-31	27	0	0	0	0	0	0	0	0	0	0	0	0	0	0	1
35551255	0	84	0	0	1	0	0	1	1	0	54.1	30.2	0	1	1	0	0	0	2017-12-31	37	0	0	0	0	0	0	0	0	0	0	0	0	0	0	1
35600227	0	70	1	0	1	0	0	0	0	0	64.4	70.9	0	1	0	0	0	0	2017-12-31	28	0	0	0	0	0	0	0	0	0	0	0	0	0	0	1
35608874	0	63	0	1	1	0	0	0	0	0	49.5	90.5	1	1	0	0	0	0	2017-12-31	44	0	0	0	0	0	0	0	0	0	0	0	0	0	0	1
35609592	0	73	0	0	1	0	0	1	1	0	52	41.1	1	0	1	0	0	0	2017-12-31	23	0	0	0	0	0	0	0	0	0	0	0	0	0	0	1
35641858	0	81	0	1	1	0	0	0	0	0	58.5	53.1	1	0	0	0	0	0	2017-12-31	35	0	0	0	0	0	0	0	0	0	0	0	0	0	0	1
35678782	0	75	0	0	1	0	0	0	0	0	66.4	49.4	0	1	1	1	1	0	2016-05-08	6	0	0	0	0	0	0	0	0	1	1	0	0	0	0	1
35717457	1	56	0	0	1	0	0	0	0	0	68	77	0	0	1	0	0	0	2017-12-31	49	0	0	0	0	0	0	0	0	0	0	0	0	0	0	1
35736017	0	47	1	0	0	0	0	0	1	0	62.7	107.2	0	0	1	0	0	0	2017-12-31	36	0	0	0	0	0	0	0	0	0	0	0	0	0	0	1
35745332	0	65	1	0	1	0	0	0	0	0	70	83.5	1	1	0	1	0	1	2017-12-31	21	0	0	0	0	0	0	0	0	0	0	0	0	0	0	2
35752853	0	68	0	0	0	0	0	0	0	0	60	84.1	0	0	0	0	0	0	2017-12-31	24	0	0	0	0	0	0	0	0	0	0	0	0	0	0	1
35775160	0	89	0	1	1	0	0	0	0	0	54.2	56.9	1	0	0	0	0	0	2017-12-31	28	0	0	0	0	0	0	0	0	0	0	0	0	0	0	1
35775160	0	89	0	1	1	0	0	0	0	0	54.2	79.5	1	1	0	0	0	1	2017-12-31	33	0	0	0	0	0	0	0	0	0	0	1	0	0	0	2
35798991	0	70	0	0	0	0	0	0	0	0	59.1	59.7	0	0	0	0	0	0	2017-12-31	26	0	0	0	0	0	0	0	0	0	0	0	0	0	0	1
35818495	0	69	1	1	1	1	0	0	0	0	58.3	71.3	1	0	1	0	0	0	2017-12-31	41	0	0	0	0	0	0	0	0	0	0	0	0	0	0	1
35874866	0	70	0	1	1	1	0	1	1	0	57.6	73.9	1	0	0	0	0	0	2017-12-31	31	0	0	0	0	0	0	0	0	0	0	0	0	0	0	1
35933000	0	58	1	0	0	1	0	0	0	0	75.3	83.2	0	0	0	0	0	0	2017-12-31	28	0	0	0	0	0	0	0	0	0	0	0	0	0	0	2
35937948	0	83	0	0	1	1	0	1	1	0	75.2	70.7	1	1	1	0	0	1	2017-12-31	42	0	0	0	0	0	0	0	0	0	0	0	0	0	0	2
35954926	0	36	0	0	0	0	0	0	1	0	55	128.3	0	0	0	0	0	1	2017-12-31	23	0	0	0	0	0	0	0	0	0	0	0	0	0	0	2
35960729	1	74	1	0	1	1	0	0	0	0	61.9	36.7	1	1	1	0	1	0	2017-12-31	35	0	0	0	0	0	0	0	0	0	0	0	0	0	0	1
35985569	0	82	1	1	1	1	0	0	0	0	72	79.9	1	1	0	0	0	1	2017-12-31	21	0	0	0	0	0	0	0	0	0	0	0	0	0	0	2
36091909	0	72	1	1	0	0	0	0	0	0	31.7	29.5	0	1	0	0	0	0	2017-12-31	34	0	0	0	0	0	0	0	0	0	0	0	0	0	0	1
36092585	0	77	1	0	1	0	0	0	0	0	61.5	43.6	1	1	1	0	0	1	2017-12-31	49	0	0	0	0	0	0	0	0	0	0	0	0	0	0	1
36092585	0	78	1	0	1	0	0	0	0	0	65.5	60.5	1	1	1	0	0	1	2017-12-31	42	0	0	0	0	0	0	0	0	0	0	0	0	0	0	2
36109722	0	72	0	0	1	1	0	1	1	0	62.8	26.7	0	0	0	0	0	0	2017-12-31	26	0	0	0	0	0	0	0	0	0	0	0	0	0	0	1
36116910	0	85	0	1	0	0	0	1	1	0	60.6	71	0	0	0	0	0	0	2017-12-31	50	0	0	0	0	0	0	0	0	0	0	0	0	0	0	1
36132638	1	72	0	0	1	0	0	1	1	0	60	73	1	1	1	0	0	1	2017-12-31	44	0	0	0	0	0	0	0	0	0	0	0	0	0	0	2
36140537	0	74	0	0	1	0	0	1	1	0	66.3	58.1	1	1	0	0	0	1	2017-12-31	22	0	0	0	0	0	0	0	0	0	0	0	0	0	0	2
36157756	0	61	0	0	0	1	0	0	0	1	59.9	61.2	0	0	1	0	0	1	2017-12-31	25	0	0	0	0	0	0	0	0	0	0	0	0	0	0	2
36158110	0	84	1	1	1	1	0	0	0	0	53.5	39	1	0	1	0	0	0	2017-12-31	27	0	0	0	0	0	0	0	0	0	0	0	0	0	0	1
36158110	0	83	1	1	1	1	0	0	0	0	61.6	68.5	1	0	1	0	0	1	2017-12-31	36	0	0	0	0	0	0	0	0	0	0	0	0	0	0	2
36184135	1	65	0	0	0	1	0	0	0	0	68.1	97	0	0	0	0	0	0	2017-12-31	29	0	0	0	0	0	0	0	0	0	0	0	0	0	0	2
36259696	0	65	0	0	0	0	0	0	0	0	52.8	63.4	1	0	0	1	0	1	2017-12-31	40	0	0	0	0	0	0	0	0	0	0	0	0	0	0	2
36311963	0	76	0	0	1	0	0	1	1	0	64.5	72.5	0	0	0	0	0	0	2017-12-31	31	0	0	0	0	0	0	0	0	0	0	1	0	0	0	2
36342044	0	66	0	0	0	1	0	0	0	0	78.8	74.3	1	0	0	0	0	1	2017-12-31	29	0	0	0	0	0	0	0	0	0	0	0	0	0	0	2
36347082	0	65	1	1	1	1	0	0	0	0	60.8	62.3	1	1	1	0	0	1	2017-12-31	46	0	0	0	0	0	0	0	0	0	0	0	0	0	0	2
36362075	0	86	1	1	1	1	0	1	1	0	65.2	79.6	0	1	0	0	0	0	2017-12-31	35	1	0	1	0	0	0	0	0	0	0	1	0	0	0	1
36389633	0	72	1	0	1	1	0	1	1	0	51	157.1	1	0	1	0	0	0	2017-12-31	41	0	0	0	0	0	0	0	0	0	0	0	0	0	0	1
36429779	1	93	1	1	0	0	0	0	0	0	67.2	58.4	0	0	0	0	0	0	2017-12-31	42	0	0	0	0	0	0	0	0	0	0	0	0	0	0	1
36434847	0	73	0	0	1	1	0	0	0	0	61.4	34.8	0	1	1	0	0	0	2017-12-31	40	0	0	0	0	0	0	0	0	0	0	0	0	0	0	1
36434847	0	73	0	0	1	1	0	0	1	0	61.4	34.5	0	1	1	0	0	1	2017-12-31	40	0	0	0	0	0	0	0	0	0	0	0	0	0	0	2
36521997	0	47	1	0	1	0	0	0	1	0	69	89.7	0	1	0	0	0	0	2017-12-31	23	0	0	0	0	0	0	0	0	0	0	0	0	0	0	1
36521997	0	47	1	0	1	0	0	0	0	0	69	89.3	1	0	0	0	0	1	2017-12-31	23	0	0	0	0	0	0	0	0	0	0	0	0	0	0	2
36530149	0	63	1	1	1	1	0	0	0	0	53.1	72.7	1	1	0	0	0	0	2017-12-31	30	0	0	0	0	0	0	0	0	0	0	0	0	0	0	1
36619161	1	62	1	0	1	1	0	1	1	0	63	72.4	1	1	0	0	0	0	2017-12-31	39	0	0	0	0	0	0	0	0	0	0	0	0	0	0	1
36646380	0	65	0	1	1	0	0	0	0	0	60.1	84.2	1	0	1	0	0	1	2017-12-31	25	0	0	0	0	0	0	0	0	0	0	1	0	0	0	2
36691156	1	67	1	0	1	0	0	0	0	0	64	55.3	1	1	0	0	0	0	2017-12-31	37	0	0	0	0	0	0	0	0	0	0	0	0	0	0	1
36702304	0	75	0	0	0	0	0	0	1	0	52.9	53.7	0	0	0	0	0	0	2017-12-31	47	0	0	0	0	0	0	0	0	0	0	0	0	0	0	1
36709122	0	75	1	0	1	1	0	0	0	0	69.6	61	1	0	1	0	1	0	2017-12-31	25	0	0	0	0	0	0	0	0	0	0	0	0	0	0	1
36902246	0	83	1	0	0	0	0	1	1	0	52.3	95.6	0	0	0	0	0	0	2017-12-31	41	0	0	0	0	0	0	0	0	0	0	0	0	0	0	1
36958223	1	85	1	1	1	0	0	0	0	0	48.1	47.2	1	1	1	0	0	0	2017-12-31	30	0	0	0	0	0	0	0	0	0	0	1	0	0	0	1
37129650	0	74	1	0	1	0	0	0	1	0	58.9	40	1	1	1	0	0	0	2017-12-31	38	0	0	0	0	0	0	0	0	0	0	0	0	0	0	1
37129650	0	73	1	0	1	0	0	0	1	1	77.2	61.4	1	0	1	0	0	1	2017-12-31	44	0	0	0	0	0	0	0	0	0	0	0	0	0	0	2
37156428	1	58	0	0	0	0	0	1	1	0	29.2	23.3	0	1	1	0	0	1	2015-03-21	43	1	0	0	0	0	0	0	0	0	0	1	0	0	1	2
37232713	0	37	0	1	1	0	0	0	1	0	58	94.9	1	0	1	0	0	0	2017-12-31	35	0	0	0	0	0	0	0	0	0	0	0	0	0	0	1
37232713	0	38	0	1	1	0	0	0	0	0	55.8	74.1	1	0	1	0	0	1	2017-12-31	23	0	0	0	0	0	0	0	0	0	0	0	0	0	0	2
37340432	1	71	0	0	1	1	0	0	0	0	66.4	74.1	1	0	0	0	0	0	2016-04-15	47	0	0	0	0	0	0	0	0	1	1	0	0	0	0	1
37356815	1	67	0	0	1	1	0	0	0	0	57.9	74.7	1	1	1	1	0	0	2017-12-31	31	0	0	0	0	0	0	0	0	0	0	1	0	0	0	1
37356815	1	66	0	0	1	1	0	0	0	0	56.4	74.7	1	0	1	0	0	1	2017-12-31	31	0	0	0	0	0	0	0	0	0	0	0	0	0	0	2
37384481	1	75	0	1	1	0	0	0	0	0	70.7	59	0	1	0	0	0	0	2017-12-31	27	0	0	0	0	0	0	0	0	0	0	0	0	0	0	1
37384481	1	75	0	0	0	0	0	0	0	0	70.7	59	0	0	0	0	0	0	2017-12-31	14	0	0	0	0	0	0	0	0	0	0	0	0	0	0	2
37411975	1	83	1	1	1	0	0	0	0	0	74.5	79.9	0	1	0	0	0	0	2017-12-31	5	0	0	0	0	0	0	0	0	0	0	1	0	0	0	1
37432162	1	43	0	1	1	0	0	0	0	0	55.4	105.5	1	1	1	0	0	0	2017-12-31	36	0	0	0	0	0	0	0	0	0	0	0	0	0	0	1
37439997	1	78	0	1	1	0	0	0	0	0	59	48.9	1	0	1	0	0	0	2017-12-31	47	0	0	0	0	0	0	0	0	0	0	1	0	0	0	1
37439997	1	77	0	1	1	0	0	0	0	0	59	48.9	1	0	1	0	0	1	2017-12-31	25	0	0	0	0	0	0	0	0	0	0	0	0	0	0	2
37491708	1	81	1	0	1	1	0	1	1	0	64.1	47.7	1	0	0	0	1	0	2017-12-31	33	0	0	0	0	0	0	0	0	0	0	0	0	0	0	1
37526405	0	75	0	1	1	1	0	1	1	0	63	58.3	1	1	0	0	0	0	2017-12-31	35	0	0	0	1	1	0	1	0	1	0	0	0	0	0	1
37526405	0	76	0	0	1	0	0	1	1	0	63	72.5	0	0	0	0	0	0	2017-12-31	21	0	0	0	0	0	0	0	0	0	0	0	0	0	0	2
37588785	1	71	0	0	1	0	0	0	0	0	70.3	54.3	1	0	1	0	0	1	2017-12-31	21	0	0	0	0	0	0	0	0	0	0	0	0	0	0	2
37633413	0	63	0	1	1	1	0	0	0	0	60.4	75.5	1	0	1	0	0	0	2017-12-31	24	0	0	0	0	0	0	0	0	0	0	0	0	0	0	1
37755211	0	69	0	1	1	1	0	1	1	0	54.7	43	1	0	1	0	0	0	2017-12-31	51	0	0	0	0	0	0	0	0	0	0	0	0	0	0	1
37755211	0	69	0	0	1	1	0	0	1	1	66.8	46.1	1	0	1	0	0	1	2017-12-31	48	0	0	0	0	0	0	0	0	0	0	0	0	0	0	2
37865574	0	82	1	1	1	0	0	0	0	0	56.8	59.9	0	1	0	0	0	0	2016-02-22	2	0	0	0	0	0	0	0	0	1	0	0	0	1	0	1
38109217	0	75	0	0	1	1	0	0	0	0	57.3	53.8	1	0	1	1	0	1	2017-12-31	27	0	0	0	0	0	0	0	0	0	0	0	0	0	0	1
38109217	0	75	0	0	0	1	0	0	0	0	57.3	49.3	0	0	0	1	0	1	2017-12-31	29	0	0	0	0	0	0	0	0	0	0	0	0	0	0	2
38116394	0	67	0	0	0	1	0	0	0	0	57.6	43.3	0	1	0	0	0	1	2017-12-31	33	0	0	0	0	0	0	0	0	0	0	0	0	0	0	2
38144415	0	89	1	1	1	0	0	0	0	0	64.5	52.2	0	0	0	0	0	0	2017-12-31	26	0	0	0	1	0	0	0	1	1	0	0	0	0	0	1
38144415	0	88	1	0	1	0	0	0	0	0	64.5	52.3	1	0	1	0	0	1	2017-12-31	47	0	0	0	0	0	0	0	0	0	0	0	0	0	0	2
38153587	1	94	0	1	1	0	0	0	0	0	63.4	33.2	1	0	0	0	0	0	2017-12-31	35	1	0	1	0	0	0	0	0	0	0	0	0	0	0	1
38197814	0	89	0	1	1	0	0	0	0	0	66.4	40.9	1	1	0	0	0	0	2017-12-31	32	0	0	0	0	0	0	0	0	0	0	1	0	0	0	1
38197814	0	89	0	1	1	0	0	0	0	0	56.7	28.3	0	0	0	0	0	0	2017-12-31	41	0	0	0	0	0	0	0	0	0	0	0	0	0	0	2
38221893	0	67	1	0	1	0	0	0	0	0	59	55.3	1	1	1	0	0	0	2017-12-31	39	0	0	0	0	0	0	0	0	0	0	0	0	0	0	2
38242184	0	67	1	1	1	1	0	0	0	0	58.9	83.5	1	0	0	0	0	0	2017-12-31	21	0	0	0	0	0	0	0	0	0	0	0	0	0	0	2
38312787	0	87	0	0	1	0	0	1	1	0	68.5	57.3	0	0	0	0	0	0	2017-12-31	30	0	0	0	0	0	0	0	0	0	0	0	0	0	0	1
38337416	0	80	1	1	1	1	0	0	0	0	66.2	39.4	0	1	0	0	0	0	2017-12-31	38	0	0	0	0	0	0	0	0	0	0	0	0	0	0	1
38337416	0	81	1	1	1	1	0	0	0	0	70	33.1	1	1	0	0	0	0	2017-12-31	21	0	0	0	0	0	0	0	0	0	0	1	0	0	0	2
38349024	0	68	0	0	1	1	0	1	1	0	58.3	48.4	1	0	0	0	0	0	2017-12-31	23	0	0	0	0	0	0	0	0	0	0	0	0	0	0	2
38349048	1	85	0	1	0	1	0	0	0	0	40.6	38.5	1	0	0	0	0	0	2017-12-31	39	0	0	0	0	0	0	0	0	0	0	0	0	0	0	2
38361199	0	53	1	0	0	1	0	1	1	0	54.4	75	0	1	1	0	0	0	2017-12-31	49	1	0	0	0	0	0	0	0	0	0	0	0	0	0	2
38361668	1	65	0	0	0	0	1	0	0	0	71	97	0	0	1	0	0	0	2017-12-31	50	1	0	0	0	0	0	0	0	0	0	0	0	0	0	2
38439356	0	77	1	0	0	0	1	1	1	0	52.6	116.9	0	0	1	0	0	0	2017-12-31	26	0	0	0	0	0	0	0	0	0	0	0	0	0	0	2
38460340	0	77	0	1	0	0	0	0	0	0	65.6	93.7	0	1	0	0	0	0	2017-12-31	48	0	0	0	0	0	0	0	0	0	0	0	0	0	0	2
38524473	0	76	1	1	1	0	0	0	0	0	53.7	120.1	0	0	0	0	0	0	2017-12-31	47	0	0	0	0	0	0	0	0	0	0	0	0	0	0	2
38591012	1	62	1	1	1	0	1	1	1	0	42.9	83.4	1	1	0	0	0	0	2017-12-31	37	0	0	0	0	0	0	0	0	0	0	0	0	0	0	2
38628360	1	48	0	1	0	0	0	0	0	0	48.4	84.7	1	0	0	0	0	0	2017-12-31	29	0	0	0	0	0	0	0	0	0	0	0	0	0	0	2
38638254	0	55	0	1	1	0	0	0	0	0	63.5	62.9	0	1	0	0	0	0	2017-12-31	34	0	0	0	0	0	0	0	0	0	0	0	0	0	0	1
38641806	0	65	1	1	1	1	0	0	0	0	73.1	45.1	1	1	1	0	0	0	2017-12-31	35	0	0	0	0	0	0	0	0	0	0	0	0	0	0	2
38792530	0	86	1	1	1	0	0	1	1	0	74.6	47.1	1	0	0	0	0	0	2017-12-31	46	0	0	0	0	0	0	0	0	0	0	0	0	0	0	2
38839647	1	72	1	1	1	0	0	0	0	0	71.1	82.4	1	0	1	0	0	0	2017-12-31	47	0	0	0	0	0	0	0	0	0	0	0	0	0	0	2
38902279	0	59	0	1	1	0	0	0	0	0	40.8	36.5	1	1	1	0	0	0	2017-12-31	26	0	0	0	0	0	0	0	0	0	0	0	0	0	0	1
38903442	0	63	1	0	0	0	0	0	0	0	72.7	84.5	0	0	0	0	0	0	2017-12-31	31	0	0	0	0	0	0	0	0	0	0	0	0	0	0	2
38905975	0	85	0	1	1	0	0	0	0	0	62.2	41.3	1	0	0	0	0	0	2017-12-31	42	0	0	0	0	0	0	0	0	0	0	0	0	0	0	1
38905975	0	85	0	1	1	0	1	0	0	0	62.2	36	1	0	0	0	0	0	2017-12-31	43	0	0	0	0	0	0	0	0	0	0	1	0	0	0	2
38922397	0	78	1	0	1	1	0	0	0	0	71.1	69.4	1	0	0	0	0	0	2017-12-31	28	0	0	0	0	0	0	0	0	0	0	0	0	0	0	2
38955154	0	77	0	1	1	0	0	0	0	0	73.3	58.7	1	0	0	0	0	0	2017-12-31	31	0	0	0	0	0	0	0	0	0	0	0	0	0	0	2
38958249	0	66	0	0	1	0	0	0	0	0	65.7	60.8	1	0	0	0	0	0	2017-12-31	40	0	0	0	0	0	0	0	0	0	0	0	0	0	0	1
38975074	1	76	0	0	1	0	0	0	0	0	69	49.3	1	1	0	0	0	0	2017-12-31	48	0	0	0	0	0	0	0	0	0	0	0	0	0	0	1
38988480	0	74	0	0	1	0	0	0	0	0	44.4	45.7	1	1	0	0	0	0	2017-12-31	38	0	0	0	0	0	0	0	0	0	0	0	0	0	0	1
39017255	0	46	0	0	1	0	0	0	0	0	66.8	90.8	0	1	0	0	0	0	2017-12-31	24	0	0	0	0	0	0	0	0	0	0	0	0	0	0	1
39052804	0	74	0	0	1	0	0	0	0	0	58.5	54	0	1	0	0	0	0	2017-12-31	25	0	0	0	0	0	0	0	0	0	0	0	0	0	0	1
39158408	0	78	1	1	1	1	0	0	0	0	60.4	43.4	1	0	1	0	0	0	2017-12-31	33	0	0	0	0	0	0	0	0	0	0	0	0	0	0	2
39161789	0	63	0	1	1	0	0	0	0	0	37.7	36	1	1	0	1	1	0	2017-12-31	33	0	0	0	0	0	0	0	0	0	0	1	0	0	0	1
39335699	0	66	0	0	1	0	0	1	1	0	40	43.5	1	0	0	1	0	0	2017-12-31	28	0	0	0	0	0	0	0	0	0	0	0	0	0	0	1
39374426	0	91	0	1	1	0	0	1	1	0	48.1	62.8	1	0	0	0	0	0	2017-12-31	32	0	0	0	0	0	0	0	0	0	0	0	0	0	0	1
39392479	0	45	0	0	0	0	0	0	1	0	67.3	122.1	0	0	0	0	0	0	2017-12-31	28	0	0	0	0	0	0	0	0	0	0	0	0	0	0	1
39392479	0	46	0	0	1	0	0	0	0	0	67.3	122.1	1	0	0	0	0	0	2017-12-31	27	0	0	0	0	0	0	0	0	0	0	0	0	0	0	2
39427510	1	69	0	0	0	0	0	0	0	0	51.5	95.8	0	0	0	0	0	0	2017-12-31	37	1	0	0	0	0	0	0	0	0	0	0	0	0	0	2
39435704	0	72	0	0	0	0	0	1	1	0	60.3	82.9	0	1	0	0	0	0	2017-12-31	27	0	0	0	0	0	0	0	0	0	0	0	0	0	0	2
39483363	0	80	0	1	1	0	0	0	0	0	66.6	64.4	1	1	0	0	0	0	2017-12-31	48	1	0	0	0	0	0	0	0	0	0	0	0	0	0	2
39544832	0	63	0	1	0	0	0	0	0	0	56.8	4.5	1	0	0	0	0	0	2017-12-31	35	0	0	0	0	0	0	0	0	0	0	0	0	0	0	2
39547694	0	87	1	1	1	0	0	0	0	0	74.1	38.7	1	0	0	0	0	0	2017-12-31	25	0	0	0	0	0	0	0	0	0	0	0	0	0	0	1
39548430	0	69	0	0	1	0	0	1	1	1	80.9	133.7	1	0	1	0	0	0	2017-12-31	36	0	0	0	0	0	0	0	0	0	0	0	0	0	0	2
39649638	0	52	1	0	0	0	0	0	0	0	57.9	129.7	0	0	0	0	0	0	2017-12-31	39	1	0	0	0	0	0	0	0	0	0	0	0	0	0	2
39668854	1	64	1	1	0	0	0	1	1	0	22	63	0	0	0	0	0	0	2017-12-31	23	0	0	0	0	0	0	0	0	0	0	0	0	0	0	1
39677846	1	58	0	0	1	0	0	0	0	0	65.4	86.6	1	0	0	0	0	0	2017-12-31	23	0	0	0	0	0	0	0	0	0	0	0	0	0	0	1
39677846	1	57	0	0	1	0	0	0	0	0	65.4	86.9	1	0	0	0	0	0	2017-12-31	38	0	0	0	0	0	0	0	0	0	0	0	0	0	0	2
39687549	1	74	0	1	0	1	0	0	1	0	58.9	73	0	0	1	0	0	0	2017-12-31	37	0	0	0	0	0	0	0	0	0	0	0	0	0	0	1
39695375	0	75	0	1	1	0	0	0	0	0	72.3	42.4	1	1	0	0	0	0	2017-12-31	27	0	0	0	0	0	0	0	0	0	0	0	0	0	0	1
39700572	0	62	0	1	1	0	1	0	0	0	27.2	75.7	1	0	0	0	0	0	2017-12-31	39	1	0	0	0	0	0	0	0	0	0	0	0	0	0	1
39700572	0	61	0	1	1	0	0	0	0	0	27.2	68.3	0	0	0	0	0	0	2017-12-31	46	1	0	0	0	0	0	0	0	0	0	0	0	0	0	2
39712062	0	62	0	0	1	0	0	0	0	0	51.1	67.8	1	0	1	0	0	0	2017-12-31	45	0	0	0	0	0	0	0	0	0	0	0	0	0	0	2
39749101	0	65	0	1	0	0	0	0	0	0	63.7	97	0	1	1	0	0	0	2017-12-31	32	0	0	0	0	0	0	0	0	0	0	0	0	0	0	1
39758315	1	67	1	1	1	0	0	0	0	0	62.2	55.3	1	1	0	0	0	0	2017-12-31	48	1	0	0	0	0	0	0	0	0	0	1	0	0	0	1
39758315	1	65	1	1	1	0	0	0	0	0	65.7	50.2	1	1	0	0	0	0	2017-12-31	34	1	0	0	0	0	0	0	0	0	0	1	0	0	0	2
39769163	0	59	0	0	1	0	0	0	0	0	51.6	68.5	1	0	0	0	0	0	2017-12-31	30	0	0	0	0	0	0	0	0	0	0	0	0	0	0	2
39785503	0	35	1	0	0	0	0	0	0	0	73.1	56.2	0	0	0	0	0	0	2017-12-31	26	1	0	0	0	0	0	0	0	0	0	0	0	0	0	1
39785503	0	36	1	0	0	0	1	0	0	0	73.1	59.3	0	0	0	0	0	0	2017-12-31	24	1	0	0	1	0	0	0	1	1	0	0	0	0	0	2
39790046	0	67	0	1	1	1	0	0	0	0	60.6	66.8	1	0	0	0	0	0	2017-03-27	14	0	0	0	0	0	0	0	0	0	0	1	0	0	1	2
39936293	0	76	1	1	1	1	0	0	0	0	56.2	90.2	1	0	1	0	0	0	2017-12-31	25	0	0	0	0	0	0	0	0	0	0	0	0	0	0	1
39950679	0	72	1	1	1	1	0	0	0	0	58.9	70.7	0	1	1	0	1	1	2017-12-31	48	0	0	0	0	0	0	0	0	0	0	0	0	0	0	2
39964505	1	89	1	0	1	0	0	0	0	0	64.8	78.9	0	0	0	0	0	0	2017-12-31	42	0	0	0	0	0	0	0	0	0	0	0	0	0	0	1
39991880	1	81	0	1	1	0	0	1	1	0	25.2	32.8	1	1	1	0	0	0	2017-12-31	49	0	0	0	0	0	0	0	0	0	0	0	0	0	0	1
40021344	0	77	0	0	0	0	0	0	0	0	60.7	58.7	1	0	0	0	0	0	2017-12-31	26	0	0	0	0	0	0	0	0	0	0	0	0	0	0	1
40024286	1	72	0	0	1	0	0	0	0	0	55.5	49.9	1	0	0	0	0	0	2017-12-31	24	0	0	0	0	0	0	0	0	0	0	0	0	0	0	1
40048822	1	77	0	1	1	1	1	1	1	0	28.4	34.5	1	0	0	0	0	0	2017-12-31	31	1	0	1	0	0	0	0	0	0	0	1	0	0	0	1
40060195	0	65	1	0	0	0	0	0	0	0	76.9	100.5	0	0	0	0	0	0	2017-03-14	27	0	0	0	0	0	0	0	0	0	0	0	0	0	1	1
40060195	0	65	1	0	0	0	0	0	0	0	76.9	100.5	0	0	0	0	0	0	2017-03-14	26	0	0	0	0	0	0	0	0	0	0	0	0	0	1	2
40061115	0	85	1	0	0	0	0	0	0	0	70.4	42.7	1	1	1	0	0	0	2017-12-31	49	0	0	0	0	0	0	0	0	0	0	0	0	0	0	2
40106331	1	64	1	1	1	0	0	0	0	0	69.1	72.2	0	1	0	0	0	0	2017-12-31	49	0	0	0	0	0	0	0	0	0	0	0	0	0	0	1
40109655	0	67	0	0	1	0	0	0	0	0	71.8	60.4	1	0	0	0	0	0	2017-11-09	22	0	0	0	0	0	0	0	0	1	1	0	0	0	0	2
40116985	0	49	0	1	1	1	0	1	1	0	60.7	43	1	1	0	0	0	0	2017-12-31	48	0	0	0	1	0	0	0	1	1	0	0	0	0	0	2
40118616	0	52	1	1	0	1	0	0	0	0	69.5	105	1	1	1	0	0	0	2017-12-31	24	0	0	0	0	0	0	0	0	0	0	0	0	0	0	1
40125922	1	80	0	1	1	1	0	0	0	0	71	58.7	1	1	1	0	0	0	2017-01-14	36	0	0	0	0	0	0	0	0	0	0	0	0	0	1	1
40130781	0	71	1	0	0	0	0	0	0	0	69.9	91.5	0	0	0	0	0	0	2015-04-11	0	0	0	0	0	0	0	0	0	0	0	0	0	0	1	1
40130781	0	71	1	0	0	0	0	0	0	0	69.9	91.5	0	0	0	0	0	0	2015-04-11	0	1	0	0	0	0	0	0	0	0	0	0	0	0	1	2
40152974	0	85	1	1	1	1	1	1	1	0	62.9	59.5	1	1	1	0	0	0	2017-12-31	37	0	0	0	0	0	0	0	0	0	0	1	0	0	0	2
40156867	0	82	0	1	1	0	1	1	1	0	71.7	44.8	1	1	0	0	0	0	2017-12-31	24	0	0	0	0	0	0	0	0	0	0	0	0	0	0	1
40156867	0	82	0	1	1	0	0	1	1	0	64.2	58	0	0	0	0	0	0	2017-12-31	27	1	0	0	0	0	0	0	0	0	0	0	0	0	0	2
40191367	0	39	0	1	0	0	0	0	0	0	50	93.9	1	1	0	0	0	0	2017-12-31	24	0	0	0	0	0	0	0	0	0	0	0	0	0	0	1
40237485	0	67	1	0	0	0	0	0	0	0	59.2	83.5	0	1	1	0	0	0	2017-12-31	22	0	0	0	0	0	0	0	0	0	0	0	0	0	0	1
40251434	1	54	0	0	1	0	0	0	0	0	70.5	79.1	1	1	0	1	0	1	2017-12-31	23	0	0	0	0	0	0	0	0	0	0	0	0	0	0	2
40297596	0	84	1	1	1	0	0	0	0	0	66.4	59.6	0	0	1	0	0	0	2017-12-31	33	0	0	0	0	0	0	0	0	0	0	0	0	0	0	1
40297596	0	83	1	1	1	0	0	0	0	0	66.4	95.6	0	0	1	0	0	0	2017-12-31	37	0	0	0	0	0	0	0	0	0	0	0	0	0	0	2
40331216	0	93	1	0	1	1	0	1	1	0	61.2	78.2	1	1	1	0	0	1	2017-12-31	44	0	0	0	0	0	0	0	0	0	0	1	0	0	0	1
40332996	0	63	0	1	1	1	0	0	0	0	59.9	114.7	1	1	0	0	0	0	2017-12-31	30	0	0	0	0	0	0	0	0	0	0	0	0	0	0	1
40345340	1	75	1	0	1	0	0	0	0	0	80.8	81.6	1	1	0	0	0	0	2017-12-31	35	0	0	0	0	0	0	0	0	0	0	0	0	0	0	2
40369771	0	82	1	1	1	1	0	0	1	0	64.4	39.9	0	1	0	0	0	0	2017-12-31	22	1	0	0	0	0	0	0	0	0	0	1	0	0	0	1
40379603	0	80	0	0	1	0	0	0	0	0	66.1	64.4	0	0	0	0	0	0	2017-12-31	40	0	0	0	0	0	0	0	0	0	0	0	0	0	0	2
40420028	0	88	1	1	1	0	0	0	0	1	59	30.5	0	0	0	0	0	0	2015-02-23	13	1	0	0	0	0	0	0	0	1	0	1	0	1	1	2
40460059	0	89	0	1	0	1	0	1	1	0	46.7	35.8	0	0	1	0	0	0	2017-12-31	32	0	0	0	0	0	0	0	0	0	0	0	0	0	0	2
40471116	0	72	1	0	1	0	0	0	0	0	63.8	98.7	1	0	1	0	0	0	2017-12-31	25	0	0	0	0	0	0	0	0	0	0	0	0	0	0	1
40521573	0	73	0	1	1	0	0	0	0	0	59.7	65.6	1	1	1	0	0	0	2017-12-31	23	0	0	0	0	0	0	0	0	0	0	0	0	0	0	1
40521573	0	71	0	1	1	0	0	0	0	0	60	73.8	1	1	1	0	0	0	2017-12-31	48	1	0	0	0	0	0	0	0	0	0	0	0	0	0	2
40591950	1	66	0	0	1	1	0	0	0	0	66.5	60.6	1	0	0	0	0	0	2017-12-31	26	1	0	0	0	0	0	0	0	0	0	0	0	0	0	1
40591950	1	67	0	1	1	1	0	1	1	0	69	84.2	0	0	0	0	0	0	2017-12-31	28	1	0	0	0	0	0	0	0	0	0	0	0	0	0	2
40618383	1	81	1	0	1	0	0	0	0	0	62.3	47.7	1	1	1	0	0	0	2017-12-31	22	0	0	0	0	0	0	0	0	0	0	0	0	0	0	1
40619969	0	99	1	1	0	0	0	0	0	0	53.9	37.7	1	0	0	0	0	0	2017-12-31	22	1	0	0	0	0	0	0	0	0	0	1	0	0	0	1
40704482	0	76	0	1	1	1	1	0	0	0	58.6	94	1	0	0	0	0	0	2017-12-31	30	1	0	0	0	0	0	0	0	0	0	0	0	0	0	1
40704482	0	76	0	1	1	1	1	0	0	0	58.6	14.3	0	0	0	0	0	0	2017-12-31	29	1	0	1	0	0	0	0	0	0	0	0	0	0	0	2
40710341	1	64	0	1	1	0	0	0	0	0	52.2	5.1	1	0	0	0	1	1	2017-12-31	30	0	0	0	0	0	0	0	0	0	0	0	0	0	0	1
40716729	0	85	0	1	1	0	1	0	0	0	64.8	63.6	1	1	0	0	0	0	2017-12-31	36	0	0	0	0	0	0	0	0	0	0	0	0	0	0	1
40716729	0	84	0	1	1	0	0	0	0	0	48.3	52.6	1	1	0	0	0	0	2017-12-31	45	0	0	0	0	0	0	0	0	0	0	0	0	0	0	2
40723486	0	77	0	0	1	1	0	0	0	0	58.9	65.1	0	0	0	0	0	0	2017-12-31	45	0	0	0	0	0	0	0	0	0	0	0	0	0	0	2
40767188	1	76	0	1	1	1	0	0	0	0	27.2	39.4	1	1	0	0	0	0	2015-05-16	44	0	0	0	0	0	0	0	0	1	1	1	0	0	0	1
40873256	0	78	1	1	1	1	0	0	0	0	67.2	69.4	1	1	0	0	0	0	2017-12-31	24	0	0	0	0	0	0	0	0	0	0	0	0	0	0	1
40969195	0	74	0	0	1	0	0	1	1	0	67.2	65.4	1	0	0	0	0	0	2017-12-31	39	0	0	0	0	0	0	0	0	0	0	0	0	0	0	2
41002969	0	68	1	1	1	0	0	0	0	0	56.1	83.3	1	0	0	0	0	0	2017-12-31	50	0	0	0	0	0	0	0	0	0	0	0	0	0	0	1
41009089	0	77	0	0	0	0	1	1	1	0	56.4	68.8	0	0	1	0	0	0	2017-12-31	40	1	0	0	0	0	0	0	0	0	0	0	0	0	0	2
41141627	0	77	0	0	1	1	1	1	1	1	70	39.2	0	0	0	0	0	0	2017-12-31	38	0	0	0	0	0	0	0	0	0	0	0	0	0	0	1
41279013	0	63	1	0	1	1	0	0	0	0	68.7	101	0	0	0	0	0	0	2017-12-31	24	0	0	0	0	0	0	0	0	0	0	0	0	0	0	2
41299617	1	62	1	0	0	1	1	0	0	0	65.2	56.2	0	1	0	0	0	0	2017-12-31	41	1	0	0	0	0	0	0	0	0	0	0	0	0	0	1
41299617	0	62	1	0	0	0	1	0	0	0	65.2	101.4	0	0	0	0	0	0	2017-12-31	37	1	0	0	0	0	0	0	0	0	0	0	0	0	0	2
41302749	1	81	0	0	1	1	1	0	0	1	61.2	53	1	0	0	0	0	0	2017-12-31	32	1	0	1	0	0	0	0	0	0	0	0	0	0	0	2
41304043	1	85	0	1	1	0	0	1	1	0	56.8	71	1	0	0	0	0	0	2017-12-31	32	1	0	0	0	0	0	0	0	0	0	0	0	0	0	2
41312435	0	97	1	1	1	0	1	0	0	0	69	34.7	0	0	0	0	0	0	2015-11-13	18	0	0	0	0	0	0	0	0	0	0	0	0	0	1	1
41313566	1	76	1	1	1	1	1	1	1	0	80.1	70.8	1	1	0	0	0	0	2017-12-31	23	0	0	0	0	0	0	0	0	0	0	1	0	0	0	1
41313566	1	73	1	1	1	1	0	0	0	0	53	54.4	0	0	0	0	0	0	2017-12-31	25	1	0	0	1	0	0	0	1	1	0	1	0	0	0	2
41317886	0	82	0	0	1	0	1	0	0	0	54.8	64.1	0	0	0	0	0	0	2017-12-31	25	0	0	0	0	0	0	0	0	0	0	0	0	0	0	1
41317886	0	82	0	0	0	0	0	0	0	0	54.8	71.5	0	0	0	0	0	0	2017-12-31	26	0	0	0	0	0	0	0	0	0	0	0	0	0	0	2
41358653	0	60	0	0	1	1	0	1	1	0	60.7	86.3	1	0	1	1	0	1	2017-12-31	40	0	0	0	0	0	0	0	0	0	0	0	0	0	0	1
41399246	0	71	1	0	1	0	0	1	1	0	57	98.7	0	1	0	0	0	0	2016-03-18	14	0	0	0	0	0	0	0	0	0	0	0	0	0	1	1
41549218	1	67	0	0	1	0	0	0	0	0	62.7	50.5	0	1	0	0	0	0	2017-12-31	0.4	0	0	0	0	0	0	0	0	0	0	0	0	0	0	1
41569201	0	80	1	1	1	1	0	0	0	0	63.5	69	1	1	0	0	0	0	2017-12-31	46	0	0	0	0	0	0	0	0	0	0	0	0	0	0	2
41583354	1	79	1	1	1	1	0	0	0	0	59.4	119	1	0	0	0	0	0	2017-12-31	37	0	0	0	0	0	0	0	0	0	0	0	0	0	0	1
41585943	1	81	1	1	1	1	1	0	0	0	64.4	25.4	0	0	0	1	0	1	2015-07-06	49	0	0	0	0	0	0	0	0	0	0	1	0	0	1	1
41639748	1	89	1	1	1	0	1	0	0	0	69.6	116.2	0	0	0	0	0	0	2017-12-31	43	1	0	1	0	0	0	0	0	0	0	1	0	0	0	1
41649236	0	84	1	1	1	0	0	0	0	0	66.9	117.6	1	0	0	0	0	0	2017-12-31	45	1	0	1	0	0	0	0	0	0	0	0	0	0	0	2
41671264	0	62	0	0	1	0	0	0	0	1	54.9	32.2	1	1	1	0	0	1	2017-12-31	31	0	0	0	0	0	0	0	0	0	0	0	0	0	0	1
41671264	0	61	0	0	1	0	0	0	0	1	54.9	41.1	1	1	1	0	0	1	2017-12-31	40	0	0	0	1	1	0	1	0	1	0	0	0	0	0	2
41702641	1	70	0	1	0	1	0	0	0	0	52.8	40.1	1	0	1	0	0	0	2017-12-31	20	1	0	0	0	0	0	0	0	0	0	1	0	0	0	2
41702641	0	70	0	1	0	1	0	0	0	0	54.8	35.2	0	0	1	0	0	0	2017-12-31	42	1	0	0	0	0	0	0	0	0	0	1	0	0	0	1
41717837	0	80	1	1	1	0	1	0	0	0	56.4	53.3	1	0	0	0	0	0	2017-12-31	36	0	0	0	0	0	0	0	0	0	0	0	0	0	0	2
41774891	1	81	1	0	1	0	1	1	1	1	65.3	60.1	0	0	0	0	0	1	2017-12-31	47	1	0	0	0	0	0	0	0	0	0	0	0	0	0	1
41825983	0	64	0	0	1	1	0	0	0	0	65.2	51	1	1	1	0	0	0	2017-12-31	31	0	0	0	0	0	0	0	0	0	0	0	0	0	0	1
41833559	0	91	1	0	1	0	0	1	1	0	78.2	99.4	1	1	1	0	0	0	2017-12-31	26	0	0	0	0	0	0	0	0	0	0	1	0	0	0	1
41908638	0	81	0	1	0	0	0	1	1	0	62.5	81	1	0	0	0	0	0	2017-12-31	48	0	0	0	0	0	0	0	0	0	0	0	0	0	0	2
41917335	0	74	0	1	1	1	0	0	0	0	64.2	59.4	1	0	0	1	0	1	2017-12-31	41	0	0	0	0	0	0	0	0	0	0	0	0	0	0	1
41917335	0	73	0	1	1	1	0	0	0	0	55.6	59.4	1	0	0	1	1	1	2017-12-31	49	1	0	0	0	0	0	0	0	0	0	1	0	0	0	2
41926518	0	70	1	0	1	0	0	0	0	0	51	27.1	1	1	0	0	0	0	2017-12-31	21	0	0	0	0	0	0	0	0	0	0	0	0	0	0	1
41947743	0	81	0	0	0	1	1	1	1	0	42.7	92.8	0	0	1	0	0	0	2017-08-03	43	0	0	0	1	0	0	0	1	1	0	0	0	0	1	2
41948621	0	83	0	1	0	1	0	1	1	1	33.8	48.5	1	0	0	0	0	1	2017-05-06	24	0	0	0	1	1	0	1	0	1	0	1	0	0	1	1
42008428	0	85	1	1	1	1	0	0	0	0	62.7	47.3	1	1	1	0	0	0	2017-12-31	30	0	0	0	0	0	0	0	0	0	0	0	0	0	0	1
42008428	0	83	1	1	1	1	0	0	0	0	67.2	68.5	1	1	1	0	0	0	2017-12-31	46	0	0	0	0	0	0	0	0	0	0	0	0	0	0	2
42033381	0	60	1	0	1	1	1	0	0	0	69.5	108.2	0	0	0	0	0	0	2017-12-31	21	0	0	0	0	0	0	0	0	0	0	0	0	0	0	1
42033381	0	60	1	0	1	1	1	0	0	0	69.5	108.2	0	0	0	0	0	0	2017-12-31	21	0	0	0	0	0	0	0	0	0	0	0	0	0	0	2
42120271	0	64	1	0	1	0	0	0	0	0	59	84.3	1	0	1	0	0	0	2017-12-31	47	0	0	0	0	0	0	0	0	0	0	0	0	0	0	2
42140382	0	59	0	0	0	0	0	0	0	0	68.1	76.5	0	0	0	0	0	0	2017-12-31	24	0	0	0	0	0	0	0	0	0	0	0	0	0	0	1
42140382	0	59	0	0	0	0	0	0	0	1	68.1	44.5	0	0	0	0	0	0	2017-12-31	30	0	0	0	0	0	0	0	0	0	0	0	0	0	0	2
42150554	1	66	0	0	1	0	0	0	0	0	62.5	84.3	1	1	1	0	0	0	2017-12-31	24	0	0	0	0	0	0	0	0	0	0	0	0	0	0	2
42172549	0	63	0	1	1	0	1	1	1	0	66.8	61.3	1	0	1	0	0	1	2017-12-31	45	0	0	0	0	0	0	0	0	0	0	1	0	0	0	1
42173392	0	81	0	1	1	0	0	1	1	0	57.9	53	1	0	0	0	0	0	2017-12-31	35	0	0	0	1	0	0	0	1	1	0	1	0	0	0	2
42194287	1	84	0	1	0	0	0	0	0	0	56.7	108	0	0	0	0	0	0	2017-12-31	28	0	0	0	0	0	0	0	0	0	0	0	0	0	0	1
42209199	0	57	1	0	1	0	0	0	0	0	61.2	84.8	0	0	0	0	0	0	2017-12-31	23	0	0	0	0	0	0	0	0	0	0	0	0	0	0	1
42209199	0	57	1	0	0	0	0	0	0	0	61.2	84.8	0	0	0	0	0	0	2017-12-31	23	0	0	0	0	0	0	0	0	0	0	0	0	0	0	2
42216801	0	54	1	1	0	0	1	0	0	0	51.1	166.3	0	1	0	0	0	0	2017-12-31	26	0	0	0	0	0	0	0	0	0	0	0	0	0	0	2
42315750	0	78	1	0	1	1	0	1	1	0	75.4	81	1	0	1	0	0	0	2017-12-31	29	0	0	0	0	0	0	0	0	0	0	0	0	0	0	1
42318765	1	68	0	0	1	0	0	1	1	0	66.4	74.3	0	1	0	0	0	0	2017-12-31	5	0	0	0	0	0	0	0	0	0	0	0	0	0	0	1
42318765	1	68	0	0	1	0	0	1	1	0	66.4	74.3	0	0	0	0	0	0	2017-12-31	27	1	0	0	0	0	0	0	0	0	0	0	0	0	0	2
42333272	1	78	1	0	0	0	0	0	0	0	79.5	69.3	0	0	0	0	0	0	2017-12-31	50	0	0	0	0	0	0	0	0	0	0	0	0	0	0	1
42336836	0	58	1	0	1	0	0	0	0	0	65	102.8	1	1	1	0	0	0	2017-12-31	28	0	0	0	0	0	0	0	0	0	0	0	0	0	0	1
42338494	0	59	1	0	0	0	0	0	0	0	71.9	85.7	0	0	0	0	0	0	2017-12-31	61	0	0	0	0	0	0	0	0	0	0	0	0	0	0	1
42361411	0	87	1	0	1	0	0	1	1	1	73.3	52.6	1	0	1	0	0	0	2017-12-31	49	0	0	0	0	0	0	0	0	0	0	0	0	0	0	2
42362233	0	59	0	0	1	0	0	1	1	0	62.2	56.5	1	0	0	0	0	0	2017-12-31	43	0	0	0	0	0	0	0	0	0	0	0	0	0	0	1
42367493	1	59	1	1	1	1	0	1	1	0	54.3	56.7	1	1	1	0	0	0	2017-12-31	39	0	0	0	0	0	0	0	0	0	0	0	0	0	0	2
42385002	0	77	1	1	1	0	0	0	0	0	57.2	54.7	1	1	0	0	0	0	2017-12-31	21	0	0	0	0	0	0	0	0	0	0	0	0	0	0	1
42390212	0	42	0	1	1	1	0	1	1	0	67.8	66.4	1	1	0	0	0	0	2017-12-31	36	0	0	0	0	0	0	0	0	0	0	0	0	0	0	2
42393036	1	84	0	1	1	0	0	1	1	0	61	57.7	0	0	0	0	0	0	2017-12-31	28	0	0	0	0	0	0	0	0	0	0	1	0	0	0	1
42451125	0	56	1	0	1	1	1	0	0	1	68.1	199.2	0	0	0	0	0	0	2017-12-31	26	1	0	0	0	0	0	0	0	0	0	0	0	0	0	1
42667235	0	54	0	1	0	0	0	0	0	0	50.8	100.7	0	1	1	0	0	0	2017-12-31	24	0	0	0	0	0	0	0	0	0	0	0	0	0	0	2
42718563	0	55	1	1	0	0	0	0	0	0	57.7	57.6	1	0	0	0	0	0	2017-12-31	34	0	0	0	0	0	0	0	0	0	0	0	0	0	0	2
42759163	0	84	0	0	1	0	1	0	0	0	70.8	107.5	1	0	0	0	0	0	2015-10-02	0	0	0	0	0	0	0	0	0	0	0	0	0	0	1	1
42793841	0	80	1	0	1	0	0	0	0	0	68.9	76.7	1	1	0	0	0	0	2017-12-31	24	0	0	0	0	0	0	0	0	0	0	0	0	0	0	1
42793841	0	80	1	0	1	0	0	0	0	0	68.9	76.7	1	1	0	0	0	0	2017-12-31	24	0	0	0	0	0	0	0	0	0	0	0	0	0	0	2
42990556	0	65	0	0	1	1	0	1	1	0	27	47	1	0	1	0	0	0	2017-12-31	31	0	0	0	0	0	0	0	0	0	0	0	0	0	0	2
43114806	0	71	1	0	1	1	0	0	0	0	68	70.7	1	1	1	0	0	0	2017-12-31	21	0	0	0	0	0	0	0	0	0	0	0	0	0	0	2
43146636	0	61	1	1	0	0	1	0	0	0	56.4	85.1	0	0	0	0	0	0	2015-01-16	0	0	0	0	0	0	0	0	0	0	0	0	0	0	1	1
43174320	0	61	1	1	1	0	0	0	0	0	71.5	63.7	1	1	1	0	0	0	2017-12-31	27	0	0	0	0	0	0	0	0	0	0	0	0	0	0	1
43218991	1	77	1	0	1	0	0	0	0	0	52.8	#NULL!	0	0	0	0	0	0	2017-12-31	29	0	0	0	0	0	0	0	0	0	0	0	0	0	0	1
43297759	1	63	0	0	1	0	0	1	1	0	67.4	97.6	0	0	0	0	0	0	2017-12-31	41	0	0	0	0	0	0	0	0	0	0	0	0	0	0	2
43327647	0	70	0	1	1	1	1	0	0	0	58	66.2	0	0	1	0	1	1	2017-06-08	35	0	0	0	0	0	0	0	0	0	0	1	0	0	1	1
43347970	0	66	0	0	1	0	0	0	0	0	65.4	69.1	1	0	0	0	0	0	2017-12-31	21	0	0	0	0	0	0	0	0	0	0	0	0	0	0	1
43347970	0	66	0	0	1	0	0	0	0	0	65.4	69.1	1	0	0	0	0	0	2017-12-31	20	0	0	0	0	0	0	0	0	0	0	0	0	0	0	2
43349750	0	83	1	1	0	0	0	0	0	1	48.5	68.5	0	0	1	0	0	0	2017-12-31	60	0	0	0	0	0	0	0	0	0	0	0	0	0	0	1
43359675	1	63	0	1	1	1	0	0	0	0	60.1	32.1	1	0	1	1	0	1	2017-12-31	49	0	0	0	0	0	0	0	0	0	0	0	0	0	0	2
43403098	0	67	1	0	1	1	0	1	1	0	74.1	105.8	1	0	1	0	0	0	2017-12-31	26	1	0	0	0	0	0	0	0	0	0	0	0	0	0	2
43443029	1	78	1	0	1	0	0	0	0	0	71.3	43.4	1	1	0	0	0	0	2017-12-31	24	0	0	0	0	0	0	0	0	0	0	0	0	0	0	2
43477924	0	81	0	0	1	1	0	1	1	0	53.6	129.5	1	0	1	0	0	0	2015-04-08	8	0	0	0	0	0	0	0	0	0	0	1	0	0	1	2
43479315	0	76	0	0	1	0	1	0	0	0	80.2	42.3	0	0	0	0	0	0	2015-10-01	8	0	0	0	0	0	0	0	0	0	0	0	0	0	1	1
43493260	1	66	0	0	1	0	0	0	0	1	68.2	84.3	1	0	0	0	0	1	2017-12-31	35	0	0	0	0	0	0	0	0	0	0	0	0	0	0	1
43493260	1	66	0	0	1	0	0	0	0	1	68.2	84.3	1	1	0	0	0	1	2017-12-31	43	0	0	0	0	0	0	0	0	0	0	0	0	0	0	2
43557237	1	55	1	0	1	1	0	0	0	0	67.1	57.6	1	1	1	0	0	0	2017-12-31	30	0	0	0	0	0	0	0	0	0	0	0	0	0	0	1
43609790	0	53	1	1	0	0	0	1	1	1	42.9	87.6	0	0	0	0	0	0	2017-12-31	39	0	0	0	0	0	0	0	0	0	0	0	0	0	0	2
43755288	0	55	0	1	1	0	0	0	1	0	40	69.5	1	0	0	0	0	0	2015-03-13	5	0	0	0	1	0	1	1	0	1	0	0	0	0	1	2
43762872	1	83	0	1	1	0	0	0	0	0	44.3	57.8	0	0	0	0	0	0	2017-12-31	47	1	0	0	0	0	0	0	0	0	0	1	0	0	0	2
43765290	1	85	1	0	1	1	0	0	0	0	59	47.2	0	0	0	0	0	0	2017-12-31	48	0	0	0	0	0	0	0	0	0	0	0	0	0	0	1
43765290	1	85	1	0	1	1	0	0	0	0	59	47.2	0	0	0	0	0	0	2017-12-31	33	0	0	0	0	0	0	0	0	0	0	0	0	0	0	2
43779206	0	25	0	0	0	0	0	0	0	1	74.2	102.7	0	0	0	0	0	0	2017-12-31	38	0	0	0	0	0	0	0	0	0	0	0	0	0	0	1
43779206	0	25	0	0	0	0	0	0	0	1	67.5	102.7	0	0	0	0	0	0	2017-12-31	37	0	0	0	0	0	0	0	0	0	0	0	0	0	0	2
43794157	0	76	0	0	1	0	0	0	0	0	52.2	59.4	0	0	0	0	0	0	2017-12-31	38	0	0	0	0	0	0	0	0	0	0	0	0	0	0	1
43831108	0	62	0	0	1	1	1	1	1	0	65.8	97.9	1	0	1	0	0	0	2015-07-18	14	0	0	0	0	0	0	0	0	0	0	0	0	0	1	1
43841047	1	77	0	0	1	0	0	0	0	0	69.7	58.9	1	0	0	0	0	0	2017-12-31	30	0	0	0	0	0	0	0	0	0	0	0	0	0	0	1
43914495	0	94	0	0	0	0	0	1	1	0	80.4	105.2	0	0	0	0	0	0	2017-12-31	31	0	0	0	0	0	0	0	0	0	0	1	0	0	0	1
43935168	1	87	0	0	1	0	0	0	0	0	65.2	57.3	0	0	0	0	0	0	2017-12-31	31	1	0	0	1	0	0	0	1	1	0	0	0	0	0	1
43954964	0	92	1	1	0	0	1	0	0	0	65.3	58.5	0	1	0	0	0	0	2017-12-31	27	0	0	0	0	0	0	0	0	0	0	0	0	0	0	1
43964216	0	50	0	0	1	1	0	1	1	0	56.6	70.9	1	1	1	0	0	0	2017-12-31	46	0	0	0	0	0	0	0	0	0	0	0	0	0	0	2
43977313	0	75	1	1	1	1	0	1	1	0	66.7	48.4	1	0	0	0	0	0	2014-05-03	6	0	0	0	0	0	0	0	0	1	0	1	0	1	1	2
43987085	1	53	0	1	0	0	0	0	0	0	65.2	88.2	0	0	0	0	0	0	2015-02-09	31	1	0	0	0	0	0	0	0	0	0	0	0	0	1	1
45007918	0	64	0	1	1	0	0	0	0	0	64	67.4	1	0	0	0	0	0	2017-12-31	32	0	0	0	0	0	0	0	0	0	0	0	0	0	0	1
45110748	0	74	1	0	1	0	0	1	1	1	64.6	120.7	0	1	0	0	0	0	2017-12-31	43	0	0	0	0	0	0	0	0	0	0	0	0	0	0	2
45150286	0	77	0	0	1	1	1	1	1	0	53.5	81.8	1	0	0	0	0	0	2017-12-31	30	1	0	0	0	0	0	0	0	0	0	1	0	0	0	1
45150286	0	78	0	0	1	1	1	1	1	0	53.5	93.5	0	0	0	0	0	0	2017-12-31	21	1	0	1	0	0	0	0	0	0	0	1	0	0	0	2
45154679	0	83	1	1	1	0	0	0	0	0	59.2	47.4	1	1	0	0	0	0	2017-12-31	27	0	0	0	0	0	0	0	0	0	0	0	0	0	0	1
45173482	0	80	1	1	0	0	0	0	0	0	53.8	69	0	0	0	0	0	0	2015-05-07	3	0	0	0	0	0	0	0	0	1	0	1	0	1	1	2
45188661	1	67	1	0	1	0	0	0	0	0	68.9	40.9	0	1	0	1	0	0	2017-12-31	43	0	0	0	0	0	0	0	0	0	0	0	0	0	0	1
45188661	1	67	1	0	1	0	0	0	0	0	68.9	44.8	1	0	0	0	0	0	2017-12-31	49	0	0	0	0	0	0	0	0	0	0	0	0	0	0	2
45246330	0	94	1	1	0	1	1	0	0	0	52.1	78.2	0	0	1	0	0	0	2017-12-31	32	0	0	0	0	0	0	0	0	0	0	0	0	0	0	1
45246330	0	93	1	1	1	1	1	0	0	0	52.1	78.2	0	0	1	0	0	0	2017-12-31	49	0	0	0	0	0	0	0	0	0	0	0	0	0	0	2
45272584	0	69	1	0	0	0	0	0	0	0	53.3	90.4	0	0	0	0	0	0	2017-12-31	20	0	0	0	0	0	0	0	0	0	0	0	0	0	0	1
45272584	0	69	1	0	0	0	0	0	0	0	53.3	90.4	0	0	0	0	0	0	2017-12-31	20	0	0	0	0	0	0	0	0	0	0	0	0	0	0	2
45306334	0	66	1	0	0	0	0	0	0	0	72.2	83.8	0	0	0	0	0	0	2017-12-31	41	0	0	0	0	0	0	0	0	0	0	0	0	0	0	1
45314733	1	74	1	1	1	0	0	0	0	1	58.7	57.5	0	0	1	0	0	0	2017-12-31	48	0	0	0	0	0	0	0	0	0	0	0	0	0	0	1
45323867	0	74	0	1	0	0	0	0	0	0	50.9	82.4	1	1	0	0	0	0	2017-12-31	38	0	0	0	0	0	0	0	0	0	0	0	0	0	0	1
45341889	0	87	1	0	1	0	0	1	1	0	64.4	59.2	0	0	0	0	0	0	2017-12-31	36	0	0	0	0	0	0	0	0	0	0	0	0	0	0	1
45371186	0	90	1	1	1	0	0	0	0	0	31.1	94.2	0	0	0	0	0	0	2014-09-18	0	1	0	0	0	0	0	0	0	0	0	0	0	0	1	1
45373720	0	72	0	1	1	1	0	1	1	0	49.2	46	1	0	0	0	1	1	2016-08-18	34	0	0	0	0	0	0	0	0	0	0	1	0	0	1	1
45373720	0	72	0	1	1	1	0	1	1	0	49.2	46	1	0	0	0	1	1	2016-08-18	34	0	0	0	0	0	0	0	0	1	0	1	0	1	1	2
45383287	1	61	0	0	1	0	0	0	0	0	63.6	76.2	0	0	0	0	0	0	2017-12-31	38	0	0	0	0	0	0	0	0	0	0	0	0	0	0	2
45410226	0	37	0	1	0	0	0	0	0	0	56	108.1	1	1	0	0	0	0	2017-12-31	48	0	0	0	0	0	0	0	0	0	0	0	0	0	0	2
45453453	0	85	1	0	0	1	0	0	0	0	58.8	39	0	1	0	0	0	0	2017-12-31	32	0	0	0	0	0	0	0	0	0	0	0	0	0	0	1
45453453	0	85	1	0	1	0	0	0	0	0	58.8	39	1	1	0	0	0	0	2017-12-31	33	0	0	0	0	0	0	0	0	0	0	0	0	0	0	2
45568389	0	70	0	1	1	0	0	0	0	0	64.2	74.1	1	1	0	0	0	0	2017-12-31	48	0	0	0	0	0	0	0	0	0	0	0	0	0	0	2
45662672	1	76	1	0	0	0	0	0	0	0	59.9	69.7	0	0	0	0	0	0	2017-12-31	38	0	0	0	0	0	0	0	0	0	0	0	0	0	0	1
45913960	1	86	0	0	1	0	0	1	1	0	63.7	41.2	1	0	0	0	0	0	2017-12-31	2	0	0	0	0	0	0	0	0	0	0	1	0	0	0	2
45956593	0	66	0	1	1	0	1	0	0	0	42.9	74.7	1	1	0	0	0	0	2017-12-31	43	1	0	0	0	0	0	0	0	0	0	0	0	0	0	2
45961147	0	60	0	0	1	0	0	1	1	0	79.5	86	0	0	1	0	0	0	2017-12-31	39	0	0	0	0	0	0	0	0	0	0	0	0	0	0	1
45961147	0	59	0	0	1	0	1	1	1	0	79.5	76.5	0	0	1	0	0	0	2017-12-31	49	0	0	0	0	0	0	0	0	0	0	0	0	0	0	2
45971319	0	79	0	0	1	0	1	1	1	0	74.7	48.8	0	0	1	0	0	0	2016-11-26	30	0	0	0	0	0	0	0	0	0	0	0	0	0	1	1
45971319	0	79	0	0	0	0	1	0	0	0	74.7	58.4	0	0	1	0	0	0	2016-11-26	32	1	0	0	0	0	0	0	0	0	0	0	0	0	1	2
45977919	0	72	0	0	1	1	0	0	0	0	68.4	63.1	1	0	0	0	0	0	2016-01-03	2	0	0	0	0	0	0	0	0	0	0	0	0	0	1	1
45977919	0	72	0	0	1	1	0	0	0	0	68.4	63.1	1	0	0	0	0	0	2016-01-03	1	1	0	1	0	0	0	0	0	0	0	0	0	0	1	2
46033545	0	73	0	0	1	0	1	0	0	0	73	73.8	1	1	0	0	0	0	2017-12-31	25	0	0	0	0	0	0	0	0	0	0	0	0	0	0	1
46039176	0	77	1	1	1	0	0	0	0	0	51.9	119.6	1	1	0	0	0	0	2017-12-31	30	0	0	0	0	0	0	0	0	0	0	0	0	0	0	1
46098309	0	81	0	0	1	0	0	0	0	0	65.4	71.5	1	0	0	0	0	0	2017-12-31	62	0	0	0	0	0	0	0	0	0	0	0	0	0	0	1
46140720	0	78	0	0	1	0	0	0	0	0	60.7	93.7	1	1	0	0	0	0	2017-12-31	37	0	0	0	0	0	0	0	0	0	0	0	0	0	0	1
46165084	0	68	0	0	1	1	0	1	1	0	58	66.6	1	0	0	0	0	0	2017-12-31	45	0	0	0	0	0	0	0	0	0	0	0	0	0	0	2
46169335	0	86	1	0	1	0	0	0	0	0	66.6	117.1	0	1	0	0	0	0	2016-02-24	28	0	0	0	0	0	0	0	0	0	0	0	0	0	1	1
46169335	0	87	1	0	1	0	0	0	0	0	66.6	117.1	0	1	0	0	0	0	2016-02-24	27	0	0	0	0	0	0	0	0	0	0	0	0	0	1	2
46208437	0	67	0	1	1	1	1	1	1	0	42.3	96.4	0	0	0	0	0	0	2017-12-31	39	0	0	0	0	0	0	0	0	0	0	0	0	0	0	2
46268208	0	80	1	1	0	0	0	0	0	0	45.2	118.7	0	0	0	0	0	0	2017-12-31	30	0	0	0	0	0	0	0	0	0	0	0	0	0	0	1
46357794	0	87	1	0	1	1	0	0	0	1	55.7	42.5	0	0	0	0	0	0	2017-12-31	39	0	0	0	0	0	0	0	0	0	0	0	0	0	0	1
46357794	0	87	1	0	1	1	1	0	0	1	55.7	42.5	0	0	0	0	0	0	2017-12-31	41	1	0	0	0	0	0	0	0	0	0	0	0	0	0	2
46361613	0	65	1	1	1	0	1	1	1	1	26.6	100.3	1	0	1	0	0	0	2017-12-31	29	0	0	0	0	0	0	0	0	0	0	0	0	0	0	2
46365808	0	42	0	1	0	1	0	0	0	0	36.5	60.6	1	0	1	1	0	1	2017-12-31	47	0	0	0	0	0	0	0	0	0	0	1	0	0	0	2
46433683	1	75	0	0	1	1	0	0	0	0	56.5	82.4	0	0	0	0	0	0	2017-12-31	23	0	0	0	0	0	0	0	0	0	0	0	0	0	0	2
46455869	0	79	0	0	1	0	0	1	1	0	70	81.4	1	0	0	0	0	0	2017-12-31	31	0	0	0	0	0	0	0	0	0	0	0	0	0	0	2
46565455	0	64	0	0	1	0	0	0	1	0	64	92	1	0	1	0	0	0	2017-12-31	21	0	0	0	0	0	0	0	0	0	0	0	0	0	0	1
46568151	0	74	1	0	1	1	1	0	0	1	44.1	61.1	0	0	1	0	0	0	2013-12-02	1	0	0	0	0	0	0	0	0	0	0	0	0	0	1	2
46576130	1	59	0	0	1	1	0	0	0	0	57.1	86.3	0	1	0	0	0	0	2017-12-31	23	0	0	0	0	0	0	0	0	0	0	0	0	0	0	2
46578885	0	75	0	0	1	0	1	1	1	0	57.9	59	0	0	0	0	0	0	2017-12-31	27	0	0	0	0	0	0	0	0	0	0	0	0	0	0	2
46585146	1	87	1	0	1	0	1	0	0	1	56.5	45.5	1	1	0	0	1	1	2017-12-31	22	0	0	0	0	0	0	0	0	0	0	1	0	0	0	1
46585146	1	87	1	1	0	0	1	0	0	1	54.9	60.8	1	1	0	0	0	0	2017-12-31	26	0	0	0	0	0	0	0	0	0	0	1	0	0	0	2
46601115	0	73	0	1	1	0	0	0	0	0	57.9	82.9	1	1	0	0	0	0	2017-12-31	46	0	0	0	0	0	0	0	0	0	0	0	0	0	0	2
46617661	0	73	1	1	1	1	0	1	1	0	61	70.3	1	1	0	0	0	0	2017-12-31	45	0	0	0	0	0	0	0	0	0	0	1	0	0	0	2
46617925	0	75	1	1	0	0	0	0	0	0	61.7	70.1	0	1	0	0	0	0	2017-12-31	47	0	0	0	0	0	0	0	0	0	0	0	0	0	0	2
46623759	0	63	1	1	1	1	1	1	1	0	65.3	84.6	0	0	0	0	0	0	2017-12-31	36	0	0	0	0	0	0	0	0	0	0	1	0	0	0	2
46629644	1	74	1	0	1	0	0	0	0	0	57	70.1	0	0	0	0	0	0	2017-12-31	21	0	0	0	0	0	0	0	0	0	0	0	0	0	0	2
46662555	0	81	0	0	1	0	0	0	0	0	69.3	64.4	0	0	0	0	0	0	2017-12-31	38	0	0	0	0	0	0	0	0	0	0	0	0	0	0	1
46735816	1	44	0	1	0	0	0	0	0	0	42	65.8	1	1	0	0	0	0	2017-12-31	46	1	0	0	0	0	0	0	0	0	0	0	0	0	0	1
46735816	1	44	0	0	0	0	0	0	0	0	42	81.2	1	1	0	0	0	0	2017-12-31	49	1	0	0	0	0	0	0	0	0	0	0	0	0	0	2
46739896	1	77	1	0	1	1	0	0	0	0	54.2	72.7	0	1	0	0	0	0	2017-12-31	48	0	0	0	0	0	0	0	0	0	0	0	0	0	0	1
46763819	1	89	1	1	1	1	0	1	1	0	60.9	63.8	1	1	1	0	0	0	2017-12-31	23	0	0	0	0	0	0	0	0	0	0	0	0	0	0	1
46932149	0	73	0	0	0	1	0	0	0	0	66	76.8	0	0	0	0	0	0	2017-12-31	22	0	0	0	0	0	0	0	0	0	0	0	0	0	0	2
46944813	1	65	0	0	1	0	0	0	0	0	75.3	77.7	0	1	0	0	0	0	2017-12-31	21	0	0	0	0	0	0	0	0	0	0	0	0	0	0	1
46974009	0	69	0	0	0	0	1	0	0	0	60	74.1	0	0	0	0	0	0	2017-12-31	34	0	0	0	0	0	0	0	0	0	0	0	0	0	0	2
46991858	0	65	0	0	0	1	1	0	0	0	63	75	0	1	0	0	0	0	2017-12-31	46	0	0	0	0	0	0	0	0	0	0	0	0	0	0	2
47094448	1	55	0	0	1	1	0	0	0	0	68.2	57.4	1	1	1	0	0	0	2017-12-31	47	1	0	0	0	0	0	0	0	0	0	0	0	0	0	2
47126963	0	73	1	1	1	1	1	0	0	0	51.1	82	1	0	0	0	0	0	2017-12-31	26	0	0	0	0	0	0	0	0	0	0	0	0	0	0	1
47126963	0	74	1	1	1	1	1	0	0	0	51.1	82	1	0	0	0	0	0	2017-12-31	26	0	0	0	0	0	0	0	0	0	0	0	0	0	0	2
47159077	0	66	1	0	0	0	1	1	1	1	58.3	100.1	0	0	0	0	0	0	2017-12-31	47	0	0	0	0	0	0	0	0	0	0	0	0	0	0	2
47163632	0	82	0	0	1	0	1	1	1	0	71.2	52.9	1	0	0	0	0	0	2017-12-31	44	0	0	0	0	0	0	0	0	0	0	0	0	0	0	1
47164294	1	78	0	0	0	1	1	0	0	0	51.1	93.7	0	0	0	0	0	0	2017-12-31	40	0	0	0	0	0	0	0	0	0	0	0	0	0	0	1
47164294	1	77	0	0	0	0	1	0	0	0	51.1	93.7	0	0	0	0	0	0	2017-12-31	43	0	0	0	0	0	0	0	0	0	0	0	0	0	0	2
47167143	0	57	0	0	1	0	1	1	1	0	61	139	1	0	0	0	0	0	2017-12-31	45	0	0	0	0	0	0	0	0	0	0	0	0	0	0	1
47167143	0	57	0	0	1	0	1	1	1	0	61	99.6	0	0	0	0	0	0	2017-12-31	47	0	0	0	0	0	0	0	0	0	0	0	0	0	0	2
47178793	0	85	1	1	1	0	0	1	1	0	56.8	95.1	0	0	1	0	0	0	2017-12-31	47	0	0	0	0	0	0	0	0	0	0	1	0	0	0	2
47182209	0	75	1	1	1	0	0	1	1	0	68.7	70.1	0	0	1	0	0	0	2017-12-31	47	0	0	0	0	0	0	0	0	0	0	0	0	0	0	2
47197600	1	59	0	1	0	1	0	0	0	0	36.8	76.5	1	0	0	0	0	0	2014-02-22	21	0	0	0	0	0	0	0	0	1	1	0	0	0	0	2
47238808	0	68	0	0	0	0	0	0	0	0	73.6	74.5	0	0	1	0	0	0	2017-12-31	42	0	0	0	0	0	0	0	0	0	0	0	0	0	0	2
47247258	0	81	0	1	0	0	0	0	0	0	69	81	0	0	0	0	0	0	2017-12-31	30	0	0	0	0	0	0	0	0	0	0	0	0	0	0	2
47280812	0	70	0	0	1	0	0	0	0	0	62.8	54.6	1	0	0	0	0	0	2017-12-31	40	1	0	0	0	0	0	0	0	0	0	0	0	0	0	1
47280812	0	70	0	0	1	0	0	0	0	0	62.8	54.6	1	0	0	0	0	0	2017-12-31	44	1	0	0	0	0	0	0	0	0	0	0	0	0	0	2
47362627	0	82	1	1	1	1	1	1	1	1	58.9	43	0	0	0	0	0	0	2017-12-31	37	0	0	0	0	0	0	0	0	0	0	0	0	0	0	2
47366065	0	47	0	0	1	0	0	1	1	0	57	80.1	1	0	0	0	0	0	2017-12-31	49	0	0	0	0	0	0	0	0	0	0	0	0	0	0	2
47382714	0	62	1	1	1	0	0	0	0	0	64	84.8	1	1	0	0	0	0	2017-12-31	49	0	0	0	0	0	0	0	0	0	0	1	0	0	0	2
47447732	0	58	0	1	0	0	1	0	0	0	64.6	76.8	0	1	0	0	0	0	2017-12-31	33	0	0	0	0	0	0	0	0	0	0	0	0	0	0	2
47474999	1	78	1	1	1	0	0	0	0	0	64.7	39.6	1	0	1	0	0	0	2017-12-31	25	0	0	0	0	0	0	0	0	0	0	1	0	0	0	1
47507972	0	69	0	0	1	1	1	1	0	0	59	133.7	0	0	0	0	0	0	2015-08-29	15	0	0	0	0	0	0	0	0	0	0	0	0	0	1	2
47513157	0	61	0	1	0	0	0	0	0	0	60.9	86	0	0	0	0	0	0	2017-12-31	48	0	0	0	0	0	0	0	0	0	0	0	0	0	0	2
47532873	0	79	0	0	1	0	0	0	0	0	64.9	58.4	1	0	0	0	0	0	2017-12-31	44	0	0	0	0	0	0	0	0	0	0	0	0	0	0	1
47532873	0	79	0	0	0	0	0	0	0	0	64.9	58.4	1	0	0	0	0	0	2017-12-31	43	0	0	0	0	0	0	0	0	0	0	0	0	0	0	2
47546049	0	62	1	1	1	0	0	0	0	0	65.8	101.3	1	0	0	0	0	0	2017-12-31	21	0	0	0	0	0	0	0	0	0	0	0	0	0	0	1
47611999	0	53	0	0	0	1	0	0	0	0	57.9	101.1	0	0	0	0	0	0	2017-12-31	26	0	0	0	0	0	0	0	0	0	0	0	0	0	0	1
47611999	0	52	0	0	0	0	0	0	0	0	57.9	119.5	0	0	0	0	0	0	2017-12-31	34	0	0	0	0	0	0	0	0	0	0	0	0	0	0	2
47632957	0	79	1	1	1	1	0	0	0	0	54.9	47.9	1	1	0	0	0	0	2017-12-31	21	0	0	0	0	0	0	0	0	0	0	1	0	0	0	1
47661890	0	69	0	0	1	1	0	0	0	0	53	83.6	1	1	0	0	0	0	2017-12-31	32	0	0	0	0	0	0	0	0	0	0	0	0	0	0	2
47711837	1	80	0	1	1	0	0	1	1	0	35.1	93	1	1	0	0	0	0	2017-12-31	24	1	0	0	0	0	0	0	0	0	0	1	0	0	0	1
47725232	0	83	1	0	1	0	0	0	0	0	63	68.5	0	0	0	0	0	0	2017-12-31	42	1	0	0	0	0	0	0	0	0	0	0	0	0	0	2
47752968	0	79	0	0	1	0	1	0	1	0	62	130.1	1	0	1	0	0	0	2014-10-02	6	0	0	0	0	0	0	0	0	0	0	0	0	0	1	1
47754293	0	77	0	0	1	0	0	1	1	0	57	81.8	0	0	0	0	0	0	2017-12-31	45	0	0	0	0	0	0	0	0	0	0	0	0	0	0	2
47758520	0	73	1	0	1	0	0	1	1	0	69.9	82.1	1	0	1	0	0	0	2017-12-31	44	0	0	0	0	0	0	0	0	0	0	0	0	0	0	2
47770904	0	65	0	0	1	1	0	0	0	0	60.3	75	1	1	1	1	0	1	2017-12-31	48	0	0	0	0	0	0	0	0	0	0	0	0	0	0	2
47807641	0	44	1	1	0	0	0	0	0	0	48.2	108.7	1	0	0	0	0	0	2017-12-31	47	0	0	0	0	0	0	0	0	0	0	1	0	0	0	2
47829001	0	58	0	0	1	0	0	1	1	0	60.2	68.8	1	0	1	0	0	0	2017-12-31	41	0	0	0	0	0	0	0	0	0	0	0	0	0	0	2
47887189	0	88	1	1	1	0	0	0	0	0	70.3	67.7	1	1	0	0	0	0	2017-12-31	23	0	0	0	0	0	0	0	0	0	0	0	0	0	1	1
47906656	0	62	1	0	0	0	1	0	0	1	74.1	101.4	0	0	0	0	0	0	2015-07-12	16	0	0	0	0	0	0	0	0	0	0	0	0	0	1	2
47911182	0	60	1	0	1	0	1	1	1	0	59.9	73.2	0	1	1	0	0	0	2017-12-31	45	0	0	0	0	0	0	0	0	0	0	0	0	0	0	2
47917386	0	67	0	0	1	0	1	1	1	0	61.9	74.5	0	1	1	0	0	0	2017-12-31	45	0	0	0	0	0	0	0	0	0	0	0	0	0	0	2
47918875	0	56	0	1	1	1	1	0	0	1	57.4	62.6	0	0	0	0	0	0	2017-12-31	21	0	0	0	0	0	0	0	0	0	0	0	0	0	0	2
47924272	1	85	1	1	1	0	0	0	0	0	67.7	42.8	1	0	0	0	0	0	2017-12-31	49	0	0	0	0	0	0	0	0	0	0	0	0	0	0	1
47924741	0	64	0	1	0	1	0	0	0	0	46.2	61	1	1	0	0	0	0	2017-12-31	45	0	0	0	0	0	0	0	0	0	0	0	0	0	0	2
47935551	0	55	0	1	1	0	0	1	1	0	44	100.4	1	1	1	0	0	0	2017-12-31	36	0	0	0	0	0	0	0	0	0	0	0	0	0	0	2
47940018	0	72	0	1	1	0	0	0	0	0	59.9	82.9	1	1	1	0	0	0	2017-12-31	43	1	0	0	0	0	0	0	0	0	0	1	0	0	0	2
47968092	0	92	1	0	1	0	1	1	1	0	63.3	115.5	0	0	0	0	0	0	2017-12-31	41	1	0	0	0	0	0	0	0	0	0	0	0	0	0	2
47973504	0	79	0	1	1	0	0	0	0	0	38.3	81.4	1	0	0	0	0	0	2017-12-31	42	1	0	0	0	0	0	0	0	0	0	0	0	0	0	2
47981618	0	87	1	1	0	0	0	0	0	0	59.4	47	1	1	0	0	0	0	2015-04-22	9	0	0	0	0	0	0	0	0	1	0	0	0	1	1	2
48002695	0	72	1	1	1	1	0	0	0	0	54.4	82.4	1	1	1	0	0	0	2017-12-31	45	0	0	0	0	0	0	0	0	0	0	0	0	0	0	2
48009079	0	47	0	0	1	0	0	0	0	0	51.1	80.1	0	0	0	0	0	0	2017-12-31	44	0	0	0	0	0	0	0	0	0	0	0	0	0	0	2
48013974	0	62	0	1	0	0	1	0	0	1	54	67.8	0	1	1	0	0	0	2017-12-31	28	0	0	0	0	0	0	0	0	0	0	0	0	0	0	2
48062206	0	70	1	0	1	0	0	0	0	0	74.5	70.9	1	0	0	0	0	0	2017-12-31	28	0	0	0	0	0	0	0	0	0	0	0	0	0	0	2
48067560	0	61	0	0	1	1	0	0	0	0	55.4	114.6	1	1	0	0	0	0	2017-12-31	25	0	0	0	0	0	0	0	0	0	0	0	0	0	0	2
48084215	0	64	1	0	1	0	0	0	0	0	73.6	100.6	1	0	0	0	0	0	2017-12-31	23	0	0	0	0	0	0	0	0	0	0	0	0	0	0	1
48087619	0	58	1	1	1	1	0	0	0	0	61.1	102.7	1	1	0	0	0	0	2017-12-31	27	0	0	0	0	0	0	0	0	0	0	0	0	0	0	2
48103237	1	72	1	0	1	0	1	1	1	0	56	61.5	1	0	0	0	0	0	2017-12-31	28	0	0	0	0	0	0	0	0	0	0	0	0	0	0	1
48103237	1	72	1	0	1	0	0	1	1	0	56	82.4	1	0	1	0	0	0	2017-12-31	47	0	0	0	0	0	0	0	0	0	0	0	0	0	0	2
48104115	0	66	0	1	1	1	0	0	0	0	70.9	28.6	1	0	0	0	0	0	2016-12-08	24	0	0	0	1	1	0	1	1	1	0	1	0	0	1	1
48104115	0	66	0	1	1	1	0	0	0	0	81.2	40.5	1	0	0	0	0	0	2016-12-08	28	0	0	0	0	0	0	0	0	0	0	0	0	0	1	2
48107484	0	77	1	0	0	1	1	1	1	0	52.6	81.1	0	0	0	1	0	1	2017-12-31	29	0	0	0	0	0	0	0	0	0	0	0	0	0	0	1
48107484	0	77	1	0	0	1	1	0	0	0	52.6	81.1	0	0	0	1	0	1	2017-12-31	28	0	0	0	0	0	0	0	0	0	0	0	0	0	0	2
48109184	0	63	0	1	1	1	0	0	0	0	40.1	55.9	1	1	1	0	1	1	2017-12-31	21	0	0	0	0	0	0	0	0	0	0	1	0	0	0	2
48136310	1	84	0	0	1	0	0	1	1	0	63.6	63.7	0	0	0	0	0	0	2017-05-24	0.3	0	0	0	1	0	1	1	0	1	0	0	0	0	1	2
48136310	0	84	0	0	1	0	0	1	1	0	63.6	63.7	0	0	0	0	0	0	2017-05-24	31	0	0	0	0	0	0	0	0	0	0	0	0	0	1	1
48147859	0	84	1	0	0	1	1	0	0	0	64.7	95.1	0	0	1	0	0	0	2018-01-21	38	0	0	0	0	0	0	0	0	0	0	0	0	0	1	2
48173874	0	78	0	0	1	1	1	1	1	0	63.9	93.4	0	0	0	0	0	0	2017-12-31	36	0	0	0	0	0	0	0	0	0	0	0	0	0	0	2
48176327	0	68	0	0	1	0	0	1	1	0	63	66.6	0	0	0	0	0	0	2017-12-31	36	0	0	0	0	0	0	0	0	0	0	0	0	0	0	2
48198985	0	86	1	0	1	0	1	0	0	0	69.9	79.4	0	0	0	0	0	0	2017-12-31	34	0	0	0	0	0	0	0	0	0	0	0	0	0	0	1
48236734	1	60	0	0	0	0	0	0	0	0	70	98.6	0	0	0	0	0	0	2017-12-31	34	0	0	0	0	0	0	0	0	0	0	0	0	0	0	1
48283033	1	92	1	1	0	0	0	0	0	0	63.3	58.6	0	1	1	0	0	0	2017-12-31	45	0	0	0	0	0	0	0	0	0	0	0	0	0	0	1
48300497	0	63	0	0	0	0	0	0	0	0	62.4	97.6	0	0	0	0	0	0	2017-12-31	41	0	0	0	0	0	0	0	0	0	0	0	0	0	0	2
48313421	0	90	1	0	1	1	0	0	0	0	60.3	68.4	1	1	1	0	1	1	2017-12-31	24	0	0	0	0	0	0	0	0	0	0	0	0	0	0	1
48319823	1	76	1	0	1	0	0	0	0	0	70.4	81.4	1	1	0	0	0	0	2017-12-31	33	0	0	0	0	0	0	0	0	0	0	0	0	0	0	1
48353445	1	55	0	1	0	1	1	0	0	0	46	69.5	1	0	1	0	0	0	2017-12-31	34	0	0	0	0	0	0	0	0	0	0	0	0	0	0	1
48456770	0	77	1	1	1	0	1	0	0	0	71	81.2	1	0	0	0	0	0	2017-12-31	35	0	0	0	0	0	0	0	0	0	0	0	0	0	0	1
48492696	0	72	0	0	0	0	0	0	0	0	58.8	132.4	0	1	0	0	0	0	2017-12-31	29	1	0	1	0	0	0	0	0	0	0	0	0	0	0	1
48494921	0	71	0	0	0	1	1	0	0	0	46.4	59.7	0	0	0	0	0	0	2017-12-31	38	0	0	0	0	0	0	0	0	0	0	0	0	0	0	1
48494921	0	71	0	1	0	1	1	0	0	1	46.4	35.1	0	0	0	0	0	0	2017-12-31	38	0	0	0	0	0	0	0	0	0	0	0	0	0	0	2
48523899	1	81	1	0	1	0	1	0	0	0	53.1	53.2	1	1	0	0	0	0	2016-10-27	39	0	0	0	0	0	0	0	0	0	0	0	0	0	1	2
48546026	0	76	0	0	1	0	0	0	0	0	63.1	49.4	0	0	0	0	0	0	2017-12-31	28	0	0	0	0	0	0	0	0	0	0	0	0	0	0	1
48560957	0	43	0	0	0	0	1	0	0	0	68	123.1	0	0	0	0	0	0	2015-07-06	0	0	0	0	0	0	0	0	0	0	0	0	0	0	1	2
48562980	0	69	0	0	0	1	0	1	1	0	67.8	95.8	0	0	0	0	0	0	2017-12-31	39	0	0	0	0	0	0	0	0	0	0	0	0	0	0	2
48569395	1	43	0	1	0	0	0	0	0	0	48.9	81.5	1	1	1	0	0	0	2017-12-31	31	0	0	0	0	0	0	0	0	0	0	0	0	0	0	1
48580780	0	79	1	0	1	0	0	0	1	1	68.2	19.5	0	1	1	0	0	0	2017-12-31	29	1	0	0	0	0	0	0	0	0	0	0	0	0	0	2
48599178	0	51	1	0	0	0	1	0	0	0	65.8	105.5	0	0	0	0	0	0	2015-07-31	9	1	0	0	0	0	0	0	0	0	0	0	0	0	1	1
48599178	0	51	1	0	0	0	1	0	0	0	65.8	88.3	0	0	0	0	0	0	2015-07-31	8	0	0	0	0	0	0	0	0	0	0	0	0	0	1	2
48643046	0	66	0	0	1	1	0	0	0	0	65.1	96.7	1	0	0	0	0	0	2017-12-31	36	0	0	0	0	0	0	0	0	0	0	0	0	0	0	2
48660173	0	62	1	0	1	0	0	0	0	0	62.4	45.5	0	0	0	0	0	0	2016-01-12	0	1	0	0	0	0	0	0	0	0	0	0	0	0	1	2
48678676	1	74	0	1	1	0	0	1	1	0	40.1	94.2	1	1	0	0	0	0	2016-01-29	28	1	0	0	0	0	0	0	0	0	0	0	0	0	1	1
48708248	0	75	1	0	0	0	0	0	0	0	52.7	77.7	0	0	0	0	0	0	2017-12-31	23	0	0	0	0	0	0	0	0	0	0	0	0	0	0	1
48708248	0	75	1	0	1	0	0	0	0	0	63	77.7	0	0	0	0	0	0	2017-12-31	22	0	0	0	0	0	0	0	0	0	0	0	0	0	0	2
48721413	0	79	1	0	1	1	0	1	1	0	55.7	80.8	0	0	0	0	0	0	2017-12-31	37	0	0	0	0	0	0	0	0	0	0	0	0	0	0	2
48724522	1	45	0	1	0	0	0	0	0	0	49.4	91.2	0	0	0	0	0	0	2017-12-31	22	0	0	0	0	0	0	0	0	0	0	0	0	0	0	1
48792056	0	63	0	1	1	0	0	0	0	0	68.5	75.5	1	1	1	0	0	0	2017-12-31	35	0	0	0	0	0	0	0	0	0	0	0	0	0	0	1
48809779	0	66	0	1	1	1	0	0	0	0	63.2	84.3	1	1	0	0	0	0	2017-12-31	33	0	0	0	0	0	0	0	0	0	0	0	0	0	0	2
48882777	0	67	0	0	1	0	0	0	0	0	76.2	50.4	0	1	0	0	0	0	2017-12-31	33	1	0	0	0	0	0	0	0	0	0	0	0	0	0	2
48885195	1	74	0	0	1	0	0	1	1	0	66.6	59.2	0	0	0	0	0	0	2017-12-31	42	0	0	0	0	0	0	0	0	0	0	0	0	0	0	1
48886479	0	80	1	0	1	0	0	1	1	0	55.2	80.6	0	0	0	0	0	0	2016-01-23	9	0	0	0	0	0	0	0	0	0	0	0	0	0	1	2
48887444	0	78	1	1	0	0	0	0	0	0	52.3	43.4	1	1	1	0	0	0	2017-12-31	33	0	0	0	0	0	0	0	0	0	0	0	0	0	0	1
48897147	0	82	1	1	1	0	0	0	0	0	66.2	68.7	1	1	0	0	0	0	2017-12-31	33	0	0	0	0	0	0	0	0	0	0	0	0	0	0	2
48897918	0	70	0	1	1	1	0	0	0	0	47.8	54.6	1	1	0	0	0	0	2017-12-31	27	0	0	0	0	0	0	0	0	0	0	0	0	0	0	2
48908697	0	69	0	0	1	1	1	1	1	0	64.7	111.9	1	0	1	0	0	0	2017-12-31	34	0	0	0	0	0	0	0	0	0	0	0	0	0	0	2
48912707	0	75	1	0	0	0	0	0	0	0	57.5	39.9	1	1	1	0	0	0	2017-12-31	33	0	0	0	0	0	0	0	0	0	0	0	0	0	0	2
48921393	0	89	1	0	1	0	0	0	0	0	71.3	38.6	0	0	0	0	0	0	2015-04-03	0	0	0	0	0	0	0	0	0	0	0	0	0	0	1	1
48922313	0	60	0	0	1	0	0	1	1	0	69.9	115.1	1	0	1	0	0	0	2017-12-31	32	0	0	0	0	0	0	0	0	0	0	0	0	0	0	2
48941362	0	85	0	0	0	0	1	1	1	0	54	63.6	0	0	0	0	0	0	2017-12-31	32	0	0	0	0	0	0	0	0	0	0	0	0	0	0	1
48942382	0	44	0	0	0	0	0	0	0	0	68.4	81.2	0	0	0	0	0	0	2017-12-31	33	0	0	0	0	0	0	0	0	0	0	0	0	0	0	1
48942382	0	44	0	0	0	0	0	0	0	0	68.4	81.2	0	0	0	0	0	0	2017-12-31	32	0	0	0	0	0	0	0	0	0	0	0	0	0	0	2
48956287	1	79	1	0	0	0	0	0	0	0	70	80.7	0	0	0	0	0	0	2017-12-31	38	0	0	0	0	0	0	0	0	0	0	0	0	0	0	1
48958081	0	79	1	0	1	1	0	1	1	0	74.3	96.5	1	1	0	0	0	0	2017-12-31	29	0	0	0	0	0	0	0	0	0	0	0	0	0	0	1
48958081	0	79	1	0	1	1	1	1	1	0	74.3	119.1	1	1	1	0	0	0	2017-12-31	31	0	0	0	0	0	0	0	0	0	0	0	0	0	0	2
48975118	0	60	1	0	1	1	0	1	1	0	70.7	85.4	0	1	1	0	0	0	2017-12-31	29	0	0	0	0	0	0	0	0	0	0	0	0	0	0	1
48990427	0	71	1	0	0	0	1	1	1	0	66.8	121.8	0	0	1	0	0	0	2017-12-31	30	0	0	0	0	0	0	0	0	0	0	0	0	0	0	2
48991718	0	64	0	0	1	1	0	0	0	0	54.5	12	0	0	0	0	0	0	2015-07-18	0	1	0	0	0	0	0	0	0	0	0	0	0	0	1	1
49006312	0	49	1	1	0	0	0	0	0	0	61.5	236.7	0	1	0	0	0	0	2017-12-31	30	0	0	0	0	0	0	0	0	0	0	0	0	0	0	1
49034582	0	76	0	0	1	1	0	0	0	0	54.3	42.2	1	0	0	0	0	0	2017-12-31	31	0	0	0	0	0	0	0	0	0	0	0	0	0	0	1
49034582	0	76	0	0	1	1	0	0	0	0	54.3	42.2	1	0	0	0	0	0	2017-12-31	31	0	0	0	0	0	0	0	0	0	0	0	0	0	0	2
49082085	0	45	1	0	0	0	0	0	0	0	68	133.4	0	0	0	0	0	0	2015-09-08	2	0	0	0	0	0	0	0	0	0	0	0	0	0	1	1
49082085	0	45	1	0	0	0	0	0	0	0	68	133.4	0	0	0	0	0	0	2015-09-08	2	1	0	0	0	0	0	0	0	0	0	0	0	0	1	2
49113986	0	94	1	1	1	0	0	0	1	0	64.8	39.5	0	1	0	0	0	0	2017-12-31	26	0	0	0	0	0	0	0	0	0	0	0	0	0	0	1
49153615	0	65	0	0	0	0	1	1	1	0	54	67.2	1	0	1	0	0	0	2017-12-31	34	0	0	0	0	0	0	0	0	0	0	0	0	0	0	2
49158073	0	78	1	0	0	0	1	0	1	0	68.8	81	0	0	0	0	0	0	2017-12-31	34	0	0	0	0	0	0	0	0	0	0	0	0	0	0	2
49179111	0	72	0	1	1	1	0	1	1	0	49.7	46	1	1	1	0	0	0	2017-12-31	29	0	0	0	0	0	0	0	0	0	0	0	0	0	0	1
49179111	0	72	0	1	0	1	0	1	1	0	49.7	46	1	1	1	0	0	0	2017-12-31	29	0	0	0	0	0	0	0	0	0	0	0	0	0	0	2
49192577	1	58	0	0	1	0	0	1	1	0	65	68.8	1	0	1	0	0	0	2017-12-31	24	0	0	0	0	0	0	0	0	0	0	0	0	0	0	2
49193233	0	50	0	1	1	0	0	0	0	0	68.6	70.9	0	1	1	0	0	0	2017-12-31	30	0	0	0	0	0	0	0	0	0	0	0	0	0	0	1
49226396	1	55	0	1	1	0	0	0	0	0	68.1	48.6	1	0	1	0	0	0	2017-12-31	36	0	0	0	0	0	0	0	0	0	0	0	0	0	0	1
49227656	1	68	1	1	1	0	0	0	0	0	58.8	71.3	1	0	0	0	0	0	2017-12-31	14	0	0	0	0	0	0	0	0	0	0	0	0	0	0	1
49235593	0	64	1	0	1	0	0	0	0	0	71.9	160.7	1	0	0	0	0	0	2017-12-31	25	0	0	0	0	0	0	0	0	0	0	0	0	0	0	2
49238862	0	70	0	1	1	0	0	0	0	0	58.6	59.9	1	0	0	0	0	0	2017-12-31	31	0	0	0	0	0	0	0	0	0	0	0	0	0	0	2
49241983	0	71	1	0	0	0	0	0	0	0	67.5	121.8	0	1	0	0	0	0	2017-12-31	30	0	0	0	0	0	0	0	0	0	0	0	0	0	0	2
49275395	0	72	1	0	1	0	0	0	0	0	68.9	98.3	1	0	0	0	0	0	2017-12-31	30	0	0	0	0	0	0	0	0	0	0	0	0	0	0	1
49275395	0	72	1	0	1	0	0	0	0	0	68.9	98.3	1	0	0	0	0	0	2017-12-31	29	0	0	0	0	0	0	0	0	0	0	0	0	0	0	2
49293515	0	73	0	0	1	0	0	0	0	0	58.5	59.3	1	0	0	0	0	0	2017-12-31	29	0	0	0	0	0	0	0	0	0	0	0	0	0	0	1
49298522	1	61	1	1	0	0	0	0	0	0	37.6	72.9	1	1	0	0	0	0	2017-12-31	40	0	0	0	0	0	0	0	0	0	0	0	0	0	0	2
49304836	1	88	1	1	1	1	1	0	0	0	61.9	79.2	0	0	0	0	0	0	2017-12-31	33	0	0	0	0	0	0	0	0	0	0	0	0	0	0	1
49304836	1	87	1	1	0	1	0	0	0	0	70	67.9	0	0	1	0	0	0	2017-12-31	32	0	0	0	0	0	0	0	0	0	0	0	0	0	0	2
49338415	1	70	1	0	1	0	0	0	0	0	60.2	82.7	0	0	0	0	0	0	2017-12-31	26	0	0	0	0	0	0	0	0	0	0	0	0	0	0	1
49360801	0	43	1	0	0	0	0	0	0	0	61.8	78.3	0	0	1	0	0	0	2017-12-31	28	0	0	0	0	0	0	0	0	0	0	0	0	0	0	2
49376093	0	78	1	1	0	0	0	0	0	0	52.4	80.9	0	1	0	0	0	0	2017-12-31	28	0	0	0	0	0	0	0	0	0	0	1	0	0	0	1
49401547	0	59	0	0	1	0	0	0	0	0	69.4	51.9	1	1	0	0	0	0	2017-12-31	28	0	0	0	0	0	0	0	0	0	0	0	0	0	0	2
49407758	1	60	0	1	1	0	0	0	0	0	29.7	76.2	1	1	0	0	0	0	2017-12-31	31	0	0	0	0	0	0	0	0	0	0	0	0	0	0	2
49453891	0	55	0	1	0	1	0	0	0	0	40.3	34.9	0	1	0	0	0	0	2017-12-31	27	1	0	1	0	0	0	0	0	0	0	1	0	0	0	1
49470126	1	62	0	1	0	0	0	0	0	0	29.1	75.7	1	0	0	0	0	0	2017-12-31	21	0	0	0	0	0	0	0	0	0	0	0	0	0	0	2
49471431	0	72	0	0	0	0	0	0	0	0	53.2	58.9	0	0	0	0	0	0	2016-08-19	5	0	0	0	0	0	0	0	0	0	0	0	0	0	1	1
49488501	1	68	0	1	1	1	0	0	0	0	59.4	83.9	0	0	0	0	0	0	2017-12-31	25	0	0	0	0	0	0	0	0	0	0	0	0	0	0	2
49503796	0	88	1	1	1	0	0	0	0	0	37.9	34.1	1	1	0	0	0	0	2017-12-31	23	0	0	0	0	0	0	0	0	0	0	1	0	0	0	1
49503796	0	87	1	1	1	0	0	0	0	0	55.8	47	1	1	0	0	0	0	2017-12-31	29	0	0	0	0	0	0	0	0	0	0	1	0	0	0	2
49506089	0	71	1	0	1	1	0	1	1	0	52.3	49	1	1	0	0	0	0	2017-12-31	28	0	0	0	0	0	0	0	0	0	0	0	0	0	0	2
49508789	0	66	1	0	1	1	0	1	1	0	70	83.8	1	1	1	0	0	0	2017-12-31	26	0	0	0	0	0	0	0	0	0	0	0	0	0	0	2
49510519	0	58	1	1	0	0	0	0	0	0	55.7	126.7	1	1	0	0	0	0	2017-12-31	28	0	0	0	0	0	0	0	0	0	0	0	0	0	0	2
49515491	0	80	1	1	0	0	0	1	1	0	59	69	0	0	0	0	0	0	2017-12-31	28	0	0	0	0	0	0	0	0	0	0	0	0	0	0	2
49526683	0	74	0	0	1	0	0	1	1	0	55.2	59.2	0	0	1	0	0	0	2017-08-10	23	1	0	1	0	0	0	0	0	0	0	0	0	0	1	2
49536713	0	84	1	0	1	1	0	1	1	0	63	73.6	1	0	1	0	0	0	2017-12-31	26	0	0	0	0	0	0	0	0	0	0	0	0	0	0	2
49546423	1	70	0	1	0	0	0	0	0	0	26.2	50.1	1	0	1	1	1	0	2017-12-31	29	1	0	0	0	0	0	0	0	0	0	1	0	0	0	1
49556633	0	72	1	0	0	0	0	0	0	0	71.7	54.5	0	0	0	0	0	0	2017-12-31	26	0	0	0	0	0	0	0	0	0	0	0	0	0	0	1
49556633	0	72	1	0	0	0	0	0	0	0	71.7	54.5	0	0	0	0	0	0	2017-12-31	26	0	0	0	0	0	0	0	0	0	0	0	0	0	0	2
49557597	0	44	1	0	1	0	0	0	0	0	57.7	77.9	1	0	0	0	0	0	2017-12-31	26	0	0	0	0	0	0	0	0	0	0	0	0	0	0	1
49557597	0	44	1	0	0	0	0	0	0	0	57.7	77.9	1	0	0	0	0	0	2017-12-31	26	0	0	0	0	0	0	0	0	0	0	0	0	0	0	2
49562818	1	83	1	0	1	1	1	0	0	0	77.7	59	0	0	0	0	0	0	2017-12-31	23	0	0	0	0	0	0	0	0	0	0	0	0	0	0	2
49664098	0	68	1	0	1	1	0	0	0	0	73.1	49.4	1	0	0	0	0	0	2017-12-31	21	0	0	0	0	0	0	0	0	0	0	0	0	0	0	1
49664098	0	68	1	0	0	1	0	0	0	0	73.1	49.4	1	0	1	0	0	0	2017-12-31	22	0	0	0	0	0	0	0	0	0	0	0	0	0	0	2
49681156	0	76	1	1	1	0	0	0	0	0	50	60.9	1	0	0	0	0	0	2017-12-31	24	0	0	0	0	0	0	0	0	0	0	0	0	0	0	2
49686656	1	77	1	1	1	1	0	1	1	0	57.9	69.6	1	1	0	0	0	0	2017-12-31	29	0	0	0	0	0	0	0	0	0	0	0	0	0	0	1
49701518	0	59	1	0	1	1	1	0	0	0	71.5	154.4	1	0	1	0	0	0	2017-12-31	22	0	0	0	0	0	0	0	0	0	0	0	0	0	0	1
49701518	0	59	1	0	1	1	0	0	0	0	71.5	123.4	1	0	1	0	0	0	2017-12-31	22	1	0	0	0	0	0	0	0	0	0	0	0	0	0	2
49724825	0	64	0	1	1	0	0	0	0	0	64.1	84.9	0	0	0	0	0	0	2017-12-31	28	0	0	0	0	0	0	0	0	0	0	0	0	0	0	1
49751926	0	91	0	1	1	0	0	1	1	0	62.7	105.8	1	1	0	0	0	0	2016-11-16	14	1	0	0	0	0	0	0	0	0	0	0	0	0	1	1
49960812	0	88	1	1	1	0	0	1	1	0	74.5	47.8	1	1	0	0	0	0	2017-12-31	22	0	0	0	1	0	1	1	0	1	0	1	0	0	0	1
49983525	0	61	0	0	1	0	0	0	0	0	71.5	82.6	1	0	0	0	0	0	2017-12-31	26	0	0	0	0	0	0	0	0	0	0	0	0	0	0	2
50104282	0	82	0	1	1	0	1	0	0	0	53	45.9	1	0	0	0	0	0	2017-12-31	23	0	0	0	0	0	0	0	0	0	0	0	0	0	0	1
50104619	1	90	0	0	0	0	1	0	0	0	54.3	56.3	0	0	0	0	0	0	2017-12-31	29	0	0	0	0	0	0	0	0	0	0	0	0	0	0	2
50105424	0	87	1	1	1	0	1	0	0	0	52.8	49.6	1	1	0	0	0	0	2017-12-31	21	0	0	0	0	0	0	0	0	0	0	0	0	0	0	1
50112389	0	67	1	0	1	1	0	1	1	0	60.7	83.5	1	1	0	0	0	0	2017-12-31	22	0	0	0	0	0	0	0	0	0	0	0	0	0	0	2
50118552	0	96	0	1	1	1	1	1	1	0	53.9	40.3	0	1	0	0	0	0	2016-02-06	0	0	0	0	0	0	0	0	0	0	0	0	0	0	1	2
50128762	0	78	1	0	0	0	0	1	1	0	70.2	35.2	0	1	0	0	0	0	2017-12-31	22	1	0	1	0	0	0	0	0	0	0	0	0	0	0	1
50146777	0	77	1	1	0	0	1	0	0	0	68.1	81.1	0	1	0	0	0	0	2017-12-31	21	0	0	0	0	0	0	0	0	0	0	0	0	0	0	2
59086987	0	78	1	1	1	0	0	0	0	0	32.8	59	1	1	0	0	0	0	2017-12-31	18	1	0	0	0	0	0	0	0	0	0	0	0	0	0	2
60003982	0	74	1	0	1	1	0	0	0	0	74.2	74.7	1	1	0	0	0	0	2017-12-31	32	0	0	0	0	0	0	0	0	0	0	0	0	0	0	2
60004179	1	77	0	1	1	1	0	0	0	0	69	69	1	0	0	0	0	0	2017-12-31	25	0	0	0	0	0	0	0	0	0	0	0	0	0	0	1
60010007	0	83	0	1	1	0	0	0	0	0	69	61.5	1	0	0	0	0	0	2017-12-31	40	0	0	0	0	0	0	0	0	0	0	0	0	0	0	1
60010934	1	89	1	0	1	0	0	0	0	0	63.3	62.6	1	0	0	0	0	0	2017-12-31	26	0	0	0	0	0	0	0	0	0	0	0	0	0	0	1
60011270	0	86	1	1	1	0	0	0	0	0	68.4	84.6	1	0	0	0	0	0	2017-12-31	31	1	0	1	0	0	0	0	0	0	0	0	0	0	0	1
60011572	0	87	0	1	1	1	0	0	0	0	67.8	54.6	1	0	1	0	0	0	2017-12-31	22	0	0	0	0	0	0	0	0	0	0	0	0	0	0	1
60011909	0	86	0	0	1	1	0	0	0	0	72	61	1	0	0	0	0	0	2017-12-31	27	0	0	0	0	0	0	0	0	0	0	0	0	0	0	1
60013796	1	82	1	1	1	0	0	0	0	0	69.3	45.8	1	1	0	0	0	1	2017-12-31	26	0	0	0	0	0	0	0	0	0	0	0	0	0	0	1
60013796	1	81	1	1	1	0	0	0	0	0	69.3	38.3	1	1	0	0	0	0	2017-12-31	27	0	0	0	0	0	0	0	0	0	0	0	0	0	0	2
60014667	0	72	0	0	1	0	0	0	0	0	60	57.9	1	0	1	0	0	0	2017-12-31	46	0	0	0	0	0	0	0	0	0	0	0	0	0	0	2
60014983	1	72	0	0	1	1	0	0	0	0	62.5	68.7	1	0	1	0	0	0	2017-12-31	25	0	0	0	0	0	0	0	0	0	0	0	0	0	0	1
60015458	1	79	1	0	1	0	0	0	0	0	58	126.9	1	0	0	0	0	0	2017-12-31	23	1	0	0	0	0	0	0	0	0	0	0	0	0	0	1
60015514	0	88	1	1	1	0	0	0	0	0	54.5	41.1	1	0	0	0	0	0	2017-12-31	39	0	0	0	0	0	0	0	0	0	0	0	0	0	0	1
60015750	1	86	0	0	1	0	0	0	0	0	70.1	61.6	0	0	0	0	0	0	2015-09-11	23	0	0	0	0	0	0	0	0	1	1	0	0	0	0	1
60015854	1	67	0	0	1	1	0	0	0	0	57.6	58.5	1	0	0	0	0	0	2017-12-31	26	1	0	0	0	0	0	0	0	0	0	0	0	0	0	1
60015941	0	75	1	1	0	0	0	0	0	0	65.1	57.4	0	0	0	0	0	0	2017-12-31	43	0	0	0	0	0	0	0	0	0	0	0	0	0	0	1
60016416	1	77	1	1	1	0	0	0	0	0	33.6	51.3	0	0	0	0	0	0	2017-12-31	31	0	0	0	0	0	0	0	0	0	0	0	0	0	0	1
60018616	0	97	0	0	1	0	0	0	0	0	68	65.8	1	0	0	0	0	0	2017-12-31	41	0	0	0	0	0	0	0	0	0	0	0	0	0	0	1
60022566	1	76	0	0	1	0	0	0	0	0	66	99.9	1	0	0	0	0	0	2017-12-31	40	0	0	0	0	0	0	0	0	0	0	0	0	0	0	1
60026317	1	73	1	1	0	0	0	0	0	0	41.3	57.9	0	0	1	0	0	0	2017-12-31	47	0	0	0	0	0	0	0	0	0	0	0	0	0	0	1
60052238	1	76	0	1	0	0	0	0	0	0	32.2	41.8	0	0	0	0	0	0	2015-08-07	22	0	0	0	0	0	0	0	0	1	0	0	0	1	1	1
60062875	0	92	0	1	1	1	0	0	0	0	65	46.5	0	0	1	0	0	0	2017-12-31	39	0	0	0	0	0	0	0	0	0	0	0	0	0	0	1
60067431	0	88	0	0	0	0	0	1	1	0	62.7	67.2	0	0	1	0	0	0	2017-12-31	38	0	0	0	0	0	0	0	0	0	0	0	0	0	0	2
60067622	0	78	1	0	1	1	0	0	0	0	72.7	86	1	0	0	0	1	1	2017-12-31	34	0	0	0	0	0	0	0	0	0	0	0	0	0	0	2
60071121	0	84	0	0	1	1	0	0	0	0	52	85.3	1	0	0	0	0	0	2015-10-08	1	0	0	0	0	0	0	0	0	1	1	1	0	0	0	1
60095069	1	77	1	0	1	0	0	0	0	0	62.7	64.5	1	1	0	0	0	0	2017-12-31	32	0	0	0	0	0	0	0	0	0	0	0	0	0	0	2
60107480	0	75	1	0	1	0	0	1	1	0	69.3	74.3	1	0	1	0	0	0	2017-12-31	32	0	0	0	0	0	0	0	0	0	0	0	0	0	0	1
60111101	0	51	0	0	1	0	0	0	0	0	58.4	61.9	1	0	1	0	0	0	2017-12-31	41	0	0	0	0	0	0	0	0	0	0	0	0	0	0	2
60115303	1	68	1	1	1	1	0	1	1	0	52	52.5	1	0	0	0	0	0	2017-12-31	1.6	0	0	0	0	0	0	0	0	0	0	0	0	0	0	1
60125339	0	89	0	1	1	0	0	1	1	0	59.6	50.7	0	0	0	0	0	0	2017-12-31	27	0	0	0	0	0	0	0	0	0	0	0	0	0	0	1
60154265	0	82	1	0	1	0	0	1	1	0	51.7	226.5	1	0	0	0	0	0	2016-08-23	32	0	0	0	0	0	0	0	0	0	0	1	0	0	1	1
60164871	1	76	1	0	1	1	0	0	0	0	68	46.4	1	0	0	0	0	0	2017-12-31	38	0	0	0	0	0	0	0	0	0	0	0	0	0	0	1
60165148	1	83	1	0	1	1	0	1	1	0	70	85	1	0	0	0	0	0	2015-11-10	41	1	0	0	0	0	0	0	0	0	0	0	0	0	1	1
60194418	1	79	1	0	1	0	0	0	0	0	67.5	85.9	1	0	1	0	0	0	2017-12-31	24	0	0	0	0	0	0	0	0	0	0	0	0	0	0	2
60197409	1	66	0	0	1	0	0	0	0	0	71	79.4	1	0	0	0	0	0	2017-12-31	28	0	0	0	0	0	0	0	0	0	0	0	0	0	0	2
60208577	1	76	0	0	0	0	0	0	0	0	58.4	87.1	0	0	0	1	0	1	2017-12-31	4	0	0	0	0	0	0	0	0	0	0	0	0	0	0	1
60208577	1	76	0	0	0	0	1	0	0	0	71	69.2	0	0	0	0	0	0	2017-12-31	42	1	0	0	0	0	0	0	0	0	0	0	0	0	0	1
60215765	0	60	0	1	0	0	0	0	0	0	14.8	81	1	0	0	1	0	1	2017-12-31	29	0	0	0	0	0	0	0	0	0	0	1	0	0	0	2
60221957	1	76	1	1	0	0	0	0	0	0	60	86.7	0	0	0	0	0	0	2017-12-31	36	0	0	0	0	0	0	0	0	0	0	0	0	0	0	1
60226902	0	82	1	1	0	0	0	0	0	0	55	85.2	1	0	0	0	0	0	2017-12-31	25	0	0	0	0	0	0	0	0	0	0	0	0	0	0	1
60226902	0	80	1	1	0	0	0	0	0	0	55	102.3	1	0	0	0	0	0	2017-12-31	49	0	0	0	0	0	0	0	0	0	0	0	0	0	0	2
60227960	1	80	0	0	1	1	0	0	0	0	63	76.4	1	1	0	1	0	1	2017-12-31	25	0	0	0	0	0	0	0	0	0	0	0	0	0	0	1
60235390	1	68	1	0	1	1	0	0	0	0	65	58.6	1	1	0	0	0	0	2017-12-31	17	0	0	0	0	0	0	0	0	0	0	0	0	0	0	2
60250390	0	74	1	0	1	1	0	0	0	0	71	128.2	1	0	0	0	0	0	2017-12-31	32	1	0	1	0	0	0	0	0	0	0	0	0	0	0	2
60250543	1	88	1	1	1	1	0	0	0	0	55	100.6	1	0	1	0	0	0	2017-12-31	29	0	0	0	0	0	0	0	0	0	0	0	0	0	0	2
60258725	0	40	1	0	0	0	0	0	0	0	64.8	188.1	0	1	0	0	0	0	2017-12-31	35	0	0	0	0	0	0	0	0	0	0	0	0	0	0	2
60259696	1	65	1	0	1	0	0	0	0	0	53.5	53.2	1	1	0	0	0	0	2017-12-31	27	0	0	0	0	0	0	0	0	0	0	0	0	0	0	1
60264226	1	76	0	0	1	0	0	0	0	0	56	69.2	0	0	0	0	0	0	2017-12-31	24	0	0	0	0	0	0	0	0	0	0	0	0	0	0	2
60270425	0	74	1	1	0	0	0	0	0	0	54.6	64.5	1	0	0	0	0	0	2017-12-31	23	0	0	0	0	0	0	0	0	0	0	0	0	0	0	2
60270932	1	83	0	0	1	0	0	0	0	0	70.3	98.3	1	0	0	0	0	0	2017-12-31	27	0	0	0	0	0	0	0	0	0	0	0	0	0	0	1
60274627	0	74	0	0	1	0	0	0	0	0	58.3	57.4	1	0	0	0	0	0	2017-12-31	41	1	0	0	0	0	0	0	0	0	0	0	0	0	0	2
60304626	0	74	1	0	1	0	0	0	0	0	65.4	57.8	1	0	0	0	0	0	2017-12-31	34	0	0	0	0	0	0	0	0	0	0	0	0	0	0	1
60313552	0	88	0	1	1	0	0	0	0	0	58	74.9	1	0	0	0	0	0	2016-11-04	14	0	0	0	0	0	0	0	0	1	0	0	0	1	1	1
60313552	0	88	0	1	1	0	0	0	0	0	58	74.9	1	0	0	0	0	0	2016-11-04	14	1	0	0	0	0	0	0	0	1	0	0	0	1	1	2
60316487	0	87	1	1	0	0	0	0	0	0	66.8	72.1	1	0	0	0	0	0	2017-12-31	47	0	0	0	0	0	0	0	0	0	0	0	0	0	0	2
60319954	0	63	0	1	1	0	0	0	0	0	52.1	71.9	1	0	0	0	0	0	2017-12-31	36	0	0	0	0	0	0	0	0	0	0	0	0	0	0	2
60325771	0	88	1	0	1	1	0	0	0	0	60	34.8	0	0	0	0	0	0	2017-12-31	25	0	0	0	0	0	0	0	0	0	0	0	0	0	0	1
60347877	0	88	1	1	1	0	0	0	0	0	50.2	71.9	1	0	0	0	0	0	2017-12-31	43	0	0	0	0	0	0	0	0	0	0	0	0	0	0	1
60348231	0	75	1	1	1	1	0	0	0	0	55.4	46.5	1	1	1	0	0	0	2017-12-31	48	0	0	0	0	0	0	0	0	0	0	0	0	0	0	2
60350474	0	60	1	1	1	0	0	0	0	0	47.5	77.8	1	0	0	0	0	0	2017-12-31	41	0	0	0	1	0	1	1	0	1	0	0	0	0	0	1
60354510	0	44	1	0	0	0	0	0	0	0	66.8	115.6	0	0	0	0	0	0	2017-12-31	25	0	0	0	0	0	0	0	0	0	0	0	0	0	0	2
60358101	0	101	0	1	0	0	0	0	0	0	65	59.3	0	0	0	0	0	0	2017-12-31	46	0	0	0	0	0	0	0	0	0	0	0	0	0	0	2
60363224	0	63	0	1	1	1	0	0	0	0	59.9	72.1	1	1	1	0	0	0	2017-12-31	41	0	0	0	0	0	0	0	0	0	0	0	0	0	0	2
60374638	0	89	1	1	1	0	0	0	0	0	70.3	71.8	0	0	0	0	0	0	2015-01-20	7	0	0	0	0	0	0	0	0	1	0	1	0	1	1	1
60374638	0	89	1	1	1	0	1	0	0	0	70.3	71.8	0	0	0	0	0	0	2015-01-20	7	1	0	0	0	0	0	0	0	1	0	1	0	1	1	2
60378538	0	88	0	0	0	0	0	0	0	0	62	67.2	0	0	0	0	0	0	2017-12-31	34	1	0	0	0	0	0	0	0	0	0	0	0	0	0	1
60382186	0	87	0	0	0	0	0	0	0	0	67	75.1	0	0	0	0	0	0	2017-12-31	42	0	0	0	0	0	0	0	0	0	0	0	0	0	0	2
60398149	0	78	1	1	1	1	0	0	0	0	52.9	64.3	0	0	0	0	0	0	2014-12-28	1	0	0	0	0	0	0	0	0	0	0	0	0	0	1	1
60417147	1	94	0	1	1	0	0	0	0	0	57.4	50.1	1	1	0	0	0	0	2014-12-28	21	0	0	0	0	0	0	0	0	0	0	1	0	0	1	1
60425126	0	84	0	1	1	0	0	0	0	0	63	75.6	1	0	0	0	0	0	2017-12-31	45	0	0	0	0	0	0	0	0	0	0	1	0	0	0	2
60429026	0	80	1	0	0	0	0	0	0	0	69	73.5	0	0	0	0	0	0	2017-12-31	37	0	0	0	0	0	0	0	0	0	0	0	0	0	0	1
60434149	0	79	1	1	1	1	0	0	0	0	58.3	73.5	0	0	1	0	0	0	2017-12-31	34	0	0	0	0	0	0	0	0	0	0	0	0	0	0	1
60442277	0	90	0	0	1	0	0	0	0	0	62	55.1	1	0	1	0	0	0	2017-12-31	41	0	0	0	0	0	0	0	0	0	0	1	0	0	0	1
60462142	1	71	1	0	1	0	0	0	0	0	72	65.92	1	1	0	0	0	0	2017-12-31	25	0	0	0	0	0	0	0	0	0	0	0	0	0	0	2
60492147	0	83	1	0	1	0	0	0	0	0	70	63.7	1	0	0	0	0	0	2017-12-31	38	0	0	0	0	0	0	0	0	0	0	0	0	0	0	1
60516638	1	69	1	0	1	0	0	0	0	0	62.4	75.6	1	0	0	0	0	0	2014-12-26	32	0	0	0	0	0	0	0	0	1	0	0	0	1	1	1
60520880	1	76	0	1	0	0	0	0	0	0	34	99.9	1	0	0	0	0	0	2017-12-31	41	0	0	0	0	0	0	0	0	0	0	0	0	0	0	1
60541706	1	87	0	1	1	1	0	0	0	0	56.7	12.3	1	0	0	0	0	0	2017-12-31	27	1	0	0	0	0	0	0	0	0	0	0	0	0	0	2
60547764	0	75	1	0	1	0	0	0	0	0	55.4	42.4	1	0	0	0	0	0	2017-12-31	43	1	0	0	0	0	0	0	0	0	0	0	0	0	0	1
60547764	0	75	1	1	1	0	0	0	0	0	55.4	42.4	1	0	0	0	0	0	2017-12-31	43	1	0	0	0	0	0	0	0	0	0	0	0	0	0	2
60552905	1	84	0	0	0	0	0	0	0	0	55.9	51.2	0	0	0	1	0	1	2017-12-31	40	0	0	0	0	0	0	0	0	0	0	0	0	0	0	1
60560019	0	83	0	0	1	1	0	0	0	0	67.8	68.1	1	1	0	0	0	0	2017-12-31	23	0	0	0	0	0	0	0	0	0	0	0	0	0	0	1
60580168	0	70	0	0	1	0	0	0	0	0	61.2	70.5	1	0	0	0	0	0	2017-12-31	21	0	0	0	0	0	0	0	0	0	0	0	0	0	0	1
60580168	0	70	0	0	1	0	0	0	0	0	61.2	70.5	1	0	0	0	0	0	2017-12-31	26	0	0	0	0	0	0	0	0	0	0	0	0	0	0	2
60582295	0	90	0	0	0	0	0	0	0	0	65	46.7	0	0	0	0	0	0	2017-12-31	25	0	0	0	0	0	0	0	0	0	0	0	0	0	0	1
60587462	1	75	0	0	1	0	0	0	0	0	53.7	69.3	0	0	0	0	0	0	2017-12-31	32	1	0	0	0	0	0	0	0	0	0	0	0	0	0	1
60588326	0	82	0	1	0	0	0	0	0	0	64.6	44.2	1	0	0	0	0	0	2017-12-31	39	1	0	0	0	0	0	0	0	0	0	1	0	0	0	1
60588326	0	82	0	1	1	0	0	0	0	0	64.6	56.2	1	0	0	0	0	0	2017-12-31	44	1	0	0	1	0	0	0	1	1	0	1	0	0	0	2
60589259	0	78	0	1	1	0	0	0	0	0	56	68.8	1	0	0	0	0	0	2017-12-31	44	0	0	0	0	0	0	0	0	0	0	0	0	0	0	2
60600384	1	62	1	0	1	0	0	0	0	0	70.3	59.7	1	0	0	0	0	0	2017-12-31	10	1	0	0	0	0	0	0	0	0	0	0	0	0	0	1
60600384	1	62	1	0	1	0	0	0	0	0	70.3	59.7	1	0	1	0	0	0	2017-12-31	49	1	0	0	0	0	0	0	0	0	0	0	0	0	0	2
60605926	1	80	1	1	1	0	0	0	0	0	39.9	56.7	1	0	0	0	0	0	2017-12-31	3	0	0	0	0	0	0	0	0	0	0	0	0	0	0	1
60607442	0	88	1	1	1	0	0	0	0	0	58	124.1	1	0	1	0	0	0	2017-12-31	35	0	0	0	0	0	0	0	0	0	0	0	0	0	0	1
60607442	0	86	1	1	1	0	1	1	1	0	58	100.9	1	0	1	0	0	0	2017-12-31	50	0	0	0	0	0	0	0	0	0	0	0	0	0	0	2
60624048	0	80	0	0	1	1	0	1	0	0	55.9	51.8	0	1	1	0	0	0	2017-12-31	24	0	0	0	0	0	0	0	0	0	0	0	0	0	0	1
60644048	0	77	0	0	1	0	0	0	0	0	71.8	69.3	0	0	0	0	0	0	2017-12-31	24	0	0	0	0	0	0	0	0	0	0	0	0	0	0	2
60646200	0	92	0	0	0	0	0	1	0	0	55	48.2	0	0	0	0	0	0	2017-12-31	23	0	0	0	0	0	0	0	0	0	0	0	0	0	0	1
60652145	0	68	1	0	1	1	0	0	0	0	60	92.3	1	0	1	0	0	0	2017-12-31	24	0	0	0	0	0	0	0	0	0	0	0	0	0	0	1
60653269	0	81	1	0	1	0	0	0	0	0	67.6	85.4	1	0	0	0	0	0	2017-12-31	26	0	0	0	0	0	0	0	0	0	0	0	0	0	0	1
60661415	0	96	0	1	0	0	0	0	0	0	54	59.8	1	0	0	0	0	0	2017-12-31	24	0	0	0	0	0	0	0	0	0	0	0	0	0	0	1
60670216	0	77	1	1	1	0	0	0	0	0	74.4	35.8	1	0	0	0	0	0	2017-12-31	39	0	0	0	0	0	0	0	0	0	0	0	0	0	0	1
60727637	0	66	0	1	1	1	0	0	0	0	54.5	89.6	1	0	0	0	0	0	2017-12-31	28	0	0	0	0	0	0	0	0	0	0	0	0	0	0	1
60742477	0	79	1	1	1	0	0	0	0	0	53.7	38.5	1	0	0	0	0	0	2017-12-31	43	0	0	0	0	0	0	0	0	0	0	0	0	0	0	1
60772229	0	84	1	0	1	0	0	0	0	0	59	85	1	0	1	0	0	0	2017-12-31	33	0	0	0	0	0	0	0	0	0	0	1	0	0	0	1
60774547	1	89	1	0	1	0	0	0	0	0	65.4	83.8	1	0	0	0	0	0	2017-12-31	27	0	0	0	0	0	0	0	0	0	0	0	0	0	0	1
60776303	0	73	0	1	1	0	0	0	0	0	52.1	69.8	0	1	1	0	0	0	2017-12-31	45	0	0	0	0	0	0	0	0	0	0	0	0	0	0	2
60818410	0	61	0	0	0	0	0	0	0	0	56	72.3	1	0	0	0	0	0	2017-12-31	42	0	0	0	0	0	0	0	0	0	0	0	0	0	0	1
60822933	0	76	0	1	1	1	0	0	0	0	60.9	139.4	1	0	1	0	1	1	2017-12-31	45	0	0	0	0	0	0	0	0	0	0	0	0	0	0	1
60822933	0	77	0	1	1	1	0	0	0	0	60.9	116.3	1	0	1	0	0	0	2017-12-31	36	0	0	0	0	0	0	0	0	0	0	0	0	0	0	2
60847797	1	72	0	0	1	1	0	0	0	0	62	70	1	0	1	0	0	0	2017-12-31	48	0	0	0	0	0	0	0	0	0	0	0	0	0	0	2
60869831	1	81	1	1	1	1	0	0	0	0	59.5	27	1	0	0	0	0	0	2017-12-31	41	1	0	0	0	0	0	0	0	0	0	0	0	0	0	1
60869831	1	81	1	1	1	1	1	0	0	0	59.5	27	1	0	0	0	0	0	2017-12-31	23	0	0	0	0	0	0	0	0	0	0	1	0	0	0	2
60905782	0	77	0	0	1	0	0	0	0	0	57.8	69	1	0	0	0	0	0	2017-12-31	47	1	0	1	0	0	0	0	0	0	0	0	0	0	0	2
60926733	0	96	1	0	1	0	0	0	0	0	61	44.3	1	0	1	0	0	0	2015-12-27	23	0	0	0	1	0	0	0	1	1	0	0	0	0	1	1
60952796	1	67	0	0	1	0	0	0	0	0	65	79.4	1	0	1	0	1	1	2017-12-31	37	0	0	0	0	0	0	0	0	0	0	0	0	0	0	1
60971054	0	61	1	0	1	0	0	0	0	0	68	82.9	0	0	0	0	0	0	2017-12-31	43	0	0	0	0	0	0	0	0	0	0	0	0	0	0	1
60971054	0	61	1	0	1	0	0	0	0	0	68	82.9	0	0	0	0	0	0	2017-12-31	43	0	0	0	0	0	0	0	0	0	0	0	0	0	0	2
61021516	0	67	1	0	1	0	0	1	1	0	57	76	1	1	1	0	0	0	2017-12-31	49	0	0	0	0	0	0	0	0	0	0	0	0	0	0	2
61041818	1	81	0	1	1	0	0	0	0	0	69	61.8	1	1	0	0	0	0	2017-12-31	38	0	0	0	0	0	0	0	0	0	0	0	0	0	0	1
61048549	1	75	1	0	1	0	0	0	0	0	63.4	87	0	0	0	0	0	0	2017-12-31	27	0	0	0	0	0	0	0	0	0	0	0	0	0	0	1
61060874	0	79	1	0	0	0	0	1	0	0	55.5	64.2	0	0	0	0	0	0	2017-12-31	26	0	0	0	0	0	0	0	0	0	0	0	0	0	0	1
61062692	0	67	1	1	1	0	0	0	0	0	67.3	88.8	1	0	0	0	0	0	2017-12-31	33	0	0	0	0	0	0	0	0	0	0	0	0	0	0	1
61066158	0	76	1	1	1	1	0	0	0	0	55.6	64.7	1	1	0	0	0	0	2017-12-31	43	0	0	0	0	0	0	0	0	0	0	1	0	0	0	2
61066769	0	79	1	0	1	0	0	0	0	0	57.6	126.9	0	1	1	0	0	0	2017-12-31	38	0	0	0	0	0	0	0	0	0	0	0	0	0	0	1
61071684	1	94	0	0	0	0	0	0	0	0	56.4	66.4	0	0	0	0	0	0	2017-12-31	17	1	0	0	0	0	0	0	0	0	0	0	0	0	0	1
61083112	0	80	1	1	1	1	0	0	0	0	60.2	85.6	1	0	1	1	0	1	2017-12-31	42	0	0	0	0	0	0	0	0	0	0	0	0	0	0	1
61101249	1	77	0	0	1	1	0	0	0	0	63.3	87.1	1	0	0	0	0	0	2017-12-31	38	0	0	0	0	0	0	0	0	0	0	0	0	0	0	1
61103550	0	82	1	1	0	0	0	0	0	0	42	56.4	0	0	0	0	0	0	2017-12-31	25	0	0	0	0	0	0	0	0	0	0	0	0	0	0	1
61109990	0	88	0	0	1	0	0	0	0	0	56	97.1	1	0	0	0	0	0	2017-12-31	39	0	0	0	0	0	0	0	0	0	0	0	0	0	0	2
61117639	0	42	1	0	1	0	0	0	0	0	63	117.2	1	1	0	0	0	0	2017-12-31	50	0	0	0	0	0	0	0	0	0	0	0	0	0	0	2
61130279	0	86	0	1	1	1	0	0	0	0	53.8	55.7	1	0	0	0	0	0	2017-12-31	25	0	0	0	0	0	0	0	0	0	0	0	0	0	0	1
61143994	1	79	1	0	1	0	0	0	0	0	68.9	42	1	0	0	0	0	0	2017-12-31	27	0	0	0	0	0	0	0	0	0	0	0	0	0	0	1
61166249	1	75	1	0	1	1	0	0	0	0	56	74.5	1	0	1	0	0	0	2017-12-31	27	0	0	0	0	0	0	0	0	0	0	0	0	0	0	1
61184803	0	87	0	1	1	0	0	0	0	0	63	67.3	1	0	0	0	0	0	2017-12-31	26	0	0	0	0	0	0	0	0	0	0	0	0	0	0	1
61188647	1	74	1	0	1	0	0	0	0	0	68.5	94.1	1	0	1	0	0	0	2017-12-31	27	0	0	0	0	0	0	0	0	0	0	0	0	0	0	1
61190699	0	51	1	1	1	1	0	0	0	0	39.9	112.2	1	0	0	0	0	0	2017-12-31	44	0	0	0	0	0	0	0	0	0	0	0	0	0	0	2
61211415	0	81	1	0	1	0	0	1	1	0	56.1	102.1	1	0	0	0	0	0	2017-12-31	47	0	0	0	1	0	0	0	1	1	0	0	0	0	0	2
61216793	0	90	1	1	1	0	0	0	0	0	54	49.7	1	0	0	0	0	0	2017-12-31	40	0	0	0	0	0	0	0	0	0	0	0	0	0	0	1
61236977	1	90	1	1	1	0	0	0	0	0	66	99.9	1	0	1	0	0	0	2017-12-31	32	0	0	0	0	0	0	0	0	0	0	0	0	0	0	2
61237317	0	75	1	0	1	1	0	0	0	0	50.5	38.9	1	1	1	0	0	0	2017-12-31	35	0	0	0	0	0	0	0	0	0	0	0	0	0	0	1
61237799	0	84	0	1	1	1	0	0	0	0	40.3	67.8	1	0	0	0	0	0	2017-12-31	43	0	0	0	0	0	0	0	0	0	0	0	0	0	0	1
61237799	0	84	0	1	1	1	0	0	0	0	40.3	67.8	1	0	0	0	0	0	2017-12-31	43	0	0	0	0	0	0	0	0	0	0	0	0	0	0	2
61300432	1	69	1	0	1	0	0	0	0	0	67.3	75.8	1	0	0	0	0	0	2017-12-31	46	0	0	0	0	0	0	0	0	0	0	0	0	0	0	1
61300432	1	69	1	0	1	0	0	0	0	0	67.3	75.8	1	0	0	0	0	0	2017-12-31	27	1	0	0	0	0	0	0	0	0	0	0	0	0	0	2
61306674	1	79	0	0	1	0	0	0	0	0	70.3	76.8	1	0	0	0	0	0	2017-12-31	28	0	0	0	0	0	0	0	0	0	0	0	0	0	0	2
61316537	0	61	0	1	1	0	0	0	0	0	63.6	69	1	1	0	0	0	0	2017-12-31	21	0	0	0	0	0	0	0	0	0	0	0	0	0	0	2
61322798	1	89	1	0	0	0	0	0	0	0	63.6	45.1	0	0	0	0	0	0	2017-12-31	45	1	0	1	0	0	0	0	0	0	0	0	0	0	0	2
61341785	0	93	1	1	1	0	0	1	1	0	34.2	40.7	1	0	0	0	0	0	2017-12-31	49	0	0	0	0	0	0	0	0	0	0	1	0	0	0	2
61406376	1	88	1	0	0	1	0	0	0	0	58.6	49.8	1	0	0	0	0	1	2017-12-31	34	0	0	0	0	0	0	0	0	0	0	0	0	0	0	1
61425436	1	84	0	1	0	0	0	0	0	1	32	85.3	1	0	0	0	0	0	2014-06-02	38	0	0	0	0	0	0	0	0	1	0	1	0	1	1	2
61425474	1	89	1	0	1	1	0	1	1	0	63	49.7	1	0	0	0	0	0	2017-12-31	32	0	0	0	0	0	0	0	0	0	0	0	0	0	0	1
61426647	0	74	1	0	1	0	1	0	0	0	69.3	47.6	0	0	0	0	1	1	2016-03-20	1	0	0	0	0	0	0	0	0	0	0	0	0	0	1	2
61432020	1	71	0	0	1	0	0	0	0	0	51.1	63.5	1	1	0	0	0	0	2017-12-31	21	0	0	0	0	0	0	0	0	0	0	0	0	0	0	2
61504316	0	70	0	1	1	0	0	0	0	0	59	88.6	1	0	0	0	0	0	2017-12-31	31	1	0	0	0	0	0	0	0	0	0	0	0	0	0	1
61515626	1	61	0	0	1	1	0	0	0	0	69.3	50.5	1	0	1	0	0	0	2017-12-31	48	0	0	0	0	0	0	0	0	0	0	0	0	0	0	1
61523674	0	81	0	0	0	0	0	1	1	0	61.6	86.2	1	0	0	0	0	0	2017-12-31	38	0	0	0	0	0	0	0	0	0	0	0	0	0	0	1
61523674	0	81	0	0	0	0	0	1	1	0	61.6	98.6	0	0	0	0	0	0	2017-12-31	37	0	0	0	0	0	0	0	0	0	0	1	0	0	0	2
61524441	1	77	1	0	1	1	0	0	0	0	54.3	86.5	1	0	0	0	0	0	2017-12-31	33	1	0	1	0	0	0	0	0	0	0	0	0	0	0	1
61564007	0	81	0	0	1	0	0	0	0	0	66.3	61.9	1	0	0	1	0	1	2017-12-31	39	0	0	0	0	0	0	0	0	0	0	0	0	0	0	1
61623616	0	80	1	0	1	1	0	1	1	0	54	102.6	1	0	0	0	0	0	2017-12-31	47	0	0	0	0	0	0	0	0	0	0	0	0	0	0	2
61637271	0	60	0	0	1	0	0	0	0	1	59	72.6	0	1	0	0	0	0	2017-12-31	25	0	0	0	0	0	0	0	0	0	0	0	0	0	0	2
61652740	0	58	1	0	1	0	0	0	0	0	63.7	88.9	0	0	0	0	0	0	2017-12-31	22	0	0	0	0	0	0	0	0	0	0	0	0	0	0	2
61657646	0	75	0	0	1	0	0	0	0	0	56.8	87.3	1	0	0	0	0	0	2017-12-31	34	0	0	0	0	0	0	0	0	0	0	0	0	0	0	2
61695113	0	64	1	0	1	0	0	0	0	0	62.2	76.8	0	0	0	0	0	0	2017-12-31	31	0	0	0	0	0	0	0	0	0	0	0	0	0	0	2
61755162	0	69	0	0	1	1	0	0	0	0	59.9	88.8	0	0	0	0	0	0	2017-12-31	44	0	0	0	0	0	0	0	0	0	0	0	0	0	0	1
61755162	0	69	0	0	1	1	0	0	0	0	59.9	88.8	0	0	0	0	0	0	2017-12-31	44	0	0	0	0	0	0	0	0	0	0	0	0	0	0	2
61760452	0	83	1	1	1	1	0	0	0	0	53.8	63.9	1	0	1	0	0	0	2016-06-02	3	1	0	0	0	0	0	0	0	0	0	0	0	0	1	1
61773320	1	78	1	1	1	0	0	0	0	0	70.2	46.2	1	0	1	0	0	1	2017-12-31	39	0	0	0	0	0	0	0	0	0	0	0	0	0	0	1
61774722	0	82	1	1	1	0	0	0	0	0	63	50.5	1	0	0	0	0	0	2016-03-13	10	1	0	1	0	0	0	0	0	0	0	0	0	0	1	1
61781090	0	75	1	1	1	0	0	0	0	0	50	74.5	1	0	0	0	0	0	2017-12-31	35	0	0	0	0	0	0	0	0	0	0	0	0	0	0	1
61781090	0	74	1	1	1	0	0	0	0	0	50	104.3	1	1	0	0	0	0	2017-12-31	40	0	0	0	0	0	0	0	0	0	0	0	0	0	0	2
61785834	0	86	1	0	1	0	0	1	1	0	54.2	41.3	1	0	1	0	0	0	2017-12-31	32	0	0	0	0	0	0	0	0	0	0	0	0	0	0	1
61841230	0	75	0	0	1	0	0	1	1	0	58.1	86.7	0	0	0	0	0	0	2017-06-05	16	0	0	0	0	0	0	0	0	0	0	0	0	0	1	2
61862274	0	76	1	0	1	0	0	0	0	0	57.9	57.3	1	0	1	0	0	0	2017-12-31	41	0	0	0	0	0	0	0	0	0	0	0	0	0	0	1
61873848	1	86	0	1	1	0	0	0	0	0	66.8	55.8	1	0	0	0	0	0	2017-12-31	25	0	0	0	0	0	0	0	0	0	0	0	0	0	0	1
61885043	0	51	0	0	1	0	0	0	0	0	64.4	60.7	1	0	0	0	0	0	2017-12-31	23	0	0	0	0	0	0	0	0	0	0	0	0	0	0	2
61899691	0	77	1	1	1	1	0	0	0	0	57	73.9	1	0	1	0	0	0	2017-12-31	26	0	0	0	0	0	0	0	0	0	0	0	0	0	0	1
61903236	0	70	0	0	1	1	0	0	0	0	64.5	27.6	1	0	1	0	0	0	2017-12-31	22	0	0	0	0	0	0	0	0	0	0	0	0	0	0	1
61933224	0	77	1	0	1	1	0	0	0	0	60.6	33.2	1	0	0	1	0	1	2017-12-31	48	0	0	0	0	0	0	0	0	0	0	0	0	0	0	2
61941883	0	85	0	0	1	1	0	1	1	0	57	97.8	1	0	0	0	0	0	2017-12-31	35	0	0	0	0	0	0	0	0	0	0	0	0	0	0	1
61947730	1	75	1	1	0	0	0	0	0	0	62.8	65	0	0	0	0	0	0	2017-12-31	24	0	0	0	0	0	0	0	0	0	0	0	0	0	0	1
61953804	1	87	1	0	1	1	0	0	0	0	62.2	55.7	0	0	1	0	0	0	2017-12-31	27	0	0	0	0	0	0	0	0	0	0	0	0	0	0	1
61953804	1	86	1	0	1	1	0	0	0	0	65	55.9	0	0	1	0	0	0	2017-12-31	5	0	0	0	0	0	0	0	0	0	0	1	0	0	0	2
61961265	0	73	0	0	1	0	0	0	0	0	50	48.7	1	1	1	0	0	0	2017-12-31	27	0	0	0	0	0	0	0	0	0	0	0	0	0	0	1
61961265	0	73	0	1	1	0	0	0	0	0	50	63.1	1	1	1	0	0	0	2017-12-31	32	0	0	0	0	0	0	0	0	0	0	0	0	0	0	2
61961741	1	75	1	0	1	0	0	0	0	0	62	74.3	1	0	0	0	0	0	2017-12-31	25	0	0	0	0	0	0	0	0	0	0	0	0	0	0	2
62002391	0	87	0	1	1	0	0	0	0	0	53	67.3	1	0	0	0	0	0	2017-12-31	41	0	0	0	0	0	0	0	0	0	0	0	0	0	0	1
62002391	0	87	0	1	1	0	0	0	0	0	53	60.9	1	1	0	0	0	0	2017-12-31	41	0	0	0	0	0	0	0	0	0	0	1	0	0	0	2
62008939	0	93	1	0	1	0	0	0	0	0	60.6	28	1	1	0	0	0	0	2017-12-31	29	1	0	0	0	0	0	0	0	0	0	0	0	0	0	2
62030332	0	76	1	1	1	1	0	0	0	0	65	57.4	1	0	0	0	0	0	2017-12-31	47	0	0	0	0	0	0	0	0	0	0	0	0	0	0	1
62114569	0	86	1	0	1	1	0	0	0	0	69.5	55.9	1	0	0	0	0	0	2017-12-31	38	0	0	0	0	0	0	0	0	0	0	0	0	0	0	1
62119007	0	85	1	1	1	0	0	0	0	0	30.5	45.4	1	1	1	0	0	0	2017-12-31	26	0	0	0	0	0	0	0	0	0	0	0	0	0	0	1
62172050	1	76	1	0	1	0	0	0	0	0	68	86.5	1	0	0	0	0	0	2017-12-31	28	0	0	0	0	0	0	0	0	0	0	0	0	0	0	1
62186011	0	76	1	1	1	0	0	0	0	0	63	68.7	1	1	0	0	1	1	2017-12-31	22	0	0	0	0	0	0	0	0	0	0	0	0	0	0	1
62194514	1	87	0	0	1	0	0	0	0	0	62	84.8	1	0	0	0	0	0	2017-12-31	23	0	0	0	0	0	0	0	0	0	0	0	0	0	0	1
62202462	0	37	1	0	0	0	0	0	0	0	67.7	112.5	0	0	0	0	0	0	2017-12-31	29	0	0	0	0	0	0	0	0	0	0	0	0	0	0	2
62213758	1	74	0	0	1	0	0	0	1	0	69	62.9	0	0	0	0	0	0	2017-12-31	41	0	0	0	0	0	0	0	0	0	0	0	0	0	0	1
62241997	0	74	0	0	1	0	0	0	0	0	60.5	42.3	1	0	0	0	0	0	2017-12-31	26	0	0	0	0	0	0	0	0	0	0	0	0	0	0	1
62241997	0	72	0	0	1	0	0	0	0	0	61	42.3	1	0	0	0	0	0	2017-12-31	49	0	0	0	0	0	0	0	0	0	0	0	0	0	0	2
62298432	1	92	0	1	1	0	0	1	1	0	60	74.3	1	0	0	0	0	0	2017-12-31	35	0	0	0	0	0	0	0	0	0	0	0	0	0	0	1
62315087	0	87	1	1	1	0	0	0	0	0	67	62.9	1	0	0	0	0	0	2017-12-31	33	0	0	0	0	0	0	0	0	0	0	0	0	0	0	1
62315094	0	91	0	1	1	0	0	1	1	0	64	60.3	1	0	0	0	0	0	2017-12-31	28	0	0	0	0	0	0	0	0	0	0	0	0	0	0	1
62327886	0	65	0	0	1	0	0	0	0	0	62	71.4	1	1	0	0	1	1	2017-12-31	30	0	0	0	0	0	0	0	0	0	0	0	0	0	0	2
62328035	0	88	1	1	0	0	0	1	1	0	59	55.6	0	0	0	0	0	0	2015-10-03	4	0	0	0	0	0	0	0	0	1	0	1	0	1	1	1
62336552	1	72	0	0	1	0	0	1	1	0	57.1	41.5	0	0	0	0	0	0	2017-12-31	28	0	0	0	0	0	0	0	0	0	0	0	0	0	0	1
62348004	0	69	0	1	1	0	0	0	0	1	65	88.8	1	0	0	0	0	0	2017-12-31	48	0	0	0	0	0	0	0	0	0	0	0	0	0	0	2
62360582	0	69	0	1	1	1	0	1	1	0	58	18.5	1	0	0	0	0	0	2017-12-31	49	0	0	0	0	0	0	0	0	0	0	1	0	0	0	2
62372947	0	75	0	1	1	1	0	1	1	0	56.6	57.2	1	1	0	0	0	0	2017-12-31	41	0	0	0	0	0	0	0	0	0	0	0	0	0	0	1
62390945	0	69	1	1	1	1	0	0	0	0	32.5	75.6	1	1	0	0	0	0	2017-12-31	31	0	0	0	0	0	0	0	0	0	0	0	0	0	0	2
62422120	0	80	0	1	1	1	0	0	0	0	51.5	29.2	1	0	1	0	1	1	2017-12-31	28	0	0	0	0	0	0	0	0	0	0	0	0	0	0	1
62458572	0	73	1	0	1	0	0	0	0	0	58	74.7	1	0	1	0	0	0	2015-12-28	0	0	0	0	1	0	0	0	1	1	0	0	0	1	1	1
62490109	0	70	0	0	1	1	0	1	1	0	65	63.6	1	0	1	0	0	0	2017-12-31	35	0	0	0	0	0	0	0	0	0	0	0	0	0	0	1
62492441	1	86	0	0	1	1	0	0	0	0	72	43.9	1	1	0	0	0	0	2017-12-31	43	0	0	0	0	0	0	0	0	0	0	0	0	0	0	1
62561086	0	94	1	1	1	1	0	0	0	0	56	158.2	1	0	0	0	0	0	2015-09-01	14	1	0	0	0	0	0	0	0	1	0	0	0	1	1	1
62579190	1	80	1	1	1	1	0	0	0	0	60	35.5	0	0	0	0	0	0	2017-12-31	23	0	0	0	0	0	0	0	0	0	0	0	0	0	0	1
62579190	1	78	1	0	1	1	0	0	0	0	60	57	1	0	0	0	0	0	2017-12-31	35	0	0	0	0	0	0	0	0	0	0	0	0	0	0	2
62596210	0	77	0	0	1	0	0	0	0	0	55.3	86.9	1	0	0	0	0	0	2017-12-31	31	0	0	0	0	0	0	0	0	0	0	0	0	0	0	1
62596210	0	77	0	0	1	0	0	0	0	0	55.3	86.9	1	0	0	0	0	0	2017-12-31	31	0	0	0	0	0	0	0	0	0	0	0	0	0	0	2
62614854	0	70	0	1	1	0	0	0	0	0	57.7	88.4	0	0	0	0	0	0	2017-12-31	25	0	0	0	0	0	0	0	0	0	0	0	0	0	0	1
62615954	0	66	0	1	1	0	0	0	0	0	51.2	102.7	1	1	0	0	0	0	2017-12-31	38	0	0	0	0	0	0	0	0	0	0	0	0	0	0	2
62622579	1	80	0	0	1	0	0	1	1	0	57.5	62.1	1	0	1	1	0	1	2017-12-31	49	0	0	0	0	0	0	0	0	0	0	0	0	0	0	1
62634941	0	74	0	0	1	0	0	1	1	0	56	62.9	1	1	0	0	0	0	2017-12-31	32	0	0	0	0	0	0	0	0	0	0	0	0	0	0	2
62641233	1	73	0	1	1	1	0	0	0	0	60.2	69.8	1	0	0	0	0	0	2017-12-31	39	0	0	0	0	0	0	0	0	0	0	0	0	0	0	1
62688211	0	57	0	0	1	1	0	1	1	0	53.4	81.8	1	0	0	0	0	0	2017-12-31	40	0	0	0	0	0	0	0	0	0	0	0	0	0	0	2
62706404	1	81	0	1	1	0	0	0	0	0	70	76.2	1	0	0	0	0	0	2017-12-31	32	0	0	0	0	0	0	0	0	0	0	0	0	0	0	1
62761626	0	83	0	0	0	0	0	0	0	0	55.5	85.8	1	0	0	0	0	0	2017-12-31	25	0	0	0	0	0	0	0	0	0	0	0	0	0	0	1
62761626	0	82	0	0	0	0	0	0	0	0	55.5	85.8	0	1	0	0	0	0	2016-02-26	5	0	0	0	0	0	0	0	0	0	0	0	0	0	1	2
62768826	0	71	0	1	1	0	0	0	0	0	50.8	45.6	1	1	0	0	0	0	2017-12-31	30	0	0	0	0	0	0	0	0	0	0	0	0	0	0	1
62804753	0	86	1	1	1	1	0	0	0	0	50	72.3	1	1	0	0	0	0	2017-12-31	35	0	0	0	0	0	0	0	0	0	0	0	0	0	0	1
62818981	0	87	0	0	1	0	0	0	0	0	67.9	97.1	1	0	0	0	0	0	2017-12-31	42	0	0	0	0	0	0	0	0	0	0	0	0	0	0	1
62826397	0	83	1	0	1	0	0	0	0	0	67.2	85	1	0	0	0	0	0	2017-12-31	35	0	0	0	0	0	0	0	0	0	0	0	0	0	0	1
62826397	0	82	1	0	1	0	0	0	0	0	61	73.2	1	0	0	0	0	0	2017-12-31	49	0	0	0	0	0	0	0	0	0	0	0	0	0	0	2
62844562	1	74	1	1	1	0	0	0	0	1	75	128.2	1	1	0	0	0	0	2017-12-31	44	0	0	0	0	0	0	0	0	0	0	1	0	0	0	2
62853450	1	81	0	0	1	0	0	0	0	0	66	44.4	1	0	0	0	0	0	2017-12-31	31	0	0	0	0	0	0	0	0	0	0	0	0	0	0	1
62855827	1	82	1	1	1	1	0	0	0	0	65	50.5	1	0	0	0	0	0	2017-12-31	42	0	0	0	0	0	0	0	0	0	0	0	0	0	0	2
62855827	0	84	1	1	1	1	0	0	0	0	60	45.5	1	0	0	0	0	0	2017-12-31	32	0	0	0	0	0	0	0	0	0	0	0	0	0	0	1
62859949	0	87	1	0	1	0	0	0	0	0	68.7	41.2	0	0	0	0	0	0	2016-01-27	2	0	0	0	0	0	0	0	0	1	0	0	0	1	1	1
62869673	0	82	1	1	1	0	0	0	0	0	56.9	45.7	1	1	0	0	0	0	2017-12-31	37	0	0	0	0	0	0	0	0	0	0	0	0	0	0	1
62881113	0	77	0	0	1	0	0	0	0	0	62.3	77.4	1	0	0	0	0	0	2017-12-31	44	0	0	0	0	0	0	0	0	0	0	0	0	0	0	2
62888660	0	45	1	1	0	0	0	0	0	0	52.4	97.6	0	1	0	0	0	0	2017-12-31	29	0	0	0	0	0	0	0	0	0	0	0	0	0	0	2
62895483	1	83	1	0	1	0	0	0	0	0	67.9	73.3	1	0	0	0	0	0	2017-12-31	23	1	0	1	0	0	0	0	0	0	0	0	0	0	0	1
62915901	1	84	1	0	1	0	0	0	0	0	57	35.1	1	0	1	0	0	0	2017-12-31	32	0	0	0	0	0	0	0	0	0	0	0	0	0	0	1
62955487	0	50	0	1	1	0	0	0	0	0	30	45.6	1	0	0	0	0	0	2017-12-31	48	0	0	0	0	0	0	0	0	0	0	0	0	0	0	1
62955487	0	50	0	1	1	0	0	0	0	0	30	45.6	1	1	0	0	0	0	2017-12-31	47	0	0	0	0	0	0	0	0	0	0	0	0	0	0	2
63017717	0	79	1	0	0	0	0	0	0	0	51	102.6	1	0	0	0	0	0	2017-12-31	26	0	0	0	0	0	0	0	0	0	0	0	0	0	0	1
63021810	1	80	0	0	1	0	0	0	0	0	67	51.9	1	0	0	1	0	0	2017-12-31	28	0	0	0	0	0	0	0	0	0	0	0	0	0	0	1
63045203	0	85	0	1	1	0	0	0	0	0	51.2	75.5	1	0	0	0	0	0	2017-12-31	41	0	0	0	0	0	0	0	0	0	0	0	0	0	0	2
63065550	0	71	1	1	1	1	0	0	0	0	66.8	36.4	1	0	1	0	0	0	2017-12-31	40	0	0	0	0	0	0	0	0	0	0	0	0	0	0	1
63076471	0	83	0	1	0	0	0	0	0	0	22.9	44.1	1	0	0	1	1	1	2017-12-31	41	0	0	0	0	0	0	0	0	0	0	1	0	0	0	1
63076471	0	83	0	1	0	0	1	0	0	0	22.9	44.1	1	0	1	1	1	1	2017-12-31	45	0	0	0	0	0	0	0	0	0	0	1	0	0	0	2
63079962	0	75	0	1	1	0	0	0	0	0	70.6	87.3	0	0	0	0	0	0	2017-12-31	39	0	0	0	0	0	0	0	0	0	0	0	0	0	0	1
63079962	0	74	0	1	1	0	1	0	0	1	70.6	87.6	1	0	0	0	0	0	2017-12-31	43	0	0	0	0	0	0	0	0	0	0	0	0	0	0	2
63092700	1	57	0	0	0	1	0	0	0	0	57.2	105.9	0	0	1	0	0	0	2017-12-31	42	0	0	0	0	0	0	0	0	0	0	0	0	0	0	2
63100585	0	76	1	1	1	1	1	0	0	0	64	64.7	1	1	0	0	0	0	2017-12-31	45	0	0	0	0	0	0	0	0	0	0	0	0	0	0	2
63157353	0	72	0	1	1	0	0	0	0	0	59.9	39.6	1	0	1	1	0	1	2017-12-31	29	0	0	0	0	0	0	0	0	0	0	0	0	0	0	1
63157353	0	72	0	1	0	0	0	0	0	0	59.9	52.9	1	1	1	1	0	1	2017-12-31	29	0	0	0	0	0	0	0	0	0	0	0	0	0	0	2
63194091	0	77	0	1	1	0	0	0	0	0	66	36.7	1	1	1	0	0	0	2017-12-31	30	0	0	0	0	0	0	0	0	0	0	0	0	0	0	1
63194091	0	76	0	0	1	1	0	0	0	0	66	52.3	1	1	1	0	0	0	2017-12-31	43	0	0	0	0	0	0	0	0	0	0	0	0	0	0	2
63195288	1	64	0	1	1	1	0	0	0	0	60	103.5	1	1	0	0	0	0	2017-12-31	27	0	0	0	0	0	0	0	0	0	0	0	0	0	0	1
63195288	1	64	0	1	1	1	0	0	0	0	60	103.5	1	1	0	0	0	0	2017-12-31	30	1	0	0	0	0	0	0	0	0	0	0	0	0	0	2
63203483	1	78	1	0	1	0	0	0	0	0	59.7	86.3	1	1	0	0	0	0	2017-12-31	37	0	0	0	0	0	0	0	0	0	0	0	0	0	0	1
63208827	1	88	0	1	1	0	0	0	0	0	55	43.6	1	1	0	0	0	1	2017-12-31	49	0	0	0	0	0	0	0	0	0	0	0	0	0	0	1
63214484	0	65	0	1	1	1	0	1	1	0	38	40.4	1	0	1	0	0	0	2017-12-31	46	0	0	0	0	0	0	0	0	0	0	0	0	0	0	1
63214484	0	64	0	1	1	1	0	1	1	0	42	59.1	1	0	1	0	0	0	2017-12-31	49	0	0	0	0	0	0	0	0	0	0	0	0	0	0	2
63230997	0	71	1	1	0	1	0	0	0	0	63.5	75.3	1	1	0	0	0	0	2017-12-31	49	0	0	0	0	0	0	0	0	0	0	0	0	0	0	2
63296066	1	59	0	0	0	0	0	1	1	0	62	47.5	0	0	1	0	0	0	2017-12-31	37	0	0	0	0	0	0	0	0	0	0	0	0	0	0	1
63322356	0	64	0	1	0	0	0	0	0	0	48.5	80	1	0	0	0	0	0	2017-12-31	44	0	0	0	0	0	0	0	0	0	0	0	0	0	0	2
63371817	0	55	0	1	1	1	0	0	0	0	56	125	1	1	0	0	0	0	2017-12-31	34	0	0	0	0	0	0	0	0	0	0	0	0	0	0	2
63374860	1	83	0	1	0	0	0	0	0	0	53	68	0	0	0	0	0	0	2017-12-31	49	0	0	0	0	0	0	0	0	0	0	0	0	0	0	1
63385021	0	76	1	1	1	0	0	0	0	0	52	42.3	0	0	0	0	0	0	2017-12-31	35	0	0	0	0	0	0	0	0	0	0	0	0	0	0	1
63410624	0	73	0	0	0	1	0	1	1	0	58.8	52.8	1	0	0	0	0	0	2017-12-31	42	0	0	0	0	0	0	0	0	0	0	0	0	0	0	1
63416033	0	73	0	1	1	0	1	0	0	0	60.3	101.3	0	0	0	0	1	1	2017-12-31	41	0	0	0	0	0	0	0	0	0	0	0	0	0	0	2
63417171	0	73	1	1	1	0	0	0	0	0	43.2	74.7	1	0	1	0	0	0	2017-12-31	25	0	0	0	0	0	0	0	0	0	0	0	0	0	0	2
63429845	1	73	0	1	1	0	0	1	1	0	63	100.7	0	0	0	0	0	0	2016-09-12	38	0	0	0	0	0	0	0	0	0	0	1	0	0	1	2
63442718	1	85	0	0	1	1	0	0	0	0	66.9	51.1	1	0	0	0	0	0	2017-12-31	30	1	0	0	0	0	0	0	0	0	0	0	0	0	0	1
63489758	0	90	1	1	1	0	0	0	0	0	72	34.6	1	0	0	0	0	0	2017-12-31	38	0	0	0	0	0	0	0	0	0	0	0	0	0	0	1
63494482	0	76	1	0	1	1	0	0	0	0	68.1	127.6	1	1	0	0	0	0	2017-12-31	41	0	0	0	0	0	0	0	0	0	0	0	0	0	0	1
63539240	0	51	1	0	1	0	0	0	0	0	59.2	93.9	1	1	1	0	0	0	2017-12-31	27	0	0	0	0	0	0	0	0	0	0	0	0	0	0	2
63541643	0	70	0	1	1	0	0	1	1	0	62.8	33.3	1	0	1	0	0	0	2017-12-31	36	0	0	0	0	0	0	0	0	0	0	0	0	0	0	1
63541643	0	69	0	1	1	0	1	1	1	0	62.8	58.2	1	0	1	0	0	0	2017-12-31	43	1	0	1	0	0	0	0	0	0	0	1	0	0	0	2
63557835	0	74	0	1	1	0	0	1	1	0	44.1	57.4	1	0	0	0	0	0	2017-12-31	35	0	0	0	0	0	0	0	0	0	0	0	0	0	0	1
63583503	1	84	0	0	1	1	0	0	0	0	62	56.1	1	1	0	0	0	0	2017-12-31	30	0	0	0	0	0	0	0	0	0	0	0	0	0	0	1
63584196	0	65	0	0	1	1	0	0	0	0	58.1	35.8	1	1	0	0	0	0	2017-12-31	33	1	0	1	0	0	0	0	0	0	0	0	0	0	0	1
63589578	0	78	0	0	1	1	0	0	0	0	70	68.8	1	0	1	0	0	0	2017-12-31	26	0	0	0	0	0	0	0	0	0	0	0	0	0	0	1
63590895	0	73	0	0	1	0	0	1	1	0	66.3	62.3	0	0	1	0	0	0	2017-12-31	21	0	0	0	0	0	0	0	0	0	0	0	0	0	0	1
63615844	0	80	1	1	1	0	0	0	0	0	61	38.4	1	1	0	0	0	0	2017-12-31	40	0	0	0	0	0	0	0	0	0	0	0	0	0	0	1
63617513	0	78	1	1	0	1	1	0	0	1	74	64.7	0	0	1	0	0	0	2017-12-31	35	0	0	0	0	0	0	0	0	0	0	0	0	0	0	2
63641192	0	85	1	1	1	0	0	0	1	0	39.6	72.4	1	0	1	0	0	0	2017-12-31	42	0	0	0	0	0	0	0	0	0	0	0	0	0	0	1
63680054	0	69	1	0	1	0	0	0	0	1	71.9	105.4	1	0	0	0	0	0	2017-12-31	48	0	0	0	0	0	0	0	0	0	0	0	0	0	0	2
63712906	0	73	1	0	0	0	0	1	0	0	51.7	87.3	0	0	1	0	0	0	2017-12-31	35	0	0	0	0	0	0	0	0	0	0	0	0	0	0	1
63713297	1	76	0	1	1	0	0	0	0	0	62	87.3	0	0	1	0	0	0	2017-12-31	50	0	0	0	0	0	0	0	0	0	0	0	0	0	0	2
63739682	0	76	0	1	1	0	0	0	0	0	64	57.1	1	1	0	0	0	0	2017-12-31	43	0	0	0	0	0	0	0	0	0	0	0	0	0	0	1
63740812	0	72	0	0	1	0	0	0	0	0	53.8	70.2	1	0	1	0	0	0	2017-12-31	24	0	0	0	0	0	0	0	0	0	0	0	0	0	0	2
63743865	0	92	1	0	1	0	0	0	0	0	55.5	29.9	1	0	0	0	0	0	2017-12-31	39	0	0	0	0	0	0	0	0	0	0	0	0	0	0	1
63758099	0	65	0	1	0	1	0	0	0	0	43	90.3	1	0	1	0	0	0	2017-12-31	36	0	0	0	0	0	0	0	0	0	0	0	0	0	0	2
63777753	0	71	0	0	1	1	0	0	0	0	62.3	101.3	0	0	0	0	0	0	2017-12-31	45	0	0	0	0	0	0	0	0	0	0	0	0	0	0	2
63788476	0	74	1	0	1	0	0	0	0	0	67.7	103.9	1	0	0	0	0	0	2017-12-31	31	0	0	0	0	0	0	0	0	0	0	0	0	0	0	2
63820781	0	79	1	0	1	1	0	0	0	0	56.8	126.9	1	0	1	0	0	0	2017-12-31	33	1	0	0	0	0	0	0	0	0	0	0	0	0	0	1
63890311	0	59	1	1	0	0	0	0	0	1	51	78.9	1	0	0	0	0	0	2017-12-31	29	0	0	0	0	0	0	0	0	0	0	0	0	0	0	2
63899711	1	76	1	0	1	0	0	0	0	0	55	127.9	1	0	1	0	0	0	2017-12-31	33	0	0	0	0	0	0	0	0	0	0	0	0	0	0	1
63928085	0	81	1	1	1	1	0	0	0	0	70	30.6	1	0	0	0	0	0	2017-12-31	34	0	0	0	0	0	0	0	0	0	0	0	0	0	0	1
63943825	1	74	1	1	1	0	0	0	0	0	61	57.9	1	1	0	0	0	0	2017-12-31	34	0	0	0	0	0	0	0	0	0	0	0	0	0	0	1
63990488	1	75	0	0	1	0	0	0	0	0	52.4	100.1	1	0	0	0	0	0	2017-12-31	35	0	0	0	0	0	0	0	0	0	0	0	0	0	0	1
63996526	0	81	0	1	1	1	0	0	0	0	43.2	29.2	0	0	0	0	0	0	2015-07-28	20	1	0	0	0	0	0	0	0	1	0	1	0	1	1	1
63996526	0	81	0	1	1	1	0	0	0	0	43.2	29.2	1	1	0	0	0	0	2015-07-28	20	1	0	0	0	0	0	0	0	1	0	1	0	1	1	2
64006908	0	37	0	0	0	0	0	0	0	0	55.3	161.3	0	0	0	0	0	0	2017-12-31	25	0	0	0	0	0	0	0	0	0	0	0	0	0	0	2
64041977	0	67	1	0	0	0	0	0	0	0	51.4	#NULL!	0	0	0	0	0	0	2017-12-31	42	0	0	0	0	0	0	0	0	0	0	0	0	0	0	1
64101822	0	84	0	0	1	1	0	0	0	0	63.8	70.4	1	1	0	0	0	0	2017-12-31	22	0	0	0	0	0	0	0	0	0	0	0	0	0	0	1
64102144	1	77	0	0	1	0	0	0	0	0	61	77	0	0	1	0	0	0	2017-12-31	43	0	0	0	0	0	0	0	0	0	0	0	0	0	0	1
64139325	1	66	0	1	1	0	0	0	0	0	61	120	1	0	0	0	0	0	2017-12-31	44	0	0	0	0	0	0	0	0	0	0	0	0	0	0	1
64156532	0	81	1	0	1	0	0	1	1	0	70	63.8	1	0	1	0	0	0	2017-12-31	29	0	0	0	0	0	0	0	0	0	0	0	0	0	0	1
64214138	0	93	1	1	1	0	0	0	0	0	64.2	44.6	1	0	0	0	0	0	2017-12-31	29	0	0	0	0	0	0	0	0	0	0	0	0	0	0	1
64230578	0	81	1	0	1	0	0	0	0	0	59	73.3	1	1	0	0	1	1	2017-12-31	46	1	0	0	0	0	0	0	0	0	0	0	0	0	0	1
64270790	1	80	1	0	1	1	0	0	0	0	66	102.3	1	1	0	0	0	0	2017-12-31	24	0	0	0	0	0	0	0	0	0	0	0	0	0	0	1
64270790	1	80	1	0	0	0	0	0	0	0	66	102.3	0	0	0	0	0	0	2017-12-31	31	0	0	0	0	0	0	0	0	0	0	0	0	0	0	2
64284619	1	71	1	1	1	1	0	0	0	0	47	31.5	1	0	1	0	0	0	2017-12-31	28	0	0	0	0	0	0	0	0	0	0	1	0	0	0	2
64308520	0	62	1	1	0	0	0	0	0	0	73.2	53.5	0	0	0	0	0	0	2017-12-31	30	0	0	0	0	0	0	0	0	0	0	0	0	0	0	2
64343117	0	81	1	1	1	1	0	0	0	0	57.6	102.1	1	0	0	0	0	0	2017-12-31	48	0	0	0	0	0	0	0	0	0	0	0	0	0	0	2
64365911	0	75	1	1	1	0	0	0	0	0	70.1	74.3	1	0	0	0	0	0	2017-12-31	43	0	0	0	0	0	0	0	0	0	0	0	0	0	0	1
64387739	0	58	0	0	1	0	0	0	0	0	54	73.1	0	0	0	0	0	0	2017-12-31	43	0	0	0	0	0	0	0	0	0	0	0	0	0	0	2
64466355	0	63	1	1	1	1	0	0	0	1	50.7	67.2	1	1	1	0	0	0	2017-12-31	35	0	0	0	0	0	0	0	0	0	0	0	0	0	0	2
64481428	0	84	0	0	1	0	0	0	0	0	62.5	68	1	1	0	0	0	0	2017-12-31	38	0	0	0	0	0	0	0	0	0	0	0	0	0	0	1
64482962	0	76	1	0	1	0	0	0	0	0	71.1	57.3	1	0	0	0	0	0	2017-12-31	26	0	0	0	0	0	0	0	0	0	0	0	0	0	0	2
64519678	0	84	1	0	1	0	0	1	1	0	56.7	101.3	1	1	0	0	0	0	2015-10-21	2	0	0	0	0	0	0	0	0	1	0	0	0	1	1	1
64563813	0	89	0	0	1	0	0	0	0	0	59	60.6	1	0	0	0	0	1	2017-12-31	35	0	0	0	0	0	0	0	0	0	0	0	0	0	0	1
64563882	0	78	0	0	1	0	0	0	0	0	66	52	0	1	1	0	0	0	2017-12-31	32	0	0	0	0	0	0	0	0	0	0	0	0	0	0	1
64566293	0	87	0	0	0	0	0	0	0	0	54.9	50.9	0	0	1	0	0	0	2015-05-29	2	0	0	0	0	0	0	0	0	0	0	0	0	0	1	1
64571250	0	64	0	0	1	0	0	0	0	0	57.1	90.5	0	1	0	0	0	0	2017-12-31	37	0	0	0	0	0	0	0	0	0	0	0	0	0	0	2
64601891	0	87	1	1	0	0	0	0	0	0	57	100.6	0	0	0	0	0	0	2017-12-31	25	0	0	0	0	0	0	0	0	0	0	0	0	0	0	1
64667415	0	77	1	0	1	1	0	0	0	0	57.7	42.2	1	0	0	0	0	0	2014-05-23	5	0	0	0	0	0	0	0	0	0	0	0	0	0	1	2
64748651	1	59	1	0	1	0	0	0	0	0	65.1	108.8	1	0	0	0	0	0	2017-12-31	23	1	0	0	0	0	0	0	0	0	0	0	0	0	0	2
64774867	0	64	0	1	1	0	0	0	0	0	62.9	80	1	0	0	0	0	0	2017-12-31	43	0	0	0	0	0	0	0	0	0	0	0	0	0	0	2
64802951	1	71	0	1	0	0	0	0	0	0	51.6	63.5	1	1	0	0	0	0	2017-12-31	36	0	0	0	0	0	0	0	0	0	0	0	0	0	0	2
64817036	0	85	0	0	1	1	0	0	0	0	68.7	26.9	1	0	0	1	0	1	2017-12-31	24	0	0	0	0	0	0	0	0	0	0	0	0	0	0	1
64818698	1	85	1	0	1	1	0	0	0	0	61.2	56	1	0	0	0	0	0	2017-12-31	21	1	0	0	0	0	0	0	0	0	0	0	0	0	0	1
64877081	0	65	1	0	1	1	0	0	0	0	62	59.2	1	0	0	1	0	1	2017-12-31	50	0	0	0	0	0	0	0	0	0	0	0	0	0	0	1
64877081	0	65	1	0	1	1	0	1	1	1	62	59.2	1	0	0	1	0	1	2017-12-31	50	0	0	0	0	0	0	0	0	0	0	0	0	0	0	2
64907351	1	89	1	1	0	0	0	0	0	0	52.1	44.4	1	0	0	0	0	0	2017-12-31	25	0	0	0	0	0	0	0	0	0	0	0	0	0	0	1
64929988	0	74	0	0	0	1	0	0	0	0	65	87.6	1	0	1	0	0	0	2017-12-31	37	0	0	0	0	0	0	0	0	0	0	0	0	0	0	1
64932158	0	83	0	1	1	0	0	0	0	0	53.4	56.1	1	0	0	1	0	1	2017-12-31	31	0	0	0	0	0	0	0	0	0	0	0	0	0	0	1
64955816	1	73	1	0	1	0	0	0	0	0	61	58.1	1	0	0	0	0	0	2017-12-31	29	0	0	0	0	0	0	0	0	0	0	0	0	0	0	2
65002467	1	44	0	1	1	0	0	0	0	0	41.9	63.8	1	1	1	0	0	0	2017-12-31	27	0	0	0	0	0	0	0	0	0	0	0	0	0	0	2
65013499	0	74	1	1	1	0	0	0	0	0	52	57.6	1	0	0	0	0	1	2017-12-31	26	1	0	0	0	0	0	0	0	0	0	0	0	0	0	1
65037653	1	87	0	0	1	1	0	0	0	0	68	38.1	0	0	0	0	0	0	2017-12-31	29	0	0	0	0	0	0	0	0	0	0	0	0	0	0	1
65048307	0	73	0	0	1	1	0	0	0	0	65.1	51.8	1	0	0	0	0	0	2017-12-31	22	0	0	0	0	0	0	0	0	0	0	0	0	0	0	1
65132539	0	72	0	1	1	0	0	0	0	0	69	70.2	1	0	0	1	0	1	2017-12-31	46	0	0	0	0	0	0	0	0	0	0	0	0	0	0	1
65157015	0	72	0	1	1	0	0	0	0	0	56.3	78.1	1	1	1	0	1	1	2017-12-31	29	0	0	0	0	0	0	0	0	0	0	1	0	0	0	1
65159395	0	71	1	1	1	0	0	0	0	1	69	58.1	1	0	0	0	0	0	2017-12-31	49	0	0	0	0	0	0	0	0	0	0	0	0	0	0	2
65197997	0	88	1	0	0	0	0	0	0	0	63.7	100.4	0	0	0	0	0	0	2017-12-31	27	0	0	0	0	0	0	0	0	0	0	0	0	0	0	1
65342747	0	80	1	1	1	1	0	1	1	0	59	64	1	1	0	0	0	0	2017-12-31	27	0	0	0	0	0	0	0	0	0	0	0	0	0	0	1
65345585	0	76	1	0	1	0	0	0	0	0	55.5	38.8	1	0	0	0	0	0	2017-12-31	43	0	0	0	0	0	0	0	0	0	0	0	0	0	0	1
65345585	0	76	1	0	1	0	0	0	0	0	55.5	33.3	0	1	0	0	0	0	2017-12-31	42	0	0	0	0	0	0	0	0	0	0	0	0	0	0	2
65377575	0	66	1	0	1	0	0	0	0	0	72.3	131.3	1	0	0	0	0	0	2017-12-31	25	0	0	0	0	0	0	0	0	0	0	0	0	0	0	1
65387754	0	87	0	0	1	0	0	0	0	0	77	47	1	0	0	0	0	0	2017-12-31	48	0	0	0	0	0	0	0	0	0	0	0	0	0	0	1
65488872	0	86	0	1	1	0	0	0	0	0	60.5	97.4	1	0	0	0	0	0	2017-12-31	50	0	0	0	0	0	0	0	0	0	0	0	0	0	0	2
65544216	0	80	1	1	1	1	0	0	0	0	59	56.7	1	0	1	0	0	0	2017-12-31	24	0	0	0	0	0	0	0	0	0	0	1	0	0	0	2
65544643	0	84	1	1	1	1	0	1	1	0	39	41.5	0	0	0	0	0	0	2017-12-31	41	0	0	0	0	0	0	0	0	0	0	0	0	0	0	1
65544643	0	83	1	1	1	1	1	1	1	0	59.5	50.4	0	0	0	0	0	1	2017-12-31	49	0	0	0	1	0	0	0	1	1	0	1	0	0	0	2
65597764	1	66	0	0	1	0	0	0	0	0	50.2	89.6	1	1	1	1	0	1	2017-12-31	40	0	0	0	0	0	0	0	0	0	0	0	0	0	0	1
65622503	0	61	0	0	1	1	0	0	0	0	66	80.7	1	1	0	0	0	0	2017-12-31	29	0	0	0	0	0	0	0	0	0	0	0	0	0	0	2
65634079	1	83	1	0	1	0	0	0	0	0	64	102.1	0	0	0	0	0	0	2017-12-31	40	0	0	0	0	0	0	0	0	0	0	0	0	0	0	1
65634777	0	66	0	0	1	0	0	0	0	0	60	79.4	1	1	0	0	0	0	2017-12-31	41	0	0	0	0	0	0	0	0	0	0	0	0	0	0	2
65649456	0	65	0	1	0	0	0	0	0	0	54	90	0	0	0	0	0	0	2017-12-31	32	0	0	0	0	0	0	0	0	0	0	1	0	0	0	1
65661441	0	58	1	0	1	1	0	0	0	0	66	11.1	1	1	0	0	0	0	2016-08-07	5	0	0	0	0	0	0	0	0	0	0	0	0	0	1	1
65661441	0	58	1	0	1	1	0	0	0	0	66	11.1	1	1	0	0	0	0	2017-12-31	21	0	0	0	0	0	0	0	0	0	0	0	0	0	0	2
65679982	0	77	0	1	1	0	0	1	1	0	52	44.8	1	1	0	0	0	0	2017-12-31	29	1	0	1	0	0	0	0	0	0	0	1	0	0	0	1
65688936	0	63	0	1	1	0	0	0	0	0	69	43.7	0	1	0	0	0	0	2017-12-31	27	0	0	0	0	0	0	0	0	0	0	0	0	0	0	2
65689536	0	76	0	1	1	0	0	0	0	0	32	64.4	0	0	0	0	0	0	2017-12-31	22	0	0	0	0	0	0	0	0	0	0	0	0	0	0	1
65741389	0	88	0	1	1	0	0	0	0	0	67.7	46.9	1	0	0	0	0	0	2015-08-31	15	1	0	1	0	0	0	0	0	1	0	0	0	1	1	1
65741389	0	88	0	1	1	1	0	0	1	0	67.7	50.9	1	0	0	0	0	0	2015-08-31	17	1	0	0	0	0	0	0	0	0	0	0	0	0	1	2
65748041	0	86	1	1	1	1	0	0	0	0	56.7	50.1	1	0	1	0	0	0	2017-12-31	41	0	0	0	0	0	0	0	0	0	0	0	0	0	0	1
65758386	0	79	0	1	0	1	0	0	0	0	58.9	56.6	1	0	0	0	0	0	2017-12-31	26	0	0	0	0	0	0	0	0	0	0	0	0	0	0	1
65758386	0	79	0	1	1	1	0	0	0	0	58.9	56.6	1	0	0	0	0	1	2017-12-31	26	0	0	0	0	0	0	0	0	0	0	0	0	0	0	2
65771162	0	77	1	1	1	0	0	0	0	0	67.7	57.1	1	0	0	0	0	0	2017-12-31	48	0	0	0	0	0	0	0	0	0	0	0	0	0	0	2
65780383	1	78	1	0	1	1	0	0	0	0	60	57	1	0	1	1	0	1	2017-12-31	34	0	0	0	0	0	0	0	0	0	0	0	0	0	0	2
65798633	0	67	1	0	1	1	0	0	0	1	66	106.1	1	0	1	0	0	0	2017-12-31	36	0	0	0	0	0	0	0	0	0	0	0	0	0	0	2
65801581	1	76	0	1	1	0	0	0	0	0	66	77.2	1	1	1	0	0	0	2017-12-31	30	0	0	0	0	0	0	0	0	0	0	0	0	0	0	2
65806241	1	85	1	1	1	0	1	1	1	1	64	101.1	1	1	0	0	0	0	2017-12-31	29	0	0	0	0	0	0	0	0	0	0	1	0	0	0	2
65827209	0	75	0	1	1	0	0	1	1	0	33	100	0	0	1	1	0	1	2017-12-31	16	1	0	0	0	0	0	0	0	0	0	0	0	0	0	1
65867563	1	83	1	0	0	0	0	0	0	0	75.3	56.3	1	0	0	0	0	0	2017-12-31	23	0	0	0	0	0	0	0	0	0	0	0	0	0	0	1
65867563	1	83	1	0	0	0	0	0	0	0	75.3	56.3	1	1	0	0	0	0	2017-12-31	38	0	0	0	0	0	0	0	0	0	0	0	0	0	0	2
65921738	0	85	1	0	1	0	0	0	0	0	57.6	45.4	1	0	0	0	0	0	2017-12-31	33	1	0	0	0	0	0	0	0	0	0	0	0	0	0	1
65925565	1	81	0	1	0	0	0	0	0	0	69	68.3	0	0	0	0	0	0	2017-12-31	50	0	0	0	0	0	0	0	0	0	0	0	0	0	0	1
65947654	0	58	1	1	1	0	1	1	1	0	66	134.8	1	1	0	0	0	0	2017-12-31	48	0	0	0	0	0	0	0	0	0	0	1	0	0	0	2
65982685	0	70	1	0	1	1	0	0	0	0	60.6	65.7	0	0	0	0	0	0	2017-12-31	40	0	0	0	0	0	0	0	0	0	0	0	0	0	0	2
65999484	1	89	0	0	1	0	1	1	1	0	66	55.3	1	1	0	0	0	0	2014-04-25	32	0	0	0	0	0	0	0	0	0	0	1	0	0	1	2
66014656	0	69	0	0	1	1	0	0	0	0	62.5	101.8	1	1	0	0	0	0	2017-12-31	40	0	0	0	0	0	0	0	0	0	0	0	0	0	0	1
66014656	0	69	0	0	1	1	0	0	0	0	62.5	101.8	1	1	0	0	0	0	2017-12-31	41	1	0	0	0	0	0	0	0	0	0	0	0	0	0	2
66060428	0	78	0	1	1	1	0	1	1	0	67	116	1	0	1	0	0	0	2017-12-31	24	0	0	0	0	0	0	0	0	0	0	1	0	0	0	1
66061504	1	83	1	1	1	0	1	0	1	0	61.8	50.4	1	0	0	0	0	0	2017-12-31	22	0	0	0	0	0	0	0	0	0	0	0	0	0	0	2
66089984	1	67	1	1	1	0	0	0	0	0	72	89	1	0	0	0	0	0	2017-12-31	35	0	0	0	0	0	0	0	0	0	0	0	0	0	0	1
66095183	0	71	0	0	0	0	0	0	0	0	65.7	78.3	0	1	1	0	0	0	2017-12-31	22	0	0	0	0	0	0	0	0	0	0	0	0	0	0	2
66096832	1	85	1	0	1	1	0	0	0	0	63.4	84.6	1	0	0	0	0	0	2017-12-31	36	0	0	0	0	0	0	0	0	0	0	0	0	0	0	1
66100408	1	35	0	1	0	1	0	0	0	0	35.7	81.3	1	0	0	0	0	0	2017-12-31	40	0	0	0	0	0	0	0	0	0	0	0	0	0	0	2
66101060	0	67	0	1	1	0	0	0	0	0	42	71.2	1	0	0	0	0	0	2017-12-31	48	0	0	0	0	0	0	0	0	0	0	0	0	0	0	2
66101188	0	84	0	1	1	1	0	0	0	0	53.7	75.6	1	0	0	1	0	0	2017-12-31	41	0	0	0	0	0	0	0	0	0	0	0	0	0	0	1
66107202	0	79	1	1	1	0	0	0	0	0	40.3	86	1	0	1	0	0	0	2014-07-08	2	0	0	0	0	0	0	0	0	1	0	1	0	1	1	2
66107202	0	79	1	1	1	0	0	0	0	0	40.3	86	1	0	1	0	0	0	2014-07-08	2	0	0	0	0	0	0	0	0	1	0	1	0	1	1	2
66114501	0	50	1	1	0	0	0	0	0	0	65.6	71	1	0	0	0	0	0	2017-12-31	45	1	0	0	0	0	0	0	0	0	0	0	0	0	0	2
66118574	0	86	0	1	1	0	0	1	1	0	60.9	55.8	1	0	0	0	0	0	2016-12-07	29	1	0	0	0	0	0	0	0	1	0	1	0	1	1	1
66118574	0	86	0	1	1	0	0	1	1	0	60.9	55.8	1	0	0	0	0	0	2016-12-07	32	1	0	1	0	0	0	0	0	1	0	1	0	1	1	2
66130434	0	87	1	0	1	1	0	0	0	0	77.2	49.9	1	1	1	0	0	0	2017-12-31	34	0	0	0	0	0	0	0	0	0	0	0	0	0	0	1
66154358	0	76	0	1	1	0	0	0	0	0	54.2	69.2	1	0	0	0	0	0	2017-12-31	32	0	0	0	0	0	0	0	0	0	0	0	0	0	0	1
66154358	0	75	0	1	1	0	1	0	0	0	53.4	62.7	1	0	1	0	0	0	2017-12-31	39	1	0	0	0	0	0	0	0	0	0	0	0	0	0	2
66228948	0	70	1	0	1	1	0	1	1	0	59	88	1	1	1	0	0	0	2017-12-31	36	0	0	0	0	0	0	0	0	0	0	0	0	0	0	1
66239734	0	64	1	1	1	1	0	1	1	1	43.1	67	1	0	0	0	1	1	2017-12-31	46	0	0	0	0	0	0	0	0	0	0	0	0	0	0	2
66273429	0	69	1	0	0	0	1	0	0	0	61	65.9	0	0	0	0	0	0	2017-12-31	42	0	0	0	0	0	0	0	0	0	0	0	0	0	0	2
66306044	0	78	1	0	1	0	0	0	0	0	70.6	56.8	1	1	0	0	0	0	2017-12-31	36	0	0	0	0	0	0	0	0	0	0	0	0	0	0	1
66315685	0	77	1	1	1	1	0	1	1	0	76	127.2	0	0	0	0	0	0	2015-02-22	9	1	0	0	0	0	0	0	0	0	0	0	0	0	1	1
66393263	0	62	1	1	1	1	0	0	0	0	29.5	59.7	1	0	1	1	0	1	2017-12-31	37	0	0	0	0	0	0	0	0	0	0	0	0	0	0	1
66393263	0	62	1	1	1	1	0	0	0	1	29.5	59.7	1	0	1	1	0	1	2017-12-31	38	0	0	0	0	0	0	0	0	0	0	1	0	0	0	2
66412396	0	50	0	0	1	1	0	0	0	0	63.6	84.1	1	1	0	0	0	0	2017-12-31	40	0	0	0	0	0	0	0	0	0	0	0	0	0	0	2
66419676	0	71	0	1	1	0	0	0	0	0	58.1	45.6	1	0	0	0	0	0	2017-12-31	24	0	0	0	0	0	0	0	0	0	0	0	0	0	0	2
66423842	1	70	0	0	1	0	0	0	0	0	55	70.3	1	0	0	0	0	0	2017-12-31	27	0	0	0	0	0	0	0	0	0	0	0	0	0	0	1
66435516	0	73	1	1	1	0	0	0	0	1	56	104.3	1	1	1	0	0	0	2017-12-31	38	0	0	0	0	0	0	0	0	0	0	0	0	0	0	2
66440059	1	91	1	0	0	0	0	0	0	0	66	49.6	1	0	1	0	0	0	2017-12-31	31	0	0	0	0	0	0	0	0	0	0	0	0	0	0	1
66441326	0	72	1	1	1	0	0	0	0	0	69	65.4	1	0	0	0	0	0	2017-12-31	42	0	0	0	0	0	0	0	0	0	0	0	0	0	0	2
66447402	0	75	1	0	1	0	0	0	0	0	57.7	87	1	0	1	0	0	0	2017-12-31	39	0	0	0	1	0	1	1	0	1	0	0	0	0	0	1
66459138	0	88	0	1	0	1	0	1	1	0	54	35.7	1	1	0	0	1	1	2016-05-15	8	0	0	0	0	0	0	0	0	0	0	0	0	0	1	1
66459454	1	53	1	1	1	1	0	1	1	0	14.4	50	1	0	1	0	0	0	2017-12-31	50	0	0	0	0	0	0	0	0	0	0	1	0	0	0	2
66485202	0	71	0	1	1	1	0	0	0	1	58	3.5	1	0	1	0	0	0	2017-12-31	37	0	0	0	0	0	0	0	0	0	0	0	0	0	0	2
66515190	0	35	0	0	1	0	0	0	0	0	56	102	1	0	0	0	0	0	2017-12-31	38	0	0	0	0	0	0	0	0	0	0	0	0	0	0	1
66515190	0	35	0	0	1	0	0	0	0	0	63.7	102	1	0	0	0	0	0	2017-12-31	37	0	0	0	0	0	0	0	0	0	0	0	0	0	0	2
66519538	0	55	0	0	0	0	0	0	0	0	55	93.1	0	0	1	0	0	0	2017-12-31	35	0	0	0	0	0	0	0	0	0	0	0	0	0	0	1
66519538	0	55	0	0	0	0	0	0	0	0	55	93.1	0	0	1	0	0	0	2017-12-31	34	0	0	0	0	0	0	0	0	0	0	0	0	0	0	2
66546264	0	77	1	0	1	0	0	0	0	0	61.3	164.6	1	1	0	0	0	0	2017-12-31	36	0	0	0	0	0	0	0	0	0	0	0	0	0	0	1
66546264	0	77	1	0	0	0	0	0	0	0	61.3	127.2	0	0	0	0	0	0	2017-12-31	33	0	0	0	0	0	0	0	0	0	0	0	0	0	0	2
66549786	1	75	1	0	0	0	0	0	0	0	61	74.3	1	0	0	0	0	0	2017-12-31	45	0	0	0	0	0	0	0	0	0	0	0	0	0	0	1
66549786	1	75	1	1	1	0	0	0	0	0	61	74.3	1	0	0	0	0	0	2017-12-31	29	1	0	0	0	0	0	0	0	0	0	0	0	0	0	2
66551998	0	67	1	1	1	0	0	0	0	0	69.1	53.17	1	0	0	0	0	0	2017-12-31	47	0	0	0	0	0	0	0	0	0	0	0	0	0	0	2
66623673	0	27	0	0	1	0	0	0	0	0	63.3	85.4	0	0	0	0	0	0	2017-12-31	36	0	0	0	0	0	0	0	0	0	0	0	0	0	0	2
66651249	0	47	0	0	1	0	0	0	0	0	65.5	76.2	0	0	0	0	0	0	2017-12-31	28	0	0	0	0	0	0	0	0	0	0	0	0	0	0	2
66656329	1	76	0	0	1	1	0	0	0	0	71	57.1	1	0	1	0	0	0	2017-12-31	28	1	0	1	0	0	0	0	0	0	0	0	0	0	0	1
66666768	1	71	1	0	1	0	0	0	0	0	66	58.1	1	0	0	0	0	0	2017-12-31	24	0	0	0	0	0	0	0	0	0	0	0	0	0	0	1
66671558	0	70	0	0	1	0	1	1	1	1	66.8	63.6	1	0	0	0	0	0	2017-12-31	49	0	0	0	0	0	0	0	0	0	0	0	0	0	0	2
66672127	0	82	0	0	1	1	0	1	1	0	56	56.2	1	1	0	0	0	1	2017-12-31	37	0	0	0	0	0	0	0	0	0	0	0	0	0	0	1
66683142	0	72	1	1	1	0	0	1	1	1	32	57.9	0	0	1	0	0	0	2017-12-31	48	0	0	0	0	0	0	0	0	0	0	1	0	0	0	2
66735396	0	80	0	1	1	1	0	0	0	0	53.3	41.4	0	0	0	1	0	1	2017-12-31	33	0	0	0	0	0	0	0	0	0	0	0	0	0	0	1
66746762	1	73	0	0	1	1	0	0	0	0	59	39.5	1	0	0	0	0	0	2017-12-31	32	0	0	0	0	0	0	0	0	0	0	0	0	0	0	1
66746762	1	72	0	0	1	1	0	0	0	0	59	48.9	1	0	1	0	0	0	2017-12-31	4	0	0	0	0	0	0	0	0	0	0	0	0	0	0	2
66760068	0	87	1	0	1	1	0	0	0	0	67	41.2	0	0	0	0	0	0	2017-12-31	43	0	0	0	0	0	0	0	0	0	0	0	0	0	0	1
66774432	0	75	1	1	1	0	0	0	0	0	45.9	39	1	0	0	0	0	0	2017-12-31	37	0	0	0	0	0	0	0	0	0	0	0	0	0	0	1
66827175	0	38	0	1	1	0	0	0	0	0	52.4	87.7	1	1	1	0	0	0	2017-12-31	21	0	0	0	0	0	0	0	0	0	0	0	0	0	0	2
66849580	0	90	0	0	0	0	0	0	0	0	58	84.2	0	0	1	0	0	0	2017-01-01	19	0	0	0	0	0	0	0	0	0	0	0	0	0	1	1
66858749	0	80	1	0	0	0	0	0	0	0	55.7	42.9	0	0	0	0	0	0	2017-12-31	13	0	0	0	0	0	0	0	0	0	0	0	0	0	0	2
66861995	0	85	1	0	1	0	0	0	0	0	69.2	72.4	1	1	1	0	0	0	2017-12-31	40	0	0	0	0	0	0	0	0	0	0	0	0	0	0	1
66871303	1	81	1	0	1	0	0	1	1	0	63	56.7	1	0	1	0	0	0	2017-12-31	28	0	0	0	0	0	0	0	0	0	0	0	0	0	0	1
66873961	0	63	0	1	0	1	0	0	0	0	45.2	121.5	0	0	0	0	0	0	2017-12-31	43	0	0	0	0	0	0	0	0	0	0	1	0	0	0	2
66918156	1	81	1	0	1	1	1	0	0	0	60.7	28.7	1	0	0	0	0	0	2017-12-31	33	1	0	1	0	0	0	0	0	0	0	0	0	0	0	2
66948786	0	62	1	0	1	1	0	0	0	0	56.5	67.4	1	1	1	0	0	0	2017-12-31	26	0	0	0	0	0	0	0	0	0	0	0	0	0	0	2
66973996	0	79	0	1	1	0	0	0	0	0	35.8	56.7	0	1	0	0	0	0	2017-12-31	35	0	0	0	0	0	0	0	0	0	0	0	0	0	0	1
67140596	0	57	1	1	1	1	0	0	0	0	33	41.1	1	0	0	0	0	0	2017-12-31	31	0	0	0	0	0	0	0	0	0	0	0	0	0	0	2
67158082	0	56	1	1	1	0	0	0	0	0	49.8	92.1	1	0	1	0	0	0	2017-12-31	27	0	0	0	0	0	0	0	0	0	0	0	0	0	0	2
67236824	1	70	0	0	1	0	0	0	0	1	64.8	69.8	1	1	0	0	0	0	2017-12-31	40	1	0	0	0	0	0	0	0	0	0	0	0	0	0	2
67281992	0	83	0	0	1	0	0	0	0	0	57	85.6	0	0	0	0	0	0	2015-05-25	20	0	0	0	0	0	0	0	0	0	0	0	0	0	1	1
67281992	0	83	0	0	0	0	0	0	0	0	57	85.6	0	0	0	0	0	0	2015-05-01	18	0	0	0	0	0	0	0	0	0	0	0	0	0	1	2
67282443	0	70	0	0	1	0	0	0	0	0	50.4	101.5	1	0	1	0	0	0	2017-12-31	30	0	0	0	0	0	0	0	0	0	0	0	0	0	0	2
67415746	1	81	1	0	0	0	0	0	0	0	54.6	50.7	0	0	0	0	0	0	2017-12-31	23	0	0	0	0	0	0	0	0	0	0	0	0	0	0	1
67437682	0	72	0	1	1	0	0	0	0	1	60	63.3	1	0	0	0	0	0	2017-12-31	27	0	0	0	0	0	0	0	0	0	0	0	0	0	0	2
67449436	1	81	0	0	1	0	0	0	0	0	62	47.7	1	0	0	1	0	1	2017-12-31	28	0	0	0	0	0	0	0	0	0	0	1	0	0	0	1
67475340	1	76	1	0	1	0	0	0	0	0	62	64.7	1	0	0	0	0	0	2017-12-31	38	1	0	0	0	0	0	0	0	0	0	0	0	0	0	1
67482507	0	45	0	0	0	0	0	0	0	0	59.8	247.5	0	0	0	0	0	0	2017-12-31	29	1	0	0	0	0	0	0	0	0	0	0	0	0	0	1
67525752	0	88	0	0	1	0	0	0	0	0	66	58.3	1	0	1	0	0	0	2017-12-31	23	0	0	0	0	0	0	0	0	0	0	0	0	0	0	1
67542587	1	84	1	1	1	0	0	0	0	0	55	50.3	1	0	1	0	0	0	2017-12-31	30	0	0	0	0	0	0	0	0	0	0	0	0	0	0	1
67561192	0	86	1	1	1	0	0	0	0	0	53	56	0	0	0	0	0	0	2017-12-31	42	1	0	0	0	0	0	0	0	0	0	0	0	0	0	1
67561432	1	76	1	0	1	0	0	0	0	0	55	46.4	1	0	0	0	0	0	2017-12-31	32	0	0	0	0	0	0	0	0	0	0	0	0	0	0	1
67568972	0	77	0	1	1	0	0	0	0	1	52.5	69	1	0	0	0	0	0	2017-12-31	47	0	0	0	0	0	0	0	0	0	0	0	0	0	0	2
67607425	0	58	0	0	1	1	0	0	0	0	52.1	81.6	1	0	1	0	0	0	2017-12-31	41	0	0	0	0	0	0	0	0	0	0	0	0	0	0	2
67626929	0	70	1	1	1	1	0	0	0	0	70	130.1	1	1	0	0	0	0	2017-12-31	37	0	0	0	0	0	0	0	0	0	0	0	0	0	0	1
67627449	1	79	1	0	1	0	0	0	0	0	63	85.9	1	0	0	0	0	0	2017-12-31	33	0	0	0	0	0	0	0	0	0	0	0	0	0	0	1
67627449	1	79	1	0	1	0	0	0	0	1	63	85.9	0	0	0	0	0	0	2017-12-31	36	0	0	0	0	0	0	0	0	0	0	0	0	0	0	2
67631160	0	87	0	1	1	0	0	0	0	0	62.2	113.8	1	0	0	0	0	0	2017-12-31	38	0	0	0	0	0	0	0	0	0	0	0	0	0	0	1
67636233	0	72	0	0	1	0	0	0	0	0	69	88.4	1	1	1	0	0	0	2017-12-31	27	0	0	0	0	0	0	0	0	0	0	0	0	0	0	1
67661825	0	82	1	1	1	0	0	0	0	0	46.3	56.4	1	0	1	0	0	0	2017-12-31	46	0	0	0	0	0	0	0	0	0	0	0	0	0	0	2
67672697	1	65	0	0	1	1	0	0	0	0	54.3	64.6	1	0	1	0	0	0	2017-12-31	34	0	0	0	0	0	0	0	0	0	0	0	0	0	0	1
67682845	0	62	0	1	1	1	0	0	0	1	49.1	91.1	1	0	0	0	0	0	2017-12-31	41	0	0	0	0	0	0	0	0	0	0	0	0	0	0	2
67686245	0	65	0	1	1	1	0	0	0	0	54.1	80	1	0	0	0	0	0	2017-12-31	35	1	0	1	0	0	0	0	0	0	0	1	0	0	0	2
67688209	1	81	1	0	1	0	0	0	0	0	58	63.8	1	0	0	0	0	1	2017-12-31	36	1	0	1	0	0	0	0	0	0	0	0	0	0	0	1
67691344	1	72	1	1	1	0	0	0	0	0	56.9	42.8	1	1	0	0	0	0	2017-12-31	49	0	0	0	0	0	0	0	0	0	0	0	0	0	0	2
67694682	0	70	0	1	1	1	0	1	1	0	33.9	70.3	1	0	0	0	0	0	2017-12-31	24	0	0	0	0	0	0	0	0	0	0	0	0	0	0	1
67703307	0	89	1	1	1	0	0	0	0	0	70.8	62.6	1	0	0	0	0	0	2017-03-25	41	1	0	1	0	0	0	0	0	0	0	1	0	0	1	2
67718340	0	60	0	0	1	1	0	0	0	0	61.2	72.6	1	0	1	0	0	0	2017-12-31	24	0	0	0	0	0	0	0	0	0	0	0	0	0	0	1
67727238	1	73	1	0	1	0	0	0	0	0	57.5	104.3	1	0	0	0	0	0	2017-12-31	34	0	0	0	0	0	0	0	0	0	0	0	0	0	0	1
67763352	0	71	1	1	1	0	0	0	0	0	59.7	65.6	1	0	0	0	0	0	2017-12-31	48	0	0	0	0	0	0	0	0	0	0	0	0	0	0	2
67774186	0	78	1	0	1	1	0	0	0	0	57.6	35.6	1	0	1	0	0	0	2017-12-31	48	0	0	0	0	0	0	0	0	0	0	0	0	0	0	2
67823998	0	86	1	1	0	0	0	0	0	0	51.3	63.1	1	0	0	1	0	1	2014-05-23	0	0	0	0	0	0	0	0	0	1	0	0	0	1	1	1
67823998	0	85	1	1	0	1	0	0	0	0	46.3	72.6	1	0	0	1	0	1	2014-05-24	7	1	0	0	0	0	0	0	0	1	0	0	0	1	1	2
67843530	0	83	1	1	0	0	0	0	0	0	60.3	63.5	0	1	0	0	0	0	2017-12-31	33	0	0	0	0	0	0	0	0	0	0	0	0	0	0	1
67848085	0	67	1	1	1	0	0	0	0	0	58.5	88.8	1	0	0	0	0	0	2017-12-31	43	0	0	0	0	0	0	0	0	0	0	0	0	0	0	2
67906841	0	75	0	0	0	0	0	1	1	0	64	77.4	0	0	1	0	0	0	2017-12-31	26	0	0	0	0	0	0	0	0	0	0	0	0	0	0	1
67935197	0	84	1	0	1	1	0	1	0	0	64.5	38	1	0	1	0	0	0	2017-12-31	40	1	0	0	0	0	0	0	0	0	0	0	0	0	0	1
67957953	1	89	0	0	1	0	0	0	0	0	58.8	55.3	0	0	0	0	0	0	2017-12-31	45	1	0	0	0	0	0	0	0	0	0	1	0	0	0	1
67970291	0	64	0	1	0	0	0	0	0	0	68.9	80	0	0	0	0	0	0	2017-12-31	40	0	0	0	0	0	0	0	0	0	0	0	0	0	0	2
67975680	0	74	1	0	1	0	0	1	1	0	65	104.3	0	1	0	0	0	0	2017-12-31	49	0	0	0	0	0	0	0	0	0	0	0	0	0	0	2
68037212	1	76	0	0	1	1	0	0	0	0	55	68.7	0	0	1	0	0	0	2017-12-31	24	0	0	0	0	0	0	0	0	0	0	0	0	0	0	2
68042262	0	77	1	0	1	1	0	0	0	0	72.1	27.2	1	0	0	0	0	0	2017-12-31	39	0	0	0	0	0	0	0	0	0	0	0	0	0	0	1
68042262	0	76	1	0	1	1	1	0	0	0	72.1	31	1	1	1	0	0	0	2017-12-31	45	1	0	0	0	0	0	0	0	0	0	0	0	0	0	2
68053770	0	79	1	1	1	0	0	0	0	0	63.2	73.5	1	0	0	0	0	0	2017-12-31	44	0	0	0	0	0	0	0	0	0	0	0	0	0	0	2
68055685	0	85	0	0	1	0	0	0	0	0	62	85.3	1	0	0	0	0	0	2017-12-31	40	0	0	0	0	0	0	0	0	0	0	0	0	0	0	1
68055685	0	84	0	0	1	0	1	0	0	1	62	85.3	1	0	0	0	0	0	2017-12-31	45	1	0	1	0	0	0	0	0	0	0	0	0	0	0	2
68057361	0	59	0	1	1	0	0	0	0	0	46	72.8	1	0	0	0	0	0	2017-12-31	41	1	0	0	0	0	0	0	0	0	0	1	0	0	0	1
68061693	1	85	1	1	1	0	0	0	0	0	37	45.5	0	1	0	0	0	0	2017-12-31	33	0	0	0	0	0	0	0	0	0	0	0	0	0	0	1
68081099	0	77	1	1	1	0	0	0	0	1	50.6	86.3	1	1	1	0	0	0	2017-12-31	24	0	0	0	0	0	0	0	0	0	0	0	0	0	0	2
68111470	0	67	0	1	1	1	0	1	1	0	57.1	37.7	1	1	1	1	0	1	2017-12-31	41	0	0	0	0	0	0	0	0	0	0	0	0	0	0	1
68111470	0	67	0	1	1	1	0	1	1	0	57.1	64.2	1	1	0	1	0	1	2017-12-31	45	0	0	0	0	0	0	0	0	0	0	0	0	0	0	2
68139201	1	72	1	0	1	0	0	1	1	0	63.5	104.6	1	0	0	0	0	0	2017-12-31	40	1	0	1	0	0	0	0	0	0	0	0	0	0	0	2
68149997	0	75	0	0	1	0	0	0	0	0	60.1	52.9	1	0	0	0	0	0	2017-12-31	21	0	0	0	0	0	0	0	0	0	0	0	0	0	0	1
68181395	0	89	1	1	1	1	0	0	0	0	60	62.6	1	0	0	0	0	0	2017-12-31	33	0	0	0	0	0	0	0	0	0	0	0	0	0	0	1
68185264	0	70	1	1	0	1	0	0	0	0	56.3	88	1	1	1	0	0	0	2017-12-31	47	0	0	0	0	0	0	0	0	0	0	0	0	0	0	2
68235270	1	65	1	0	1	0	0	0	0	0	73.1	132.2	0	0	0	0	0	0	2017-12-31	39	0	0	0	0	0	0	0	0	0	0	0	0	0	0	1
68265213	0	73	1	1	0	0	0	0	0	0	31.3	74.7	1	0	0	0	0	0	2017-12-31	45	0	0	0	0	0	0	0	0	0	0	0	0	0	0	2
68281417	0	83	1	0	1	0	0	0	0	0	76	56.3	1	1	0	0	0	0	2017-12-31	32	0	0	0	0	0	0	0	0	0	0	0	0	0	0	1
68284106	0	79	0	1	0	0	0	0	0	0	48.1	99.1	0	0	0	0	0	0	2015-05-11	5	0	0	0	0	0	0	0	0	0	0	1	0	0	1	1
68294934	0	70	1	1	1	0	0	0	0	0	52.1	88.5	1	1	0	0	0	0	2017-12-31	37	0	0	0	0	0	0	0	0	0	0	0	0	0	0	2
68309339	0	87	1	1	1	1	0	1	1	0	55.5	72.1	1	0	1	0	0	0	2017-01-15	21	0	0	0	0	0	0	0	0	0	0	0	0	0	1	1
68387882	0	72	1	1	1	0	0	0	0	0	52.7	87.8	1	0	1	0	0	0	2017-12-31	50	0	0	0	0	0	0	0	0	0	0	0	0	0	0	2
68409135	1	81	0	0	1	0	0	0	0	0	50	61.9	1	0	0	0	0	0	2017-12-31	34	1	0	0	0	0	0	0	0	0	0	0	0	0	0	1
68435976	0	78	1	1	1	0	0	0	0	0	63.8	57	1	1	0	0	0	0	2017-12-31	42	0	0	0	0	0	0	0	0	0	0	0	0	0	0	1
68435976	0	78	1	1	1	0	0	0	0	0	63.8	42.2	1	1	0	0	0	0	2017-12-31	45	0	0	0	0	0	0	0	0	0	0	0	0	0	0	2
68446922	0	80	1	1	1	0	0	0	0	0	58	85.6	1	0	1	0	0	0	2017-12-31	50	0	0	0	0	0	0	0	0	0	0	0	0	0	0	2
68465013	1	77	1	0	1	0	0	1	1	0	61.2	127.2	1	0	1	0	0	0	2017-12-31	40	0	0	0	0	0	0	0	0	0	0	0	0	0	0	1
68473658	0	84	0	0	0	0	0	0	0	0	54.8	61.3	0	0	0	0	0	0	2017-12-31	36	1	0	1	0	0	0	0	0	0	0	0	0	0	0	1
68504948	0	89	1	1	0	1	0	0	0	0	40	71.8	1	1	0	0	0	0	2017-02-05	25	0	0	0	0	0	0	0	0	0	0	0	0	0	1	1
68514276	1	80	0	1	1	0	0	0	0	0	28.7	44.4	1	1	0	0	0	0	2017-12-31	44	1	0	0	0	0	0	0	0	0	0	0	0	0	0	1
68559332	0	44	0	1	1	0	0	0	0	0	29.4	69.9	1	1	0	0	0	0	2017-12-31	40	0	0	0	0	0	0	0	0	0	0	0	0	0	0	2
68578596	1	69	0	1	1	1	0	0	0	0	41.4	63.8	1	0	0	0	0	0	2017-12-31	44	1	0	0	0	0	0	0	0	0	0	1	0	0	0	2
68589351	1	77	1	0	1	1	0	0	0	0	65.8	51.2	1	0	0	0	0	0	2017-12-31	34	0	0	0	0	0	0	0	0	0	0	0	0	0	0	1
68605844	1	84	0	0	1	0	0	0	0	0	60.4	67.8	1	0	1	0	0	0	2014-12-30	39	1	0	0	0	0	0	0	0	0	0	0	0	0	1	2
68642933	1	78	0	1	1	1	0	0	0	0	17.3	76.8	0	0	0	1	0	1	2015-06-28	23	0	0	0	0	0	0	0	0	0	0	1	0	0	1	1
68650672	0	54	1	0	0	0	0	0	0	0	68.8	136.3	0	0	0	0	0	0	2017-12-31	38	0	0	0	0	0	0	0	0	0	0	0	0	0	0	1
68655061	1	55	0	1	1	1	0	1	1	0	40.9	73.9	0	1	0	1	0	1	2017-12-31	49	0	0	0	0	0	0	0	0	0	0	0	0	0	0	1
68662179	0	73	0	1	1	1	0	0	0	0	57.2	44.8	1	0	0	0	0	0	2017-12-31	21	0	0	0	0	0	0	0	0	0	0	1	0	0	0	2
68664251	0	74	1	1	0	0	0	1	1	0	46	165.9	1	0	1	0	0	0	2017-12-31	42	0	0	0	0	0	0	0	0	0	0	0	0	0	0	2
68664591	0	83	1	1	1	1	0	0	0	0	52.3	72.8	1	0	0	0	0	0	2017-12-31	46	0	0	0	0	0	0	0	0	0	0	1	0	0	0	2
68729199	1	71	1	0	1	1	0	0	0	0	62.5	52.1	1	0	1	0	0	0	2017-12-31	24	0	0	0	0	0	0	0	0	0	0	0	0	0	0	2
68736103	0	77	0	0	1	0	0	0	0	0	54.2	62.4	1	0	1	0	0	0	2017-12-31	36	0	0	0	0	0	0	0	0	0	0	0	0	0	0	1
68736103	0	77	0	0	1	0	0	0	0	0	54.2	62.6	1	0	1	0	0	0	2017-12-31	45	1	0	0	0	0	0	0	0	0	0	0	0	0	0	2
68742128	0	88	1	1	1	1	0	0	0	0	64.5	38.3	1	0	0	0	0	0	2017-12-31	24	0	0	0	0	0	0	0	0	0	0	1	0	0	0	1
68746271	0	66	0	1	1	0	0	0	0	0	63.9	71.4	1	0	0	0	0	0	2017-12-31	35	0	0	0	0	0	0	0	0	0	0	0	0	0	0	1
68755607	1	74	1	0	1	0	0	0	0	0	69.8	87	1	0	1	0	0	0	2017-12-31	23	1	0	0	0	0	0	0	0	0	0	0	0	0	0	1
68755607	1	74	1	0	1	0	0	0	0	0	69.8	87	1	0	1	0	0	0	2017-12-31	43	0	0	0	0	0	0	0	0	0	0	0	0	0	0	2
68759250	0	84	0	1	0	0	0	0	0	0	68.9	61.3	1	0	0	0	0	1	2017-12-31	44	1	0	0	0	0	0	0	0	0	0	1	0	0	0	2
68759903	0	78	1	0	1	0	1	1	1	0	59.1	64.3	1	0	1	0	0	0	2017-12-31	44	0	0	0	0	0	0	0	0	0	0	0	0	0	0	2
68767302	0	87	0	0	1	0	0	0	0	0	61.7	67.3	0	0	1	0	0	1	2017-12-31	46	0	0	0	0	0	0	0	0	0	0	0	0	0	0	2
68774750	0	72	1	1	1	0	0	0	0	0	55	87.5	1	0	0	0	0	0	2017-12-31	24	0	0	0	0	0	0	0	0	0	0	0	0	0	0	1
68774750	0	72	1	1	0	0	1	0	0	0	55	104.6	1	0	0	0	0	0	2017-12-31	25	1	0	0	0	0	0	0	0	0	0	0	0	0	0	2
68799687	0	82	1	1	1	1	0	1	1	0	45	101.8	1	0	0	0	0	0	2017-12-31	27	0	0	0	0	0	0	0	0	0	0	0	0	0	0	1
68812318	0	95	1	0	0	0	0	0	0	0	57.5	87.8	0	0	0	0	0	0	2017-12-31	23	0	0	0	0	0	0	0	0	0	0	0	0	0	0	1
68815632	0	82	1	0	1	0	0	0	0	0	53.8	50.5	1	0	0	0	0	0	2017-12-31	44	0	0	0	0	0	0	0	0	0	0	0	0	0	0	2
68822448	0	66	1	1	0	0	0	0	0	0	47.6	58.9	1	0	0	0	0	0	2017-12-31	27	0	0	0	0	0	0	0	0	0	0	1	0	0	0	1
68833654	0	58	1	1	0	0	0	0	0	0	52.1	60.5	0	1	1	0	0	0	2017-12-31	46	0	0	0	0	0	0	0	0	0	0	0	0	0	0	2
68843895	0	64	0	0	1	1	0	0	0	0	64.5	120.8	1	0	0	0	0	0	2017-12-31	44	0	0	0	0	0	0	0	0	0	0	0	0	0	0	2
68899667	0	67	0	1	0	0	0	0	0	0	27	89.4	1	0	0	0	0	0	2017-12-31	41	0	0	0	0	0	0	0	0	0	0	0	0	0	0	2
68916878	1	75	0	0	0	0	0	0	0	0	57	87.3	0	0	0	0	0	0	2015-07-27	38	0	0	0	0	0	0	0	0	0	0	1	0	0	1	1
68949739	0	85	1	1	1	1	0	0	0	0	37.6	56	0	0	0	0	0	0	2017-12-31	42	0	0	0	0	0	0	0	0	0	0	0	0	0	0	1
68956354	0	60	0	1	0	0	0	0	0	0	53.5	72.6	1	0	0	0	0	0	2017-12-31	40	0	0	0	0	0	0	0	0	0	0	0	0	0	0	2
68957701	0	60	0	0	0	0	0	0	0	0	70.4	91.4	0	0	0	0	0	0	2017-12-31	41	0	0	0	0	0	0	0	0	0	0	0	0	0	0	2
68973981	0	93	1	0	1	0	0	0	0	0	66.9	71.2	1	1	0	0	0	0	2017-12-31	43	0	0	0	0	0	0	0	0	0	0	0	0	0	0	1
68988139	0	70	0	1	0	0	0	0	0	0	45.3	70.3	1	1	0	0	0	0	2017-12-31	23	0	0	0	0	0	0	0	0	0	0	0	0	0	0	2
69002572	0	75	1	1	0	1	0	0	0	0	29.4	38.9	0	1	0	0	0	0	2017-12-31	40	0	0	0	0	0	0	0	0	0	0	0	0	0	0	1
69006243	0	77	1	1	1	1	0	0	0	0	60	127.2	1	0	0	0	0	0	2017-12-31	39	0	0	0	0	0	0	0	0	0	0	0	0	0	0	2
69016731	0	65	0	1	0	1	0	0	0	0	39.2	58.9	0	0	0	0	0	0	2017-12-31	43	0	0	0	0	0	0	0	0	0	0	0	0	0	0	2
69025365	0	65	0	0	1	0	0	0	0	0	59.3	79.7	1	1	0	0	0	0	2017-12-31	42	0	0	0	0	0	0	0	0	0	0	0	0	0	0	2
69027367	0	81	1	1	1	1	0	0	0	0	64	45.8	1	0	0	0	0	0	2017-12-31	31	1	0	0	0	0	0	0	0	0	0	0	0	0	0	1
69064772	0	55	0	1	1	0	0	0	0	0	59.3	82.5	1	0	1	0	0	0	2017-12-31	24	0	0	0	0	0	0	0	0	0	0	0	0	0	0	2
69065407	0	64	0	0	1	1	0	0	0	0	60	65	1	0	0	0	0	0	2017-12-31	24	0	0	0	0	0	0	0	0	0	0	0	0	0	0	2
69074364	0	23	1	0	0	0	0	0	0	0	55.8	131.7	0	0	0	0	0	0	2017-12-31	36	0	0	0	0	0	0	0	0	0	0	0	0	0	0	2
69134153	0	66	1	1	0	0	0	0	0	0	53.9	66.5	1	1	0	0	0	0	2017-12-31	32	0	0	0	0	0	0	0	0	0	0	0	0	0	0	1
69139646	0	71	0	0	0	0	0	0	0	0	57.8	70.2	0	0	0	0	0	0	2017-12-31	40	0	0	0	0	0	0	0	0	0	0	0	0	0	0	2
69194382	0	66	0	1	0	0	0	0	0	0	39	64.4	1	0	0	0	0	0	2017-12-31	38	0	0	0	0	0	0	0	0	0	0	0	0	0	0	2
69196624	0	76	0	1	0	0	0	0	0	0	37.2	77.2	1	0	0	0	0	0	2017-12-31	38	0	0	0	0	0	0	0	0	0	0	0	0	0	0	2
69243076	1	56	1	0	1	0	0	1	0	0	71	68.8	0	0	1	0	0	0	2017-12-31	35	0	0	0	0	0	0	0	0	0	0	0	0	0	0	1
69247556	0	85	0	1	1	0	0	0	0	0	49.7	75.5	1	0	0	0	0	0	2017-12-31	30	0	0	0	1	0	0	0	1	1	0	1	0	0	0	2
69259411	0	75	1	1	1	1	0	1	1	0	40	38.9	1	1	1	0	0	0	2017-12-31	33	0	0	0	0	0	0	0	0	0	0	1	0	0	0	1
69266272	0	87	0	1	1	0	0	0	0	0	54.2	31.9	1	1	0	0	0	0	2017-12-31	38	0	0	0	0	0	0	0	0	0	0	0	0	0	0	1
69280245	0	73	0	0	0	0	0	0	0	0	57.8	69.8	1	0	0	0	0	0	2017-12-31	36	0	0	0	0	0	0	0	0	0	0	0	0	0	0	2
69343810	1	80	0	1	1	0	0	0	0	0	69.3	115.7	1	0	0	0	0	0	2017-12-31	40	0	0	0	0	0	0	0	0	0	0	0	0	0	0	1
69343810	1	80	0	1	1	0	1	0	0	0	69.3	86.5	1	0	1	0	0	0	2017-12-31	31	0	0	0	0	0	0	0	0	0	0	0	0	0	0	2
69368921	0	74	0	0	0	1	0	0	0	0	66.8	117.2	0	0	1	1	0	1	2017-12-31	35	0	0	0	0	0	0	0	0	0	0	0	0	0	0	1
69384212	0	71	0	1	1	0	0	0	0	0	43.9	70.2	1	0	0	0	0	0	2017-12-31	33	1	0	0	0	0	0	0	0	0	0	0	0	0	0	2
69393273	0	81	1	1	1	0	0	0	0	0	52.7	73.2	1	0	0	0	0	0	2017-12-31	24	0	0	0	0	0	0	0	0	0	0	0	0	0	0	1
69397246	0	86	0	1	0	1	0	0	0	0	51	97.4	0	0	0	0	0	0	2017-12-31	32	0	0	0	0	0	0	0	0	0	0	0	0	0	0	1
69411102	0	26	0	0	0	0	0	0	0	0	64.9	145.1	0	0	0	0	0	0	2017-12-31	31	0	0	0	0	0	0	0	0	0	0	0	0	0	0	2
69448185	0	74	0	1	1	1	0	0	0	0	41.3	117.2	1	0	1	0	0	0	2017-12-31	30	0	0	0	0	0	0	0	0	0	0	1	0	0	0	2
69458680	1	87	1	0	1	0	0	0	0	0	60.1	69.9	1	0	0	0	0	0	2017-12-31	25	0	0	0	0	0	0	0	0	0	0	0	0	0	0	1
69462818	0	83	1	1	1	1	0	0	0	0	32	72.8	1	1	0	0	0	0	2017-12-31	34	0	0	0	0	0	0	0	0	0	0	0	0	0	0	1
69483345	0	67	1	1	0	0	0	0	0	0	57	66.3	1	0	0	0	0	0	2017-12-31	33	0	0	0	0	0	0	0	0	0	0	0	0	0	0	2
[truncated: 389 more rows]
